# Supplementary material for: Identification of HnRNPC as a novel Tau exon 10 splicing factor using RNA antisense purification mass spectrometry
Source: RNA Biol. 2021 Dec 29;19(1):104–16. doi: 10.1080/15476286.2021.2015175 (PMC8786334; doi:10.1080/15476286.2021.2015175)
Supplement: Supplemental Material [file KRNB_A_2015175_SM5577.zip]

Archive with 8 entries (7 files):
- supplementary/
- supplementary/downloadFromZipFile.pdf
- supplementary/Table S1_ShRNA oligos and Primers used in this study.xlsx
- supplementary/Table S2_DNA probes used in RAP-MS.xlsx
- supplementary/Table S3_RNAseq_CBE_transcriptCounts.xlsx
- supplementary/Table S4_RNAseq_CBE_LIMMA_DEG.xlsx
- supplementary/Table S5_RNA binding proteins identified by RAP-MS.xlsx
- supplementary/Xing et al supp_figures highlights FOR REVIEW ONLY.docx
