# Supplementary material for: Identification of HnRNPC as a novel Tau exon 10 splicing factor using RNA antisense purification mass spectrometry
Source: RNA Biol. 2021 Dec 29;19(1):104–16. doi: 10.1080/15476286.2021.2015175 (PMC8786334; doi:10.1080/15476286.2021.2015175)
Supplement: Supplemental Material [file KRNB_A_2015175_SM5577.zip › supplementary/Table S1_ShRNA oligos and Primers used in this study.xlsx]

## Sheet: shRNA oligos
shRNA oligos used in this study
Gene Name	Target Sequence
hnRNPD	TCGAAGGAACAATATCAGCAA
EMG1	GTAGTAGAACCTGTTCTGAAA
PRPF19	GAACGGATGTGGAAGGAAGAA
DDX21	CCTGAGGTTGATTTGGTTATA
hnRNPA3	GCTTTGAAACTACAGATGATA
hnRNPH1	GATCCACCACGAAAGCTTATG
hnRNPC	GCCTTCGTTCAGTATGTTAAT (CDS)
hnRNPC	GCGCTTGTCTAAGATCAAATT(UTR)
ARL6IP4	GAGAAAGAAGAAGAGCAGGAA
hnRNPR	GAGGGTTTGGTGGACGTTATT
LUC7L3	CCGGGATCGAAAGTCATATAA
DHX15	GTTGGTTCGATAATGGCCTTT
hnRNPU	CAGTGCTTCTTCCCTTACAAT
THRAP3	AGATCTCGTTCTCGTTCATTT
hnRNPK	CGTTATTGTTGGTGGTTTAAA
hnRNPA2B1	CAGAAATACCATACCATCAAT

## Sheet:   qRT-PCR primers
qRT-PCR primers used in this study
Gene Name	Forward sequence 5’ to 3’	Reverse sequence 5’ to 3’
GAPDH	ACCACAGTCCATGCCATCAC	ATGACCTTGCCCACAGCCTT
ACTB	TGTGACGTGGACATC	ACCTGAGCAAGGTGACCTCCA
U1 SnRNA	TGGCAGGGGAGATACCATGA	TGCAGTCGAGTTTCCCACAT
hnRNPH1	GGGATAACATTGCCGGTGGA	TGGCCATAAGCTTTCGTGGT
hnRNPR	ACAGTGTGTACTCTGGCGTG	GACCGGACAGTGGATCCATC
DDX15	GTTGGTGAGACTGGGTCTGG	TCCTGGCCCAACATCACATC
hnRNPC	TCGAAACGTCAGCGTGTATC	TCCAGGTTTTCCAGGAGAGA
hnRNPA2B1	CAAGAGAGGAGTCTGGGAA	ATGGTCATCAAAGGTAACAA
ARL6IP4	TGACCAAGGAGGAGTGGGAT	TTTCCTCTAGGACCTCGCCA
LUC7L3	GGACCAAGATCAGAACGTGTATTTG	CAGTTGTTGGATGAGTTAATGGGC
HNRNPU	GAGATTGCTGCCCGAAAGAAGC	TTCGCTGGAAGCCTGCAAACAG
hnRNPK	AACACTCAGACAACAATCA	TCCTCCAATAAGAACAACTC
THRAP3	CAGAAGGAGGAGAGTGCTGC	ATCACCCAAGCCTGTGTCAG
EMG1	GAAGTGAATCCCCAGACCCG	CACTGACAACCGGGATGGAA
HNRNPA3	GGTAATTTTGGCCGTGGTGG	CTATAACCAGGACCACCGCC
HNRNPD	GCCATTCAAACTCCTCCCCA	GCACAAAGCCAAAACCCCTT
PRPF19	TGCCAAGTTCCCAACCAAGT	GCTGAGCTCTTCTGGCTTCA
DDX21	CAGGATGCTCAGTCCTTGCA	CGCCCGGATCGATGAATGTA
Tau_Intron9	AGGCTCTCATAGTCAGGGCA	AACCTAAGCAGATGGCCCAC
Tau-MAP-F1	CCAAGATCGGCTCCACTGAG	CACGACTCCACGCTCAACC
Tau-MAP-F2	CTGGCTACCAAAGGTGCAGA	TACGCACTCACACCACTTCC
Tau-MAP-F3	CTGTCCAATAAGGGCCTGGG	CACTTGGAGGTCACCTTGCT
18S rRNA	GTAACCCGTTGAACCCCATT	CCATCCAATCGGTAGTAGCG

## Sheet: In vitro RNA pull-down primers
In vitro RNA pull-down primers used in this study
Fragment Name	Forward sequence 5’ to 3’	Reverse sequence 5’ to 3’
E9-1	TAATACGACTCACTATAGGG GTGAACCTCCAAAATCAGGGG	ACCTAAGCAGATGGCCCAC
E9-2	TAATACGACTCACTATAGGG TGTTAATCGGACAGAGATGGCAG	CTGAGTAGCTGGGATTATAGGCG
E10-1	TAATACGACTCACTATAGGG GAGAAAATGTCCAGTTTTTCCAACT	ATAGAGGGCTGCTCTGAAGG
E10-1m	TAATACGACTCACTATAGGG GAGAAAATGTCCAGTTCTTCCAACT	ATAGAGGGCTGCTCTGAAGG
E10-2	TAATACGACTCACTATAGGG TCACTTGACCTCAGGCTGGTG	CATGAGTGGAAGGAGACTTTGATGG
E10-3	TAATACGACTCACTATAGGG TTCCTCATATTCTAGGAGGGGGT	GTTTTTTGAGACAAAGTCTCACTCTGT
E11-1	TAATACGACTCACTATAGGG GCCACTGCTGGAGGCCCT	AATTGACAGATCACAATCAGGCATGA
E11-2	TAATACGACTCACTATAGGG AAAGCCCACGCATCGACCCT	CTGGTTTATGATGGATGTTGCCTAATG
E11-2-1	TAATACGACTCACTATAGGG AAAGCCCACGCATCGACCCT	AATTGACAGATCACAATCAGGCATG
E11-2-2	TAATACGACTCACTATAGGG CTGATTGTGATCTGTCAATTTCATG	GAGTGTCTTCAATCCCTGCA
E11-2-3	TAATACGACTCACTATAGGG TGCAGGGATTGAAGACACTCC	GTGTAAGCCCAGGCCCTTAT
E11-2-4	TAATACGACTCACTATAGGG ATAAGGGCCTGGGCTTACAC	TAGACTATTTGCACCTGGAGATGAG
E10-1-1	TAATACGACTCACTATAGGG GAGAAAATGTCCAGTTTTTCCAACT	TGACACACAGCCAGGTTTGA
E10-1-2	TAATACGACTCACTATAGGG CTCAAACCTGGCTGTGTGTC	ATAGAGGGCTGCTCTGAAGG
