# Supplementary material for: Identification of HnRNPC as a novel Tau exon 10 splicing factor using RNA antisense purification mass spectrometry
Source: RNA Biol. 2021 Dec 29;19(1):104–16. doi: 10.1080/15476286.2021.2015175 (PMC8786334; doi:10.1080/15476286.2021.2015175)
Supplement: Supplemental Material [file KRNB_A_2015175_SM5577.zip › supplementary/Table S2_DNA probes used in RAP-MS.xlsx]

## Sheet: U1 probes
ID	Probe sequence
U-1	/5Biosg/CTG GGA AAA CCA CCT TCG TGA TCA TGG TAT CTC CCC TGC CAG GTA AGT AT
U-2	/5Biosg/GGG AAA TCG CAG GGG TCA GCA CAT CCG GAG TGC AAT GGA TAA GCC TCG CC
U-3	/5Biosg/AAC GCA GTC CCC CAC TAC CAC AAA TTA TGC AGT CGA GTT TCC CAC ATT TG

## Sheet: GAPDH probes
ID	Probe sequence
G-2	/5Biosg/CCCCATGGTGTCTGAGCGATGTGGCTCGGCTGCGCGGAGGGAGAGAACAGTGAGCGCCTAGTGGCCCCGGCCGACACACACGCCTCCCCT
G-3	/5Biosg/GGC AAC AAT ATC CAC TTT ACC AGA GTT AAA AGC AGC CCT GGT GAC CAG GCG CCC AAT ACG ACC AAA TCC GTT GAC TCC GAC CTT CAC CTT
G-7	/5Biosg/GCA GGA GGC ATT GCT GAT GAT CTT GAG GCT GTT GTC ATA CTT CTC ATG GTT CAC ACC CAT GAC GAA CAT GGG GGC ATC AGC AGA GGG GGC
G-8	/5Biosg/AGT GAT GGC ATG GAC TGT GGT CAT GAG TCC TTC CAC GAT ACC AAA GTT GTC ATG GAT GAC CTT GGC CAG GGG TGC TAA GCA GTT GGT GGT
G-9	/5Biosg/GCC AGT AGA GGC AGG GAT GAT GTT CTG GAG AGC CCC GCG GCC ATC ACG CCA CAG TTT CCC GGA GGG GCC ATC CAC AGT CTT CTG GGT GGC
G-13	/5Biosg/GGC CAT GTG GGC CAT GAG GTC CAC CAC CCT GTT GCT GTA GCC AAA TTC GTT GTC ATA CCA GGA AAT GAG CTT GAC AAA GTG GTC GTT GAG

## Sheet: Tau probes
ID	Probe sequence
T-6	/5Biosg/CAA GAG AAG AGC CAG AAC GTT CTC TCG CCT GAG GAG GGC ACT CAC AGT GTA GTG GAG AGC CCA ATA AAG AAC TGA ACT TCC TTG AAG AGG
T-7	/5Biosg/GGA ACC GCT GTG GGT GCC CTG ACT ATG AGA GCC TCC GGC CGT GGA GAC ACA GCC CTG CCA TCT CTG TCC GAT TAA CAG GGG CTG AAG GGG
T-8	/5Biosg/GAA TCC AGA GGA ACC CAA CCT AAG CAG ATG GCC CAC GAG TGG AGA TGC TGA CCT ATG GGT GGC AGT GTA TTC TGC CCA GAA GGC AGG TGG
T-9	/5Biosg/TTC TCC ACC TTT AGG AAG CTG GAG AGC TCG CGA GCA CCC ACT TGC TCC CAG AAG AAT CAG CTG ATC AAA ACA GAA CCC CCA ATC TCC CCA
T-10	/5Biosg/GCT TTG TAT GTC AGC CCT AAC GCA CCC AGA CGA GGG GCA CAG GGA CAG GAA TGG GGA AAG GGA TCC AGG CCA GGC CCC CGA AGT CTG TGC
T-11	/5Biosg/GCT ACC CAC GGC CAC AGA GAG GCC TTG GAA GAA ACC CAC CCG CCC ACA CCT GGC TAG TGA GGA GGC ATA CTG CTG TTC TTT CAC TGT GGT
T-12	/5Biosg/TGC CAT GGT GTT CTT ATA AGA AGA TGA GCA TGC GCA GAG CTA CCA GGA GCA CAC ACA GAG GGA AGA CTG CAG CGG TGC AGG ACA GAG GTG
T-16	/5Biosg/TCC ATA AGC AGG GGT GGC CTG GAT GGG TCT CCC ACG ACT GCA TTT CTG GAA GGT TCT TTC TGC AGA CAC CAG GGA GGT GTG AAA ATA TCA
T-17	/5Biosg/ATC CAC CCA CCA GCC CTC TCC CAC CCA CAA TGC CAC TAG GTG CGT AAC GGA AGC TGA GCA AAT GCT CCC GTG GGG CTT TTT CTC AGC TCT
T-18	/5Biosg/ACA GGC CGC TTT GTG GGG AAG ACA AAT GTG GGG TGT CCC TTC TGT ACG AGG GCT CTG TCC CTG CAA GGG GGG GCT GTG CCT TCT CCT TCC
T-21	/5Biosg/CCA CAC TGA CGA GTG AGT AAT AGG AAG TTC CCC GGC ATC TCC ACT CAC ACC TGG CTA GAC CCA CCG GCA CAT TCC CAG AGA ACT CCC TGC
T-22	/5Biosg/GTC CTC ACT TCA CAA AAG GAT GGC ATC GTG AGG CCT GAA CCC CAG AGG GGA GCG TTC ACC AGC CTG AGG TCA AGT GAA AAA TGT GTT CGG
T-23	/5Biosg/CCA GGG GAG CTG AAG GGA TAG AGG GCT GCT CTG AAG GCA TCC CAG AAG TGT GAG TGA TTT CCA GCG GGC TTT ACG AAG CTG GGA TTG CAG
T-24	/5Biosg/CCC TGG ACC CGC CTA CTT GCT CGC AAG GAT GCC TCC ACT TTC GGA CTT GGC AGA GGC AGT CTG GGG AGT GAC GGG AGG TTG AGT CAC ATC
T-25	/5Biosg/TAG CCA GAA AAA AGG ATG AGT GAC ACG CCA CCC TGG ACC CGC CTG CTT GCT CGC AAG GAC GCC TCC ACT TTC GAT GAG TGA CAT GCG CCA
T-28	/5Biosg/CCG TGT GGG GGA ATG TGG GGA GCC GGG CTA CAT TCA CCC AGA GGT CGC AGC CAG ATC CTG AGA GCC CAA GAA GGA TTT ATT CTA TGC AGT
T-29	/5Biosg/TGT CCA CAC AGC CTG CGC AGG CTG GGG GAC CCA GAA ATG CTG GGA CAC CCC CTC CTA GAA TAT GAG GAA GGG GCT TCT GGG AAC AGT GGA
T-30	/5Biosg/AGG GCT GGG CAT GAG TGG AAG GAG ACT TTG ATG GGT ATT CTC AGC TTC CCA GGC AGG GTC CGG AGA GAG GGT CCG TCA TCT GCC CTA TTC
T-32	/5Biosg/CAG CAG CTG AGC AGG ACA GTA AGA CCT TGG TGT CCG CTC ATC AGA ACA AAC GGG TCA CCT GTC CAC AGT GGA GCC ACT CAA CGT CAA CCT
T-33	/5Biosg/CTT TGC ATC TGG AGT CTC TGC CAG AGG GTG GCG CAG GCT AAG CAT AAG CTG GAG GCT TAG GAA TCG GCT CCT GCC TTG AAC GTG TAG GAG
T-34	/5Biosg/GAG GCA GCC AAA TCT AAA AGG GCC AAA AGC AGC ATT TCT CTG CCA CAC CTC AAC GCT GGG CAG AGG GAC CTG TCG CAC TTT GGT TTG GCT
T-39	/5Biosg/AAA GAA CCA GCT CCC CTG TGG GGG GCA CGC TGT AGG GAC TCC ACA GTG GCA GAC AGA CAG GTC CCT TGG AGG CAG GCC TCT ATG CAG CCA
T-40	/5Biosg/CGG ACG CAG ACA CAC ATG AGG AGG CCT GTG GCC TCC AGG GCA CCG CTC CCT CTG GGA ATG ATG ACC CTG AGC TGC CAG CTG ATC TCA GTC
T-41	/5Biosg/TGT CTT TAG CAA TAG GAA CAA AGC AAC ACC AAC AGG GTG GGT AGG TGG CAC AGC AGA AAC CAA CAG ATT TAG TGT CTC AGT AAG CTC GAG
T-42	/5Biosg/AAG ACC ATC AGT AAG CAG GAC CCA GCG GAG TTC AGC AGC TCG GAC GTG AGA ACC AGC AGG CAC CTG CAC ACT CAG TGT CCT GGA CAT TCC
T-43	/5Biosg/TGG GCC TCA AAG AGG GGA GGC GCT GTG AGG GTC GAT GCG TGG GCT TTA TTC CAG GAA AAG CTT CCA CGG ACC CTG GAA AGC ACT AGA GCA
T-44	/5Biosg/CAA TCA GGC ATG AAG AAA AAA GTG ATC AAT ATG ATG AGT ATG CAC AGC ATC TGA AAA ATC TTG CTG GAA AGG CAG GAG TGG GGT ATC TGC
T-45	/5Biosg/ATT GTC ATT GTG CAA GAC CCA GAC ATT TGC TCA GCA AAC GCT TAA GTG TAA AAA TGT CAC TCC CTT TCC TGA CAT GAA ATT GAC AGA TCA
T-46	/5Biosg/CAA CCC TGC CCC AGG GGA GCT GGG GAC TGT GGG ACT GGA GTG TCT TCA ATC CCT GCA GAA CAA AAG AGC CTC TGG GAA AAA CAG GGA CCC
T-47	/5Biosg/TAA GCC CAG GCC CTT ATT GGA CAG TGG TTC CCA GCT GCC ATG AGG AGC ACA TCC TAG TCA GGG TGG AAA AAT GTG TTG TCG AAA TTC TGC
T-48	/5Biosg/GGA AAG GCA GAG AGA GAG GAA GAC AGA GAG ACA AAA AGG ATA AAA TGG GAT TAT TTT ATT AAG GGT GTA ACT CAA TGA GAA GCA GCT GTG
