# Supplementary material for: Identification of HnRNPC as a novel Tau exon 10 splicing factor using RNA antisense purification mass spectrometry
Source: RNA Biol. 2021 Dec 29;19(1):104–16. doi: 10.1080/15476286.2021.2015175 (PMC8786334; doi:10.1080/15476286.2021.2015175)
Supplement: Supplemental Material [file KRNB_A_2015175_SM5577.zip › supplementary/Table S3_RNAseq_CBE_transcriptCounts.xlsx]

## Sheet: Normalized_psp_data
#NAME	11241_CER	11263_CER	11265_CER	11266_CER	11288_CER	11294_CER	11311_CER	11314_CER	11317_CER	11319_CER	11320_CER	11323_CER	11325_CER	11326_CER	11337_CER	11339_CER	11341_CER	11342_CER	11385_CER	11388_CER	11389_CER	11391_CER	11393_CER	11394_CER	11395_CER	11396_CER	11397_CER	11399_CER	11400_CER	11416_CER	11417_CER	11422_CER	11429_CER	11430_CER	11431_CER	11432_CER	11463_CER	11465_CER	11468_CER	11469_CER	11470_CER	11472_CER	11474_CER	11476_CER	11485_CER	14549_CER	14552_CER	14553_CER	1919_CER
#CLASS:Treatment	CONTROL	CONTROL	CONTROL	CONTROL	CONTROL	CONTROL	CONTROL	CONTROL	CONTROL	CONTROL	CONTROL	CONTROL	CONTROL	CONTROL	CONTROL	CONTROL	CONTROL	CONTROL	CONTROL	CONTROL	CONTROL	CONTROL	CONTROL	CONTROL	CONTROL	CONTROL	CONTROL	CONTROL	CONTROL	CONTROL	CONTROL	CONTROL	CONTROL	CONTROL	CONTROL	CONTROL	CONTROL	CONTROL	CONTROL	CONTROL	CONTROL	CONTROL	CONTROL	CONTROL	CONTROL	CONTROL	CONTROL	CONTROL	CONTROL
#CLASS:SEX	M	F	F	F	F	F	F	F	F	F	F	F	F	F	F	F	F	F	M	M	M	M	M	M	M	M	M	M	M	M	M	M	M	M	M	M	M	M	M	M	M	M	M	M	M	M	M	F	F
#CLASS:AGE	90_or_above	58	59	76	82	82	86	88	79	89	68	90_or_above	87	82	84	75	86	85	76	81	76	86	71	61	68	78	75	79	83	84	80	63	79	89	85	74	80	82	74	81	73	86	83	82	85	63	75	83	87
TSPAN6	3.30433	3.00449	3.34738	2.90337	3.84907	3.12653	4.23315	3.33679	3.46174	3.056	2.94255	3.18554	3.10126	3.06628	3.61738	2.68256	3.02915	2.88078	3.01651	3.02658	3.69257	2.32582	2.82725	2.94226	3.25108	3.2574	4.00213	3.0161	3.03416	3.03264	2.85808	3.03264	3.22644	3.05725	2.72398	2.90535	3.17714	3.99535	4.40531	3.08739	3.32513	3.91357	2.47366	2.78478	3.03247	1.99572	2.20929	2.71015	2.52836
TNMD	-6.39827	-4.80233	-6.39827	-4.89275	-4.81148	-4.93213	-4.81148	-6.39827	-6.39827	-4.98135	-6.39827	-6.39827	-6.39827	-6.39827	-6.39827	-6.39827	-4.43192	-6.39827	-6.39827	-4.85864	-6.39827	-6.39827	-6.39827	-6.39827	-6.39827	-6.08324	-6.39827	-6.39827	-4.02883	-6.39827	-6.39827	-5.04957	-6.39827	-4.82064	-6.39827	-6.39827	-6.39827	-6.39827	-6.39827	-6.39827	-6.39827	-6.39827	-3.7068	-6.39827	-3.58162	-4.83964	-6.39827	-6.39827	-6.39827
DPM1	4.08448	4.38965	4.00408	4.53272	4.17465	4.42214	4.25119	4.18239	4.19685	4.55306	4.46756	4.6351	4.40414	4.09751	4.28596	3.91828	4.16638	4.35594	4.24089	4.60965	4.23959	3.91975	4.4851	4.02841	4.36882	4.15845	4.2842	4.45482	4.39379	4.1334	4.5316	4.21532	4.65685	4.51386	4.40051	4.31208	4.47558	3.9989	3.88495	4.24121	4.315	4.42055	4.50567	4.04226	4.43227	4.2991	4.72967	4.4317	4.18138
SCYL3	3.80717	3.51723	3.22343	3.59208	3.3834	3.48793	3.17448	3.2874	2.95169	3.60897	2.32957	3.65729	3.7913	3.09782	3.52852	2.58642	3.57047	2.28373	3.46134	3.7677	3.70472	3.48156	3.75642	3.49443	3.89584	3.16286	3.13654	3.95324	4.06998	3.6016	3.66031	3.75453	2.62143	3.68433	3.56944	2.89378	3.8126	3.52688	3.37415	3.42193	3.30888	2.79852	3.66777	3.7527	3.05296	3.27719	4.49938	4.0515	3.92195
C1orf112	3.63096	3.73981	3.31923	3.26871	3.08933	3.34045	3.50163	3.18466	3.66638	3.34442	3.58152	3.37215	3.51332	2.94339	2.9254	3.25253	3.52085	3.29654	3.47593	3.21775	2.99151	2.76847	3.4198	3.33973	3.80925	3.12963	3.05493	3.8126	3.06188	3.52508	3.14883	3.23777	3.35669	3.08623	3.58508	2.9949	3.8126	2.94361	2.32309	3.34886	2.93715	3.28871	3.23287	3.81651	3.39689	3.90583	3.33284	3.45982	3.26085
FGR	1.23238	1.64137	1.91902	0.971947	1.61381	1.49168	3.08094	1.5387	2.30507	1.53564	1.33012	0.850435	1.38358	0.752226	2.98162	1.09588	1.36177	0.814947	1.5161	1.05163	2.26181	0.311053	0.699846	1.15295	1.84239	1.44547	3.44716	0.687751	0.544488	1.46225	-0.214621	0.472524	0.937384	1.28129	1.54601	0.773288	2.35514	2.17659	2.74274	1.10152	1.86506	2.79474	1.01459	1.44576	2.04967	1.85815	2.14999	1.34469	1.09034
CFH	3.11078	3.62803	4.4517	3.62354	4.17168	4.03932	4.16427	3.7279	3.62472	3.55008	1.96712	1.79358	3.89123	0.901319	3.60671	1.864	3.34738	2.78888	3.52345	2.81076	3.08407	1.8759	3.37644	2.528	3.31737	3.16117	4.14525	3.28576	2.84384	2.34506	2.16031	3.24268	2.77463	2.58826	3.88348	1.12392	4.65007	5.02284	4.32523	1.80552	3.21509	4.16657	2.78563	3.52008	4.07513	3.79521	2.93252	3.72606	2.61506
FUCA2	3.67028	3.54398	3.25062	3.70024	3.97991	3.5186	5.51364	3.81898	3.50503	3.68207	3.48681	3.21197	3.93785	3.20296	3.40584	2.66322	3.77907	3.50646	3.61787	3.72121	3.36601	3.28616	3.56469	3.97288	3.83681	3.53922	3.84003	3.67045	3.74273	3.75065	3.73995	3.72744	3.39978	3.42528	3.52255	2.88178	3.93466	3.6057	3.76201	3.47345	3.41515	3.36131	3.77607	3.70103	3.2618	3.08652	3.75546	3.18866	3.64
GCLC	4.86848	5.0184	4.70365	4.9785	4.95142	5.1147	6.78595	4.9952	5.03553	5.04684	4.7624	5.0129	5.19899	4.57924	4.81618	4.37457	5.09221	4.90607	5.10781	5.1419	4.78103	4.48353	4.95246	5.07205	5.11689	5.05807	5.07285	5.02848	5.0362	4.90188	5.02639	5.21644	4.95604	4.53008	4.91543	4.36005	5.30002	5.35261	5.333	4.97708	4.97708	5.19099	5.29095	5.00933	4.55184	4.46452	4.85501	4.51311	4.84129
NFYA	5.03145	5.01963	4.70774	4.9414	4.60538	4.97929	5.1231	4.64921	4.78587	5.02927	4.51758	4.24946	5.00918	2.97447	4.39023	3.14046	5.03553	5.42934	5.25319	4.90136	4.0145	3.40357	5.10386	5.04374	5.03047	4.48888	4.71543	5.2936	5.13606	4.55908	5.06963	4.98642	4.77743	4.31336	5.07963	3.86959	5.12092	4.62008	4.54699	4.38659	4.32475	5.066	5.11068	5.05177	4.77372	5.03722	4.49938	4.94952	5.05841
STPG1	4.5774	4.55886	4.17989	4.52302	3.91261	4.41904	4.31613	4.3554	4.29115	4.51204	4.60392	4.37145	4.32623	4.06947	4.1259	4.35985	4.23586	4.67445	4.17953	4.43655	3.95016	4.58219	4.7079	4.43768	4.42172	4.44592	3.82045	4.4851	4.56035	4.34652	4.5485	4.53687	4.0594	4.27698	4.0902	4.51277	4.45863	3.73797	3.47816	4.44031	4.3554	4.27797	4.56799	4.37728	4.58389	4.54163	4.66174	4.57408	4.5334
NIPAL3	8.0221	8.25043	7.26069	7.90375	7.41234	8.09085	8.08727	7.50406	7.6829	8.14631	7.6585	7.17955	8.00622	7.08531	7.51307	7.36836	7.66098	8.10503	7.94392	7.78072	7.07892	7.52466	8.17844	7.89137	8.01535	7.86013	7.21376	8.14214	8.13843	7.63527	7.82936	8.35736	7.62208	7.77504	8.09085	7.68635	8.28392	7.10799	6.68619	7.45814	7.71735	8.02552	7.8762	8.15445	7.83929	8.03191	8.31246	7.95357	8.22388
LAS1L	6.51575	6.09321	6.53931	6.39098	6.7251	6.1288	6.09343	6.89292	6.48633	6.36958	5.79474	6.90016	5.95385	7.12918	6.56194	6.74582	6.59762	5.54074	6.69559	6.12669	6.98303	6.47892	6.10964	6.42276	5.86102	6.4679	6.19561	6.0956	5.89438	6.80644	6.28813	6.03227	5.90512	6.63638	6.56267	6.1151	6.22811	6.80672	6.27903	6.53431	6.37806	5.41029	5.81066	6.47745	6.20598	6.26718	5.62557	6.16303	6.18036
ENPP4	5.39333	5.4926	5.06833	5.32106	4.99668	5.65255	7.30979	5.07493	5.22157	5.9057	5.10042	5.03078	5.8289	4.65575	5.01663	4.45381	5.46253	5.85427	5.58638	5.79736	4.57675	4.80243	5.41983	5.50995	5.69325	4.9032	5.59826	5.73007	5.58859	5.18615	5.75467	5.49189	5.66837	5.08	5.73145	4.76418	5.94817	5.23585	4.86306	4.79451	5.47338	5.78749	5.8289	5.29582	5.55266	5.41797	5.56033	5.35754	5.15853
SEMA3F	2.46412	2.91493	3.73525	2.38717	2.84801	2.38235	1.4142	2.71958	3.87225	2.17566	3.50564	2.58839	2.44507	2.89692	3.36046	3.12869	2.52938	2.11548	2.06765	2.40615	3.04641	2.39397	1.96105	2.36648	2.92398	2.41155	3.21638	2.03743	1.99822	2.6316	2.19058	2.06076	3.73216	2.5247	1.94	2.82619	2.9893	3.70684	2.66763	2.71201	2.21081	3.80803	2.47366	2.54389	2.76105	2.39964	2.93535	1.95516	2.21568
CFTR	-1.03619	-0.796552	-1.73516	-1.32257	-0.954635	-0.909182	2.36438	-0.233748	-1.03039	-1.03523	-1.03787	-0.66751	-1.14307	-2.10786	-1.1674	-3.36962	-0.806358	-0.918132	-1.283	-0.382625	-2.43662	-1.92181	-1.67028	-0.727402	-0.904484	-1.90766	-1.6334	-0.4344	-1.01485	-1.53922	-0.18427	-0.544973	-1.69379	-1.88549	-1.51156	-2.60394	-0.974342	-1.14161	-1.86655	-1.79649	-2.19752	-1.35624	-1.71121	-0.500128	-1.75034	-1.40189	-0.723195	-1.45073	-0.686426
ANKIB1	5.91545	6.18376	5.89265	5.9564	5.66078	6.32513	7.32129	6.15859	6.21359	6.19498	5.72342	5.70126	6.45946	5.14461	5.75124	5.13249	6.07739	6.41745	6.20821	6.06249	5.46896	5.39062	5.97751	6.18418	6.30189	6.08379	6.41204	6.26222	6.22384	5.87435	6.20017	6.22452	6.28285	5.79639	6.15463	5.53753	6.33609	6.48053	6.02272	5.81162	6.13805	6.63745	6.06395	5.99792	6.12585	6.08121	5.74532	5.93133	5.99914
CYP51A1	5.43103	5.27836	4.82651	5.24939	4.64561	5.49094	6.14656	5.16586	5.14461	5.24735	4.95427	4.46873	5.63642	4.49749	4.58274	4.66103	5.14313	5.49223	5.39333	5.55771	4.28734	4.55681	5.73299	5.46387	5.64831	4.79876	5.67226	5.67207	5.83342	4.83303	5.53381	6.37858	4.9644	4.84375	5.15775	4.59014	5.63776	4.9052	5.12295	4.63127	5.306	5.52307	5.62613	5.63301	4.86322	5.1753	5.34721	5.00981	5.79825
KRIT1	5.21145	5.4498	4.99503	5.45474	5.13955	5.58743	5.4994	5.39696	5.2726	5.49957	4.67786	5.14071	5.52455	4.69334	5.04794	4.56221	5.2866	5.09329	5.65438	5.40412	4.95675	5.02319	5.42403	5.48547	5.26923	5.33409	5.31146	5.48095	5.4582	5.24939	5.31409	5.4525	5.36461	5.20308	5.5065	4.89358	5.53977	5.15158	4.85581	5.23671	5.36224	5.34146	5.42965	5.30649	5.38037	5.72413	5.42439	5.56269	5.29867
RAD52	3.49355	4.034	4.11052	4.26	3.49801	4.10284	4.65099	4.34105	4.37008	4.14799	4.20578	4.0168	3.9294	3.57566	3.42509	4.01129	4.06022	4.14063	4.53687	3.82365	3.86017	4.03719	3.96341	3.90981	3.70854	3.9216	4.14525	3.9656	3.67538	4.04349	4.13324	3.85007	4.1609	4.02175	4.19864	4.09237	4.19606	4.11232	4.00353	4.17789	4.15744	4.21143	4.22496	4.2626	3.95519	4.49714	3.84658	4.02231	3.65198
MYH16	-4.90259	-6.39827	-4.90259	-6.39827	-3.47877	-6.39827	-3.99701	-6.39827	-4.26423	-4.98135	-6.39827	-5.08895	-6.39827	-3.99098	-6.39827	-6.39827	-3.895	-6.39827	-6.39827	-4.85864	-4.96658	-3.98495	-4.82522	-5.14802	-6.39827	-4.83964	-6.39827	-4.8829	-6.39827	-6.39827	-3.87584	-3.8604	-6.39827	-4.82064	-4.96166	-6.39827	-6.39827	-5.19724	-6.39827	-6.39827	-6.39827	-6.39827	-6.39827	-6.39827	-6.39827	-6.39827	-4.99577	-6.39827	-6.39827
BAD	4.315	4.38965	4.83284	4.48	4.83725	4.34284	5.36292	4.49387	4.74063	4.2027	5.03214	4.98382	4.35565	5.62096	5.02551	5.6174	4.55087	4.54147	4.08137	4.61994	5.33037	5.47214	4.37986	4.2726	4.22107	4.71716	5.00684	4.11479	4.45787	4.56754	4.43602	4.44536	4.61976	4.93662	4.31775	5.51587	4.05387	4.9518	5.42329	5.02912	5.04568	4.77051	4.20883	4.05837	5.05457	4.7323	5.18846	4.84226	4.4386
LAP3	4.85806	4.85637	4.79744	4.73564	4.90152	4.68807	5.86677	5.11113	5.24616	4.8833	4.14525	4.79996	4.98215	4.39559	4.85216	3.98684	4.68073	3.81456	4.70429	4.80476	4.78531	4.29995	4.76328	4.66119	5.04761	4.48452	4.94456	4.80226	4.78153	4.43322	4.70606	4.89105	4.42758	4.40362	4.65237	3.87381	5.29251	5.23254	5.3135	4.73211	4.43565	4.8959	4.83921	4.78103	3.75546	3.91526	4.66847	4.30659	4.78085
CD99	5.58775	4.3268	5.81145	4.88362	4.98473	4.80347	6.58078	5.24186	5.36358	4.48945	5.00158	5.38993	5.26471	4.94205	5.71528	4.88182	4.90708	4.6932	5.30919	4.96875	6.43081	5.35652	4.93321	4.96544	4.83641	6.06612	6.37027	4.65323	5.06111	5.2514	5.01551	6.09519	5.80204	5.81204	5.64766	5.73619	5.89355	7.22967	7.15771	5.67463	5.93826	6.32158	4.52639	5.28479	5.71714	5.18716	4.51669	4.47703	4.63445
HS3ST1	5.69431	5.82932	4.91384	5.39473	4.98153	5.97018	1.81787	5.38591	5.3595	5.71585	5.78371	5.23297	5.87228	5.32297	5.15737	5.25177	5.68751	5.72136	5.96439	5.44062	5.52258	5.89536	5.66946	5.2697	5.99949	5.85486	5.38252	6.14543	6.22643	5.13218	5.91119	6.1269	5.3802	5.6327	5.91512	5.76818	5.80396	5.07205	4.6264	5.96521	5.63332	5.63112	6.04776	5.83973	5.78337	5.9615	6.37171	5.75281	6.03754
AOC1	-6.39827	-6.39827	-6.39827	-6.39827	-6.39827	-4.93213	-6.39827	-6.39827	-6.39827	-6.39827	-6.39827	-6.39827	-6.39827	-6.39827	-6.39827	-6.39827	-6.39827	-4.60198	-5.19724	-6.39827	-6.39827	-6.39827	-6.39827	-6.39827	-6.39827	-6.39827	-6.39827	-6.39827	-6.39827	-6.39827	-6.39827	-6.39827	-6.39827	-6.39827	-6.39827	-6.39827	-6.39827	-6.39827	-6.39827	-6.39827	-4.97151	-6.39827	-6.39827	-6.39827	-6.39827	-6.39827	-6.39827	-6.39827	-6.39827
WNT16	-1.03619	0.718593	-3.74974	-0.298301	-0.637845	0.579676	-3.47877	-0.0801045	0.752573	1.11849	0.322162	-0.778103	1.21474	-0.445263	-2.66936	-1.49713	-0.856063	0.723019	-2.48617	0.67201	-2.26831	-0.965272	-0.503876	0.856269	-0.0218959	-0.544059	-1.28998	0.32818	0.306902	-0.826343	-0.0769481	0.512722	0.167342	-1.13609	-0.480493	-0.498422	0.235265	-2.56481	-3.58312	0.368296	-1.50324	0.713788	1.09505	-0.232532	-2.16013	-1.40189	-1.10242	-2.27429	0.685878
HECW1	5.06929	5.32824	3.75217	5.11185	4.49322	5.09861	0.660717	4.92006	4.42834	5.2255	4.77006	4.40095	5.10369	4.30929	4.04309	3.74655	4.47755	5.2279	4.72686	5.01014	3.69849	4.61801	5.27128	5.31627	5.30229	4.65079	3.77415	5.52422	5.35311	4.65323	4.96729	5.25947	4.49083	4.76531	4.9501	4.37225	4.82598	3.38456	2.76779	4.73649	4.53902	4.44009	5.52108	4.9492	4.00708	4.44259	4.6434	4.38139	5.10781
MAD1L1	4.0444	3.60011	4.43846	3.8596	4.44627	3.67045	4.28509	3.89716	3.6082	3.4689	3.98933	4.19268	3.64373	5.13676	4.51449	4.46756	4.04046	3.23166	3.89495	3.77557	4.57902	4.72362	3.93011	3.95919	3.90161	4.13513	3.72158	3.88616	3.68694	4.23756	3.72221	3.62287	3.76816	4.21352	3.98404	4.4588	3.70159	4.25848	4.51835	4.18696	4.25625	3.6718	3.64125	3.91975	4.07194	3.97144	4.02248	4.09193	3.81668
LASP1	6.55054	6.31252	6.79239	6.48758	6.71886	6.38107	5.90995	6.48814	6.69685	6.13467	6.97119	6.47439	6.31024	6.29354	6.66119	6.88822	6.23833	6.64746	6.18758	6.23966	6.74726	6.49389	6.34699	6.19404	6.43988	6.35542	6.87216	6.07946	6.35763	6.36539	6.30827	6.56591	6.71787	6.39745	6.3748	6.89292	6.32741	6.89085	6.97085	6.32995	6.45718	6.86442	6.42204	6.40928	6.51813	6.31329	5.61894	6.31686	6.5116
SNX11	4.12864	4.10206	4.25787	4.16851	4.10307	4.16369	5.05407	3.83013	4.03161	3.84719	4.33853	4.0887	4.08273	4.54504	4.26635	4.85581	4.00408	4.25256	4.05537	4.0479	4.29426	4.66631	3.98188	3.7913	3.98502	4.10284	4.24341	4.03719	4.15306	3.57951	4.03485	4.05188	4.12115	4.17269	3.88554	4.78258	3.79299	4.22792	4.61835	3.70127	4.08101	4.22281	4.09035	4.12626	4.54754	4.11305	4.29387	4.24106	4.07513
TMEM176A	2.66017	2.45743	2.36712	3.08407	3.20394	2.40138	4.79524	2.42873	3.5343	2.2367	2.78451	3.03264	2.09423	2.33816	3.5166	3.51637	2.79911	2.10022	2.13557	1.77475	3.13032	0.771753	1.23399	2.08477	1.48415	2.21501	2.91363	1.08919	1.91442	2.03248	2.26449	2.56219	1.77469	1.74423	2.67599	1.40888	2.90401	2.76074	2.92735	1.68305	1.86506	2.52248	1.12392	2.69244	2.73028	2.66507	2.14999	2.51092	2.74774
M6PR	5.48095	5.34817	5.27409	5.53663	5.52335	5.34014	5.42421	5.44712	5.36077	5.54534	4.95074	5.60293	5.46035	5.98398	5.48282	5.94953	5.31089	5.12874	5.41707	5.40412	5.49149	5.40613	5.4544	5.40532	5.54967	5.18382	5.34162	5.57638	5.55019	5.53716	5.41813	5.37536	5.18615	5.7286	5.43002	5.19758	5.55546	5.24923	5.54222	5.42514	5.11113	5.19729	5.66723	5.46127	5.42016	5.33522	5.66892	5.43848	5.59462
KLHL13	3.25209	3.69472	1.40235	3.49887	3.16528	3.41935	2.43614	3.054	2.97017	3.5899	2.71633	2.38235	3.95864	2.60968	2.18816	2.07331	3.19938	3.97379	2.47366	3.54008	1.25422	2.47819	3.6784	3.63166	3.12281	2.79804	1.76561	4.01416	4.02503	2.4993	3.44983	3.86762	3.40884	2.51568	2.93577	2.7083	4.02617	2.03789	1.56312	2.88941	2.54441	3.34069	4.35948	3.62946	2.46004	3.33189	3.60626	2.77446	3.42773
CYP26B1	6.35806	5.44873	6.02012	6.32106	5.86805	5.35769	4.37728	5.86102	5.2552	5.75487	5.30212	5.85854	5.73712	5.37729	6.20915	5.12327	5.93692	5.32157	6.03472	6.46046	5.73441	6.20711	5.86225	5.26588	6.22044	5.2797	5.57932	6.62971	7.09749	5.96782	6.69241	5.76796	5.31197	5.50842	6.15648	4.55813	6.08443	5.02142	6.05594	5.61654	5.35472	5.40747	6.24706	6.33313	4.82877	6.37908	4.94905	6.62638	7.0316
ICA1	4.85084	4.40496	4.04954	4.87358	5.31264	4.66425	1.28164	4.8158	4.63876	5.16875	2.86277	5.33741	4.70138	5.66301	5.08156	4.80637	4.69975	2.39518	4.5641	4.88132	4.93914	5.53036	4.87358	5.0829	4.8376	4.41437	3.93195	4.78439	5.0144	5.25045	4.71377	4.80012	3.15687	5.22684	4.80962	3.36547	4.59755	4.28982	4.74952	5.20487	4.48151	2.97823	4.61976	4.47645	4.23839	4.56133	5.68602	5.0216	4.94314
DBNDD1	5.2776	5.20846	5.20756	5.34555	5.43618	5.10252	4.13969	5.39219	5.37502	4.54911	6.33731	5.77675	5.2243	6.06916	5.23348	5.88576	5.13249	5.59652	4.74796	5.38088	5.40283	6.00907	5.14432	5.28881	5.05146	5.13317	5.29787	4.87765	5.01584	5.42794	5.25689	5.24342	5.41541	5.4183	4.82048	6.01092	4.76477	5.14534	5.61189	5.29851	5.2974	5.55698	5.0184	5.36528	5.07869	5.19448	4.85501	4.94672	5.36653
ALS2	8.34975	8.52475	8.26119	8.4521	8.16448	8.43851	5.44389	8.28159	8.46419	8.5772	7.73959	8.09639	8.40136	7.91819	8.17263	8.04048	8.21245	8.3155	8.48384	8.21126	7.99556	8.17263	8.23252	8.40386	8.49571	8.21126	7.88677	8.42686	8.25444	8.49898	8.06549	8.30285	8.24135	8.25444	8.54403	7.78615	8.41491	7.73539	7.64544	8.53375	8.11027	8.17844	8.33975	8.3251	8.25576	8.62973	8.31795	8.42686	8.38334
CASP10	1.75512	1.84034	1.9497	1.55563	1.74452	1.37498	2.88868	2.36803	2.33646	1.3622	1.72662	1.56535	2.14923	0.877379	2.44361	1.32264	1.67571	1.71464	1.78762	1.67024	2.02735	1.45457	1.64609	1.61849	1.69774	1.55608	2.67972	1.78667	1.63175	1.8194	1.13854	1.49544	1.58898	1.72951	1.87488	1.19395	1.51195	2.37001	2.75878	1.43276	1.46807	1.74244	1.79108	1.75433	1.72983	1.63959	2.24525	1.56312	1.74845
CFLAR	7.4697	7.56347	7.88208	7.84209	7.57822	7.85222	7.07276	8.13258	7.61422	7.81202	7.2091	7.56763	7.73414	7.38942	7.82573	7.8718	7.70934	7.61227	8.012	7.19244	7.73414	7.62023	7.54908	7.68832	7.7639	7.84363	7.83204	7.60312	7.681	7.99379	7.57278	7.6415	7.57822	7.8944	8.17844	6.91115	7.77504	7.91302	7.53447	7.82377	7.70803	7.50066	7.60015	7.43378	7.5401	8.25247	7.60679	8.03191	7.6585
TFPI	1.77475	0.905876	1.73834	1.55563	1.0249	1.63787	0.805705	2.29645	0.939919	1.28554	0.322162	1.31606	1.05894	0.828661	2.28956	0.672121	0.715417	0.945036	1.85168	1.77475	1.33632	0.13438	0.782233	0.387449	1.44733	0.197256	1.65192	2.18501	1.28164	0.597086	0.617915	1.86621	1.29907	0.390469	1.26077	0.113997	1.74452	2.10517	3.16776	0.246547	0.721678	1.43276	0.105722	0.657829	0.749564	0.679856	0.715417	1.59401	1.31227
NDUFAF7	3.67273	4.09204	4.16008	4.10461	3.28658	4.1614	3.84408	3.58027	3.83877	3.98523	3.79167	3.5608	4.14237	3.59735	3.64636	4.09856	3.68517	4.03145	4.20712	3.82508	3.58069	3.82902	4.01107	3.86083	3.6995	3.86239	4.25174	3.9165	3.7556	3.74594	3.75453	3.85612	4.42758	3.92957	4.14783	4.18068	3.82846	3.99234	3.63584	3.54316	4.19098	4.07874	4.16321	3.8104	4.35252	4.60586	3.6259	3.94585	4.01298
RBM5	7.77942	7.66474	7.70934	7.65068	7.79455	7.78615	7.87028	7.9454	7.66669	7.95507	7.45103	7.73008	7.6585	7.1102	7.42696	7.42318	7.75165	7.42223	7.91154	7.56572	7.52185	7.27188	7.64661	7.89746	7.77642	7.63908	7.63908	7.63908	7.48417	7.71995	7.71451	7.53127	7.46867	7.68563	7.98275	7.45765	7.86236	7.58716	7.25098	7.83798	7.43426	7.4552	7.7238	7.76656	7.57043	7.88971	7.45053	7.51359	7.73675
MTMR7	4.74489	5.20912	4.15327	4.93812	4.61211	5.07799	4.64055	4.7716	4.55246	5.13056	4.15158	4.21491	5.04471	3.84388	4.28923	3.58835	4.80567	5.48007	5.02521	5.16535	3.73753	4.14063	5.1185	5.19291	5.24325	4.45363	4.10499	5.45897	5.34195	4.83641	5.22959	5.17902	4.82598	4.42707	5.10511	4.30659	5.27394	3.64585	3.23287	4.5743	4.4021	4.80099	5.34927	4.87113	4.64544	5.22959	5.14461	4.91634	5.10307
SLC7A2	3.50929	3.67578	5.02795	2.60203	2.83616	3.52551	6.08616	4.47945	4.22923	4.58931	3.35743	3.06523	4.76477	3.46288	3.47345	4.22547	4.57584	3.55325	4.05306	3.84719	4.29	3.06544	3.29715	4.18591	4.41788	3.62726	4.61463	3.54736	4.16073	4.52639	4.00785	3.7817	3.04395	3.98953	3.6656	3.82602	4.20764	5.33774	5.25078	4.63127	4.37592	4.39539	4.40545	4.12626	3.73566	4.03554	3.03907	3.48962	2.29732
ARF5	6.42326	6.2972	6.44744	6.5715	7.23986	6.30417	5.90709	6.64871	6.54386	6.24164	6.19643	7.14503	6.22663	7.36788	7.08075	7.33054	6.53931	5.57304	6.01578	6.6637	7.2858	7.42131	6.56267	6.22384	6.31912	6.65041	6.51474	6.29212	6.49884	6.77547	6.54677	6.55372	6.15601	6.92358	6.35098	6.83912	6.26528	6.60303	7.09231	6.83288	6.6051	6.24781	6.23121	6.25079	6.61768	6.51919	6.97336	6.90203	6.70423
SARM1	5.99792	5.96205	5.77496	5.85935	5.81107	5.925	4.96799	5.98777	5.629	5.83561	5.89497	5.92738	5.8435	5.70572	5.85103	5.68276	6.1108	5.6554	6.1617	5.58671	6.0262	5.74622	5.88248	5.81028	5.71747	6.2006	5.93931	5.83883	5.80813	5.74551	5.89985	5.84137	5.96728	5.93709	6.24411	5.61844	5.69325	6.03589	5.93172	5.70511	6.14244	5.82911	5.76045	6.17197	5.90586	6.15098	6.15559	5.96663	6.01295
POLDIP2	5.8574	5.53089	5.583	5.6327	6.40644	5.56506	5.8729	5.91329	5.84916	5.40458	5.37191	6.22811	5.7112	6.30417	6.03187	6.17568	5.81725	5.04175	5.48799	5.96131	6.2006	6.05684	5.7483	5.796	5.8325	5.95716	5.87435	5.7857	5.8751	5.85684	5.77123	5.8645	5.36077	5.93826	5.51148	5.7507	5.78031	5.89771	6.3239	6.14521	5.74532	5.629	5.69397	5.69789	5.78693	5.57977	6.40456	6.1027	5.9583
PLXND1	4.41844	3.91309	4.58504	3.94974	3.74241	3.61215	7.30399	4.66908	4.98355	3.86321	4.78712	3.97735	3.5805	3.70024	4.6443	3.73307	4.15327	3.77742	3.71925	3.84836	4.09823	3.45206	4.02057	4.30469	3.60749	4.03127	5.38252	3.37396	3.64701	4.22923	3.48479	3.46305	4.09175	4.37827	4.05625	3.5166	3.95183	5.47214	5.63535	4.06008	4.67985	4.0364	4.04646	3.95759	4.26759	3.52571	3.0993	3.52148	3.63075
AK2	5.20174	5.01699	5.40695	5.32651	5.31969	4.90854	5.99812	5.40803	5.3243	5.24288	5.01946	5.45561	4.88788	5.85427	5.53381	5.88576	5.17513	4.6972	5.11054	5.12874	5.562	5.54564	5.17395	5.1422	5.0204	5.16501	5.12092	5.0999	4.95462	5.35886	5.13664	4.67057	5.1514	5.47214	5.35754	5.13735	5.24342	5.36224	5.67188	5.45507	5.01358	4.99571	5.02986	5.05096	5.24377	4.97057	5.14565	5.19983	5.26811
CD38	2.56816	1.01342	1.11875	1.9497	0.698165	1.01459	4.62752	2.72858	0.772027	1.43806	-0.711291	1.04596	2.47853	0.515582	2.3683	1.14872	2.46837	0.772658	2.42185	1.81602	1.66014	0.495602	2.24005	2.53363	2.85329	0.633404	1.06321	1.42012	2.06135	1.70273	2.0322	1.71526	-0.907597	0.740064	1.01481	0.351328	1.48939	3.16216	3.6221	0.861776	1.32486	0.515582	0.31934	1.99088	0.0998938	-0.3325	0.84186	0.24744	1.22533
FKBP4	7.80483	7.83359	8.35348	7.80762	7.4279	7.61779	7.26155	7.32321	7.91154	7.16928	9.53011	7.31284	7.38297	7.34516	7.02031	8.36511	7.42131	9.63114	7.61669	7.7025	7.23862	7.79877	7.91154	7.49147	7.42417	7.92611	7.96192	7.38756	7.59019	7.57775	7.60184	7.56823	8.97167	7.36981	7.29357	9.30095	7.2472	7.1125	6.90398	7.35505	7.92296	8.53072	7.70803	7.98533	8.29371	8.37261	7.22671	7.72241	7.63034
KDM1A	6.06855	5.96018	5.83211	6.02731	6.12987	5.89905	5.20677	5.98917	5.85915	6.06719	5.50933	5.63369	5.90887	5.89497	5.96939	6.13089	5.8182	5.71747	5.97198	5.89303	5.89558	5.88937	5.99933	5.98513	6.01134	5.94318	5.6831	5.94009	5.92235	6.14675	5.88248	5.91623	5.6667	5.92325	5.95135	5.80655	5.86963	5.67483	5.62634	6.11475	5.75948	5.70605	5.9062	6.06416	5.79639	5.86043	6.07164	5.93931	6.02497
RBM6	7.38193	6.87753	7.41234	6.99575	6.90525	6.62578	7.04459	7.26069	7.17647	7.24596	7.9976	7.41337	6.88822	8.47572	7.32321	8.79466	7.0706	7.28839	7.04976	6.97052	7.50985	7.47797	6.82788	7.48275	6.74609	7.16314	7.6428	6.64436	6.52955	7.49594	6.83912	6.24889	7.43474	7.45765	7.19049	8.03871	6.70772	7.29047	7.42318	7.28655	7.49052	6.98338	6.63465	6.83412	7.47894	7.31284	6.91762	7.02031	6.64959
CAMKK1	6.51214	5.96018	6.28976	6.02898	6.49203	5.99428	4.03517	6.26786	5.78693	6.07142	5.92738	6.39446	6.1218	6.74227	6.72312	6.38897	6.22129	5.50733	6.3159	5.84174	6.46686	6.32036	6.29379	6.1679	6.04209	6.27061	5.76431	6.20758	6.35397	6.25353	6.13006	6.10632	5.58743	6.55005	6.30389	6.35827	6.10019	6.11799	5.87818	6.35344	6.20979	5.56453	6.05847	6.25353	6.16265	6.10693	6.5547	6.46455	6.45746
RECQL	3.46609	3.59032	2.528	3.02496	2.64321	3.58088	3.09848	2.89378	2.77129	3.56776	1.9821	1.64183	3.64373	-0.114191	2.24305	0.325771	3.27034	3.53811	3.39529	3.47934	1.35035	1.28303	3.43602	3.4551	3.38583	2.42799	2.53421	3.76007	3.42673	2.6316	3.22128	3.53645	2.82745	2.5247	3.46914	1.04041	3.89716	2.7179	2.32309	2.36523	2.46004	3.46001	4.00071	3.31494	2.88116	2.94848	2.96705	3.11139	2.98603
VPS50	5.46844	5.78552	5.01494	5.87072	5.26471	5.80315	4.95766	5.4415	5.65954	5.59842	5.29177	5.18245	5.69647	4.62008	5.03272	4.74776	5.48478	5.4525	5.59004	6.01333	4.98858	5.5053	5.75281	5.35197	5.46035	5.43291	5.05604	5.75778	5.92758	5.38519	5.87268	5.89459	5.88284	5.47936	5.63076	5.28317	5.50669	4.7875	4.71129	5.12667	5.3946	5.83581	5.70257	5.58895	5.59476	5.67354	5.4288	5.32023	5.02504
HSPB6	3.07862	2.35435	3.41004	2.4738	3.21364	1.89169	4.66211	3.39929	3.07406	2.48537	2.75933	3.13344	2.04871	3.45131	3.05475	3.08469	2.99903	2.66273	2.73028	2.57004	3.73753	2.71733	2.31669	2.79977	2.45379	2.91517	2.86382	2.20205	2.28613	2.62429	2.29986	2.29863	2.37767	3.31719	2.5278	3.42026	2.54266	3.75531	3.58027	2.93715	2.88431	2.25095	2.49179	2.34343	2.90443	2.59729	2.89762	3.18013	2.40836
ARHGAP33	5.16309	5.04084	6.22993	4.96506	5.95753	4.89293	6.30712	5.70126	5.6174	5.21105	5.95809	5.98757	4.63445	6.42326	6.03187	5.91856	5.4326	5.30505	5.27164	4.90064	6.70104	5.75261	4.57259	4.99301	4.98317	5.97313	5.49056	4.66425	4.58845	5.60356	5.02795	4.78946	5.4261	5.46949	5.56539	6.14354	4.73422	6.53431	6.07739	5.87742	5.84594	5.26811	4.7613	5.27437	5.74004	5.84956	4.94672	5.56052	5.0414
NDUFAB1	5.28006	5.33395	4.86081	5.67826	5.42067	5.38216	5.31197	5.12736	5.26714	5.1271	5.58422	5.41112	5.31868	5.73915	5.09329	5.57027	5.15624	5.15346	4.78946	5.70105	5.21838	5.93015	5.55771	5.20174	5.13435	5.23755	4.90874	5.37439	5.41202	5.25556	5.49692	5.21472	5.33538	5.40105	4.98062	5.86297	5.06034	4.6567	4.82844	5.4314	5.20424	5.29702	5.39648	5.18563	5.23553	4.99786	5.55659	5.26669	5.46753
PDK4	3.74273	5.29599	5.44014	4.34017	6.95496	5.65578	8.43576	4.04458	6.57546	5.50313	5.40786	4.33905	4.14237	3.81385	4.73909	5.29393	5.07854	5.28041	5.85991	3.48293	5.9686	2.80586	3.5855	4.72645	4.7638	6.68619	6.25598	3.41346	3.34084	4.78118	4.04813	4.75021	5.59386	4.10816	5.20607	3.9682	6.77298	6.8296	5.39062	4.60985	5.63499	6.3612	3.11922	4.37538	6.10903	4.05072	4.11252	5.03017	3.10566
SLC22A16	-4.1806	-6.39827	-4.90259	-4.89275	-6.39827	-3.35753	-1.17201	-5.26615	-4.97151	-4.98135	-4.75656	-3.86981	-6.39827	-6.39827	-6.39827	-2.43864	-4.43192	-4.0592	-5.19724	-6.39827	-3.74974	-4.5189	-6.39827	-3.92225	-6.39827	-6.08324	-6.39827	-6.39827	-6.39827	-4.86322	-5.04957	-4.37554	-6.39827	-4.82064	-4.96166	-6.39827	-6.39827	-5.19724	-6.39827	-6.39827	-4.97151	-3.6615	-4.93213	-4.26881	-4.43192	-4.07584	-3.83488	-6.39827	-3.43217
ZMYND10	1.04844	1.63046	2.28235	1.10488	1.45434	1.03247	1.74708	0.978079	1.50089	0.839464	3.31372	1.42942	0.760361	2.57188	1.81252	2.82861	1.14345	2.91066	1.44373	0.489168	1.83513	2.07987	0.443679	1.21035	0.939703	1.7711	1.54317	0.744504	0.718278	1.49408	0.730787	0.532855	2.00468	1.60064	1.56169	3.42026	1.03026	1.55563	1.30931	1.67002	1.81473	1.70917	0.483024	1.20116	1.90683	1.99572	1.47042	1.57845	1.14402
ABCB5	-3.69619	-4.80233	-6.39827	-6.39827	-4.81148	-6.39827	-4.81148	-4.56078	-4.26423	-4.98135	-6.39827	-5.08895	-6.39827	-4.79775	-6.39827	-2.8237	-4.43192	-6.39827	-6.39827	-4.85864	-6.39827	-6.39827	-4.82522	-6.39827	-6.39827	-4.02425	-3.94793	-4.8829	-4.82522	-4.06824	-5.04957	-6.39827	-6.39827	-4.82064	-6.39827	-6.39827	-6.39827	-3.61095	-4.49601	-4.60957	-4.32218	-6.39827	-6.39827	-6.39827	-6.39827	-4.83964	-4.32675	-4.70871	-4.99119
ARX	-4.90259	-6.39827	-6.39827	-6.39827	-6.39827	-6.39827	-3.99701	-5.26615	-6.39827	-4.98135	-6.39827	-6.39827	-4.80233	-6.39827	-6.39827	-4.16542	-6.39827	-3.72111	-6.39827	-4.85864	-4.96658	-5.18739	-4.03034	-6.39827	-6.39827	-3.74748	-6.39827	-6.39827	-6.39827	-4.06824	-6.39827	-6.39827	-3.99701	-6.39827	-6.39827	-6.39827	-6.39827	-5.19724	-6.39827	-6.39827	-6.39827	-6.39827	-4.19579	-4.97151	-6.39827	-4.83964	-6.39827	-4.70871	-6.39827
SLC25A13	3.19292	2.90422	2.59396	3.12222	2.90496	3.12653	5.57712	3.66481	2.93999	3.00643	1.89878	2.51041	3.30168	2.45136	2.7676	2.51345	3.08847	2.04075	2.92379	3.4888	2.57214	2.54903	3.25497	3.49824	3.03491	2.69303	3.19359	3.45023	3.70572	3.20011	3.13968	2.99416	2.53001	3.03907	2.69282	2.13647	2.81106	3.13157	3.65595	2.77733	2.9074	2.51059	3.16847	2.75827	3.03247	2.73816	3.31301	2.91744	3.49031
ST7	5.48766	5.44873	5.32092	5.48066	4.84008	5.43715	3.81497	4.97708	5.40997	5.39595	5.62971	5.25434	5.3557	5.29326	5.10058	5.48905	5.29219	5.67922	5.33998	5.27775	5.2041	5.44033	5.32446	5.39724	5.36653	5.35384	5.14805	5.28303	5.28317	5.57762	5.15811	5.30903	5.5065	5.39097	5.38399	5.96801	5.40351	4.9872	5.03364	5.60577	5.34178	5.76873	5.42794	5.47458	5.81087	5.85063	5.70105	5.51052	5.41279
CDC27	6.00785	6.14004	5.34259	6.08756	5.7977	6.32765	5.7796	5.70223	5.67792	6.23278	5.66151	5.98222	6.41522	5.81087	5.6301	5.55208	6.00308	6.08121	6.08996	6.44551	5.47605	5.94701	6.26013	6.095	6.43341	5.77586	5.77603	6.38871	6.36148	5.84192	6.26528	6.21067	6.04817	6.02384	6.19259	5.89049	6.36372	5.54632	5.14709	6.11778	5.85763	5.97374	6.40115	6.04556	5.91311	5.95788	6.25786	6.02384	6.11042
SLC4A1	0.365052	0.867186	1.67656	0.492541	0.348177	0.265319	-0.92081	0.179309	0.179872	-0.365354	1.88737	-0.161182	-0.212533	0.615907	-0.965459	1.1753	0.396837	0.448391	0.364813	-0.179152	0.376908	0.898559	0.0794452	-0.207754	-0.975227	0.946934	0.204308	-0.0472089	-0.446859	-0.156392	-0.251015	-1.50991	1.19373	-0.980542	0.744049	1.62633	0.13915	-0.0909421	-0.0243631	0.368296	0.760554	1.16064	-0.742373	0.0477292	1.57558	1.13816	2.3172	1.43823	-0.208843
CALCR	-3.33816	-6.39827	-6.39827	-6.39827	-6.39827	-6.39827	-3.99701	-5.26615	-6.39827	-6.39827	-4.75656	-6.39827	-3.9955	-6.39827	-6.39827	-6.39827	-6.39827	-4.60198	-6.39827	-3.23413	-6.39827	-6.39827	-4.03034	-5.14802	-6.39827	-6.39827	-6.39827	-4.10621	-4.82522	-4.06824	-5.04957	-4.37554	-6.39827	-6.39827	-2.85925	-4.66294	-6.39827	-6.39827	-6.39827	-5.42366	-6.39827	-6.39827	-3.07267	-6.39827	-6.39827	-6.39827	-4.99577	-6.39827	-6.39827
HCCS	4.04134	4.28439	3.26937	4.20529	3.64435	4.1346	3.3054	3.41077	3.55709	4.23017	4.10429	3.53922	4.15491	3.8219	3.31153	3.44668	3.80996	4.54944	3.94925	4.24674	2.8825	4.07534	4.37315	4.12778	4.05853	3.69379	3.24022	4.36022	4.33872	3.62193	4.15582	4.22187	4.02215	3.74073	4.04954	4.35464	4.02879	2.76567	2.93635	3.66103	3.55587	4.1035	4.37728	4.17915	3.96735	3.8114	4.31236	3.8712	4.21182
DVL2	5.26955	5.16686	5.93727	5.01236	5.61992	4.87783	5.19884	5.37382	5.4302	5.26123	6.00679	5.66339	4.85942	6.10526	5.55	5.51486	5.36061	5.68602	5.35521	5.02767	6.1151	5.45088	4.98181	5.19031	4.82844	5.46181	5.15122	4.88946	4.73136	5.54871	5.03884	4.82992	5.4464	5.39776	5.3672	6.11712	5.01329	5.69789	5.55	5.50333	5.45133	5.10454	4.87859	5.25121	5.53701	5.25961	5.05965	5.11658	5.00981
PRSS22	1.59147	1.47727	-1.02671	1.87843	2.46464	1.36057	-0.92081	1.33949	0.791211	0.661108	1.43854	1.73122	1.8457	2.3683	1.07127	1.62489	1.4922	0.786882	-0.0763469	2.00468	1.58414	2.40957	1.6108	1.43907	1.68634	0.935355	0.560701	1.11922	1.61572	1.61868	1.68161	1.67953	1.65326	2.06456	0.744049	1.45899	1.45871	0.822535	0.231118	1.51218	2.10753	1.98086	1.8949	1.54136	0.0116467	0.21174	0.695272	-2.10562	1.48234
UPF1	7.23779	7.47611	7.23059	7.26379	7.51969	7.15532	6.83982	7.30303	7.39884	7.52402	7.53901	7.27913	7.01882	7.29535	7.43378	7.46918	7.33677	7.22629	7.12117	7.09423	7.39134	7.42601	7.24162	7.0267	7.0492	7.52764	7.13417	7.0731	7.07347	7.47183	7.1717	7.27546	7.31284	7.21786	7.25307	7.39833	7.09346	7.38563	7.1725	7.61896	7.5589	7.21865	7.10946	7.21997	7.43123	7.2972	7.44565	7.39782	7.19852
SKAP2	4.28046	4.14174	2.97366	4.14525	3.06084	4.15226	5.06173	4.06476	4.28046	3.98974	3.50955	3.67856	4.34652	2.96403	3.22343	2.40901	3.85887	3.40978	4.11289	4.02894	3.22463	3.96298	4.14783	3.30309	4.06998	3.87498	2.75845	4.34829	3.94322	3.77667	4.16321	3.93446	4.18425	3.63971	4.06162	2.61922	4.27239	4.27352	3.13848	3.42869	3.98702	4.05129	3.46528	3.40752	3.78025	3.87548	3.26773	3.72606	3.67991
SLC25A5	6.76406	6.49937	6.23479	6.62831	6.71886	6.44574	6.51241	6.72389	6.59262	6.57733	6.39551	6.29495	6.82051	5.75928	6.32813	5.66984	6.51525	6.39848	6.10359	6.87787	6.29538	6.43556	6.98616	6.70483	6.60862	6.46582	6.42064	6.59316	6.89748	6.7554	6.69507	6.81121	6.24683	6.53458	6.40115	5.889	6.60969	6.17762	6.88395	6.55759	6.38967	6.33339	7.06083	6.62373	6.14476	5.89678	6.37533	6.23326	6.96077
MCUB	-1.23049	-0.690868	-0.620036	-0.582512	-0.57494	-0.846488	2.19784	-1.49567	-0.25152	-1.47579	-0.313525	-1.4053	-0.838345	-1.93349	-0.295709	-1.49713	-0.909531	-0.00328293	-1.58911	-0.774046	-1.01275	-1.37348	-0.899938	-1.372	-0.975227	-0.887823	-0.400691	-0.79243	-1.0753	-1.655	-2.41042	-0.853518	-0.400691	-1.75002	-1.1158	-0.706896	0.345907	-0.981277	-0.79689	-1.21956	-1.80869	-0.166578	-0.504221	-1.20949	-0.84388	-0.82029	-0.460866	-1.35398	-1.05209
HOXA11	-6.39827	-6.39827	-6.39827	-6.39827	-6.39827	-6.39827	-6.39827	-6.39827	-6.39827	-6.39827	-6.39827	-6.39827	-6.39827	-6.39827	-6.39827	-6.39827	-6.39827	-6.39827	-6.39827	-6.39827	-6.39827	-6.39827	-6.39827	-6.39827	-6.39827	-6.39827	-6.39827	-6.39827	-6.39827	-6.39827	-6.39827	-6.39827	-6.39827	-6.39827	-6.39827	-6.39827	-6.39827	-6.39827	-6.39827	-6.39827	-6.39827	-6.39827	-6.39827	-6.39827	-6.39827	-4.83964	-6.39827	-6.39827	-6.39827
POLR2J	3.23619	3.35786	3.79002	3.33536	3.94632	3.27315	4.39191	3.23257	3.67879	3.0883	4.02483	4.00651	3.32491	4.66087	3.77151	4.36349	3.76292	3.35845	3.1695	3.18393	4.2853	4.42741	3.51479	3.10725	3.33568	3.59295	3.99949	3.09017	3.1853	3.3524	3.29213	3.28901	3.62516	3.82508	3.47717	4.60255	3.28417	3.78009	4.36365	3.64392	3.94818	3.73786	3.04762	3.32563	4.1365	3.80492	4.07638	3.73401	3.53738
DHX33	5.06157	4.84781	4.89621	4.89375	4.83137	4.99934	4.61192	4.93646	4.64019	4.93203	4.05979	4.96578	5.00918	5.07161	5.00075	4.97246	5.08108	4.38124	5.15512	4.88908	4.91138	4.82753	5.08223	4.79308	5.10527	4.91051	4.74968	5.26811	5.20624	4.82894	4.95655	5.25335	4.2368	4.95091	4.92469	4.45664	5.05656	4.7485	4.92849	4.76457	4.47248	4.66709	4.91017	4.94093	4.60202	4.70229	5.29078	5.1543	5.16155
MEOX1	-4.1806	-4.80233	-3.10258	-3.62072	-3.09269	-3.35753	-6.39827	-3.9955	-3.40753	-2.84066	-4.75656	-3.15803	-3.9955	-3.46887	-2.99171	-6.39827	-3.22828	-4.60198	-5.19724	-4.85864	-1.98577	-3.98495	-6.39827	-3.92225	-4.8829	-4.44566	-6.39827	-4.10621	-6.39827	-2.89027	-4.40904	-5.04957	-6.39827	-4.82064	-3.40678	-6.39827	-4.02883	-6.39827	-3.58312	-2.25633	-6.39827	-4.14648	-4.19579	-3.42766	-6.39827	-6.39827	-4.99577	-3.88748	-4.28712
THSD7A	3.45117	3.99275	3.69472	3.89263	3.89981	4.3946	3.34886	3.83165	3.76957	4.17099	3.48214	3.33856	4.24443	2.97873	3.3054	2.42086	3.70303	4.37294	3.53275	4.41267	2.96133	2.61638	3.80378	4.4793	4.40608	3.30841	3.9165	4.52058	4.46896	3.36775	4.25535	4.57452	3.64066	2.65949	3.6656	2.7212	4.63431	4.13969	3.94567	3.78299	3.13531	4.07137	4.58313	3.85887	2.03716	2.57302	1.88849	2.79596	3.57604
LIG3	5.27243	5.0216	4.63172	5.08788	4.87024	5.06193	4.6679	5.33774	4.74301	4.82911	4.18442	4.94222	5.19656	4.16927	5.08805	4.46093	5.18181	4.28476	5.34422	5.09921	4.81672	4.47558	5.34571	5.23928	5.43995	4.97695	4.69349	5.49833	5.4295	5.48095	5.2733	5.20774	4.22753	4.8501	5.05474	3.78963	5.23988	4.75021	4.70122	5.10235	4.3593	4.57057	5.39724	5.40055	4.51152	4.83514	4.53793	5.12223	5.36512
RPAP3	5.12765	5.48567	4.53569	5.22745	4.61763	5.54534	4.65381	4.63075	4.80332	5.30097	4.34476	4.35565	5.558	3.23967	4.3098	3.914	5.20043	5.39631	5.31969	5.57638	4.05625	4.14684	5.32325	5.2855	5.36256	4.82555	4.80829	5.57586	5.63369	4.62382	5.45524	5.49189	5.06699	4.77372	5.30935	4.13133	5.31089	4.21532	3.69889	4.37109	4.76834	5.19729	5.65903	5.18447	5.02059	5.19009	5.36699	5.28092	5.01803
ACSM3	-0.761727	-0.796552	-1.45055	-0.837039	-0.545652	-0.217111	0.873987	-0.506924	-0.696498	-0.873555	-1.43773	-0.241355	-0.509368	-1.04193	-1.52558	-1.18925	-0.806358	-1.92181	-0.0130656	0.206669	-1.07363	-0.770934	-0.215386	-0.677514	-0.544059	-0.927416	-0.576383	-0.385736	-0.494798	-0.627999	-0.214621	-0.505965	-0.984532	-1.22049	-0.196338	-2.60394	-0.226643	-1.03619	-0.79689	-0.573293	-0.321073	-0.921657	-0.835415	-0.545652	-0.3325	-0.461075	-0.550228	-0.866879	-0.424119
REXO5	1.79108	1.59147	0.360218	1.86088	1.94893	1.50105	0.218225	2.07428	1.0544	2.00431	0.850759	2.15952	1.36699	2.62291	0.720418	1.78179	1.78584	-0.129596	1.46307	2.2484	1.62286	2.4823	1.7531	1.84452	1.86133	1.23672	0.855469	2.23318	2.40542	1.97951	1.66558	2.08838	0.545451	1.38162	1.49614	1.31872	1.94372	0.921531	1.64152	2.38387	1.22501	0.801131	1.3984	1.22765	0.905494	1.8897	1.85967	1.34469	2.6363
CIAPIN1	4.93242	4.8361	4.37023	4.98116	5.0804	4.69349	4.39519	4.90354	4.59447	4.7183	4.70295	4.66018	4.76955	4.89649	4.64754	4.87113	4.61329	4.72029	4.58812	4.92035	4.44715	5.01014	4.96419	4.97208	4.8077	4.64789	4.33872	4.96319	5.04324	4.89438	4.89051	4.96647	4.53667	4.92092	4.69212	4.75972	4.72169	4.34017	4.64526	5.07033	4.51727	4.65753	4.99606	5.07205	4.48133	4.53201	5.08754	4.59565	5.15775
SPPL2B	6.42326	5.95175	6.60715	6.1976	7.27992	5.78749	6.01682	6.62399	6.07103	6.30735	5.84748	7.25514	5.88751	7.85077	7.06626	6.97371	6.68902	5.11689	6.05375	5.99635	7.3277	7.18773	6.06122	6.18927	5.73061	6.43863	6.30287	5.8208	5.98462	6.75712	6.22901	5.83737	5.45612	6.81716	6.54276	6.22811	6.17924	7.00703	7.23318	6.85023	6.57464	4.96729	5.51207	6.05305	5.92117	5.89067	6.74939	6.23503	6.44269
FAM214B	4.37641	4.52336	4.6353	4.39774	5.46844	4.42355	5.84936	4.73702	4.71489	4.65866	4.70976	5.2463	4.35121	5.59348	5.14333	5.43801	4.79421	4.37294	4.33778	4.46998	5.47605	4.97897	4.31775	4.72087	4.7214	4.64322	4.86322	4.33045	4.42317	5.01409	4.5871	4.50619	4.58029	5.00373	4.73477	5.01494	4.61612	5.00575	5.30081	5.27394	4.82416	4.44009	4.60479	4.44797	4.80876	4.6443	4.56754	4.55447	4.48371
COPZ2	0.562951	0.0532581	0.451467	0.545451	0.698165	0.89142	3.05202	0.924392	1.23424	0.443243	1.22937	1.37729	1.00058	2.05266	1.21409	1.7394	0.964792	0.199609	0.104043	0.852908	1.53416	1.01947	0.371058	0.536859	0.0447306	0.761947	1.65192	-0.4344	0.642942	0.714657	0.349777	0.813161	1.22765	1.17509	0.536859	1.30122	0.235265	1.29984	1.85396	0.597463	1.43416	1.37116	0.000491864	0.133207	1.35241	0.699319	0.951868	1.1165	0.744254
PRKAR2B	4.78781	4.81321	4.76064	4.75415	4.24389	4.98013	3.88495	4.57358	4.62167	4.81182	4.59801	4.4983	4.92645	4.4488	4.4674	4.8515	4.73136	4.83446	4.96227	5.28247	4.29	4.77338	4.95526	4.73375	5.10008	4.63684	4.5895	5.35402	5.39828	4.6727	5.25335	4.94905	4.84244	4.59893	4.87694	4.64939	4.87859	4.67852	4.2752	4.42968	4.52393	4.8826	5.24325	4.76602	4.93442	5.08416	4.63172	5.32968	5.16667
MSL3	4.73928	4.78837	4.75238	4.67837	4.3287	4.60235	4.68207	4.507	4.79053	4.7626	4.74077	4.39291	4.75623	5.0554	4.50753	5.19176	4.46406	4.7476	4.73457	4.49595	4.42055	4.74866	4.90483	4.75289	4.36616	4.58884	4.64667	4.76762	4.74985	4.6727	4.62588	4.63861	4.92436	4.59465	4.72806	5.13885	4.59358	4.44009	4.67889	4.44592	4.80962	4.86544	4.87342	4.64544	5.1179	4.8865	4.67745	4.67677	4.89014
CREBBP	7.76656	7.53447	7.93566	7.43654	7.40678	7.54804	6.73802	7.54467	7.44125	7.51737	7.96506	7.49651	7.47894	7.39884	7.70934	7.47282	7.74209	8.13082	7.87028	7.27368	7.54856	7.15771	7.6214	7.56347	7.75967	7.72241	7.65712	7.65126	7.44368	7.66858	7.52294	7.50871	7.86435	7.51152	7.64544	7.80762	7.43076	7.76933	7.63034	7.52764	7.70666	7.58348	7.38563	7.8762	7.65971	7.57995	7.47282	7.4486	7.38563
TSPOAP1	6.88096	7.19126	7.4279	7.08719	7.31379	7.11401	5.562	7.31612	7.1776	7.0178	7.42743	7.53801	6.82875	7.71322	7.48417	6.48004	7.42223	6.99033	7.12253	7.12445	7.94683	7.53065	6.49519	7.14421	6.85118	7.3742	7.06877	6.74759	6.78497	7.26112	6.98268	6.83912	7.14421	7.39979	6.97189	7.64028	6.89811	7.70803	7.60431	7.53557	7.31021	6.76799	6.48897	7.01247	7.05891	6.75363	6.2337	6.57023	6.8562
MPO	-0.351175	-0.10385	-0.889666	-0.219425	1.09113	-0.0252681	-0.503876	0.129826	0.477152	-0.145756	-1.43773	0.912665	0.419909	1.26307	0.77931	-0.119417	0.167842	-2.00594	-0.539912	0.206669	0.296407	0.35736	-0.100509	0.0296392	-0.0651072	-0.12671	-0.850851	0.525427	0.388591	0.597086	0.420849	0.842874	-2.33737	-0.0388553	-0.277821	-0.563315	0.480428	-0.0675884	0.231118	1.20532	-0.961787	-0.754472	-0.0654187	0.225745	-1.17462	-1.23289	1.39938	-0.285663	0.299671
PON1	-0.0403884	-0.10385	0.5151	-0.957504	-0.706266	-0.411744	0.739032	0.559614	0.130122	-0.54552	-1.56177	-0.060743	0.509644	0.233878	0.748979	0.418532	0.350669	-1.22538	-0.0763469	-0.334739	0.0218272	-0.288069	-0.299326	-0.435917	0.108614	-1.24808	0.813511	0.427722	-0.240269	-0.400458	-0.0769481	-1.13923	-0.591121	-0.000574547	-0.320146	-0.312479	-0.144749	0.539394	1.21629	-0.191055	0.0876458	-0.0977235	-1.43773	-0.72855	-1.17462	-0.653231	-1.52839	0.567809	-0.0418803
GCFC2	3.78362	4.02414	4.11232	3.83638	3.92601	4.30302	4.6679	4.10548	3.98307	4.25004	3.74325	4.50972	4.22321	4.20976	3.95807	4.35358	4.19229	4.32699	4.46389	4.11434	4.15376	3.95807	3.99747	3.97288	4.30516	3.93628	4.16192	4.38124	4.17351	4.05742	4.37057	3.94277	4.03758	4.12305	4.35252	3.66031	4.25349	4.03873	4.03853	4.02757	3.71412	3.65887	4.18325	3.96363	3.93069	4.47266	4.51835	4.25848	4.01995
WDR54	3.20379	3.06544	3.42402	3.2111	3.74811	3.14362	2.32309	3.29654	2.98991	3.1545	2.58807	3.65007	2.79474	4.23657	3.52852	3.98684	3.31546	2.21264	2.94517	2.99345	3.62894	3.88742	2.99393	3.05644	3.0582	3.29232	2.70029	3.00722	3.01787	3.74222	2.97056	3.10442	2.60874	3.46437	3.24809	3.09115	3.23387	2.77652	2.84712	3.85248	3.13531	2.27744	3.08094	3.03184	3.02658	3.51793	3.73216	3.65261	3.2844
CROT	3.63679	3.47022	3.56429	3.30321	3.50468	3.60388	3.16135	3.85668	3.33078	3.66399	3.28489	3.44635	3.86933	3.81779	3.4689	3.63451	3.56735	3.31224	3.8591	3.62752	3.30768	3.49232	3.74049	3.49443	3.49257	3.41834	3.61459	3.67802	3.79624	3.52957	3.68037	3.56792	3.38932	3.68433	3.65818	3.5309	3.64	3.57191	3.64834	3.19614	3.43262	3.50486	3.8102	3.39129	3.53772	3.62494	3.86054	3.94125	3.7279
ABCB4	-1.83834	-1.93144	-3.74974	-2.74309	-1.76749	-2.83615	-1.17201	-1.98056	-1.81165	-2.62895	-2.66696	-2.33132	-2.13031	-2.78522	-1.52558	-2.43864	-0.758214	-2.55149	-1.95836	-1.52807	-1.87014	-2.53131	-2.85975	-2.37584	-2.67	-2.97325	-0.576383	-2.33303	-3.54386	-3.56702	-2.12522	-2.39704	-3.09344	-3.11924	-1.2519	-3.28923	-2.08653	-2.1665	-0.388662	-3.67661	-1.50324	-1.63409	-2.03565	-1.52232	-1.4379	-1.91953	-2.00484	-1.8075	-2.21286
KMT2E	7.33498	7.42601	7.02138	7.25346	6.86574	7.43775	6.81315	7.08917	6.96441	7.43865	7.23318	6.95534	7.41775	6.63899	6.9673	6.63848	7.13261	7.70803	7.54124	7.20232	6.6361	6.76371	7.23986	7.29184	7.63156	6.97405	6.97405	7.59019	7.46867	7.06342	7.20555	7.38473	7.20356	6.87125	7.47129	6.8052	7.52764	6.70132	6.30617	7.12117	6.79957	7.19283	7.47388	7.42601	7.15918	7.5185	7.23399	7.35589	7.24464
RHBDD2	6.0979	5.77828	5.95677	6.05329	6.56347	5.82389	6.10985	6.08952	6.13278	5.52668	6.34563	6.33635	5.78467	6.7708	6.18777	6.70855	6.12945	5.67354	5.38139	6.23101	6.32288	6.78748	5.84268	6.04698	5.78935	6.18821	6.02012	5.72191	5.92758	6.04377	6.02272	6.10251	5.83009	6.11922	5.47281	6.42807	5.7781	6.02713	6.4974	6.25375	5.97689	5.89808	5.82368	5.97982	5.67613	5.57027	6.06893	5.83918	6.06916
SOX8	4.84061	4.74489	5.89808	4.36365	5.61122	4.73173	8.06549	5.1147	4.96928	4.27866	5.20308	5.07869	4.68974	5.55098	5.57569	5.58269	4.7339	4.26779	4.5921	4.75798	6.04108	5.01255	4.38721	4.96123	4.75798	4.74386	6.19498	4.30117	4.21295	4.99092	4.62382	4.80243	4.48	5.53107	4.49749	4.64083	4.62657	5.6128	6.53056	5.01647	5.40159	4.74386	4.84929	4.64939	5.24017	4.47462	4.73359	4.68942	4.31
IBTK	6.17306	6.14695	5.73163	6.24867	5.90065	6.2745	6.22198	6.19875	6.11318	6.38746	5.08788	6.29835	6.3722	5.54564	6.0262	5.75261	6.25027	5.28934	6.29947	6.4974	5.8437	5.93989	6.30894	6.27108	6.31823	5.90512	6.00806	6.53245	6.42734	6.37554	6.45946	6.34868	5.81439	6.13549	6.43736	5.35738	6.33451	5.67483	5.65003	6.36443	6.0423	5.68567	6.39995	6.22811	5.84192	6.29538	6.27284	6.19561	6.15841
ZNF195	4.81014	4.58443	4.39901	4.8797	4.84621	4.78103	4.94443	5.01647	4.60408	4.75715	4.3115	5.0273	4.89743	5.34405	4.90009	4.87113	4.78396	4.02503	4.95692	4.97929	5.18698	5.29988	4.96419	4.73564	4.90998	4.79436	4.94456	4.70104	4.78366	4.96419	4.96419	4.67373	4.75845	5.1245	4.91417	4.63203	4.67868	4.58463	4.88299	5.32446	4.97635	4.41864	4.64101	4.54944	4.81113	4.84108	5.37692	4.93459	4.2145
MYCBP2	7.87411	8.00622	7.26856	7.7679	7.10113	7.99205	6.60484	7.59962	7.41074	7.79455	7.11514	7.06731	7.96352	6.23833	7.14587	6.51791	7.50871	7.98019	8.06718	7.95844	6.6904	6.81808	7.96506	8.01861	8.10845	7.48417	7.20396	8.36511	8.12343	7.39223	7.87897	8.00448	7.48572	7.31568	7.59716	6.84881	8.0421	7.0097	6.97509	7.22035	7.09947	7.87897	8.21364	8.11976	7.39363	7.67787	7.24836	7.6501	7.69998
FBXL3	6.39125	6.69895	6.42711	6.37908	6.20778	6.80115	6.63795	6.07628	6.46429	6.62119	6.46661	6.17173	6.84682	5.56575	6.00433	6.1365	6.43224	6.8438	6.75198	6.75167	5.88692	5.83737	6.44145	6.42064	6.6609	6.37004	6.73195	6.73534	6.77477	6.13893	6.76625	6.63745	6.87096	6.07258	6.60325	6.32288	6.79119	6.40456	6.18105	5.99102	6.55939	6.88956	6.7798	6.43266	6.55604	6.59492	6.40162	6.4528	6.43964
ITGAL	0.544683	0.406543	-1.15712	0.517744	0.0132541	-0.0252681	2.81674	-0.0314142	0.862688	-0.653639	1.04179	-0.66751	0.0988349	-1.33294	1.47847	-0.851214	0.0659331	-1.02029	-0.0763469	-0.424251	-0.458649	-1.3024	0.58471	-0.246179	-0.904484	-0.0805754	-0.240845	-0.115928	-0.240269	-0.461075	-0.964899	-0.124882	-0.400691	-0.271328	0.779554	-0.706896	0.101896	-0.323438	-0.702462	-0.975579	-0.134175	-0.0422951	-0.424251	0.695272	-1.17462	-0.766176	0.276332	-0.555272	-0.208843
PDK2	7.31753	7.63034	7.36495	7.34319	7.67132	7.3843	5.89246	7.23358	7.60184	7.30649	7.60015	7.41234	7.01994	7.78738	7.85386	7.7639	7.4475	6.42876	7.58166	7.26247	7.95933	7.76933	7.40902	7.04713	7.28419	8.0928	7.45362	6.88463	6.86507	7.58468	7.1071	7.43865	7.71526	7.67531	7.0316	7.88532	6.83592	7.43968	7.53801	7.29535	8.16669	7.62775	6.86442	7.55229	8.10503	7.53502	8.48117	7.79601	7.20473
ITGA3	5.71204	5.82584	6.17878	5.55627	5.81012	5.59132	2.58275	5.86471	5.73619	5.5413	6.48897	6.04634	5.41762	6.45746	5.90752	5.92799	5.82001	5.79495	5.73371	5.57638	6.04535	6.1902	5.71697	5.72512	5.44182	6.24127	5.70747	5.53336	5.38172	6.01333	5.63301	5.54947	5.96205	5.94912	5.86118	6.3239	5.2866	5.82825	5.49498	6.00391	6.19523	5.68463	5.4502	5.94029	5.9254	6.13131	6.04698	5.95912	5.72048
ZFX	5.24735	5.85874	5.66388	5.64375	5.26636	5.86066	5.60446	5.68968	5.58475	5.93152	5.60343	5.50492	6.06761	5.31799	5.49674	5.29127	5.84474	6.17878	5.64339	5.21991	4.71527	4.75826	5.28372	5.21333	5.45596	5.00277	5.37516	5.50207	5.46111	5.17207	5.35028	5.31765	5.33911	4.98642	5.3272	5.14906	5.27674	5.10042	5.06052	4.83725	5.25452	5.46352	5.49621	5.29127	5.17563	5.47712	5.20424	5.90102	5.83993
LAMP2	6.82363	6.69419	6.90589	6.3279	6.56217	6.7554	9.50178	6.88924	6.82024	6.74759	6.92133	6.63899	7.13194	5.97516	6.26103	6.21604	6.56239	6.53758	6.68709	6.82516	6.59859	5.49325	6.48131	7.13641	6.78748	6.58521	7.39686	6.77131	6.78681	6.37652	6.70275	6.67678	6.61303	6.40306	6.79183	5.22287	7.40723	7.70528	7.31852	6.46582	6.75712	7.03125	7.37147	6.75308	6.58916	6.17568	6.32132	6.26644	6.51838
ITGA2B	2.14849	2.10202	2.15081	2.40162	2.31382	1.74744	1.83038	2.5758	2.03743	2.39803	2.42148	2.57926	1.07931	2.95673	2.28956	2.58642	1.80164	1.98661	1.59955	2.47601	2.75683	2.89084	2.12599	2.19226	1.52673	1.81995	1.92776	1.28244	1.97868	2.49153	2.01823	1.53943	2.06076	2.49531	2.28871	1.92449	2.06905	3.00342	2.46632	2.86382	2.35021	1.39416	1.79108	2.25991	2.24895	2.21501	1.75652	2.08671	2.2237
ASB4	-0.276205	-0.575527	0.331679	-0.10305	-1.24776	0.876299	2.64242	0.667274	-0.182525	-0.183386	-0.313525	-0.620036	-0.212533	0.151808	0.493146	0.590434	0.350669	-0.160251	0.51154	-0.727883	-0.0231073	0.13438	0.0794452	-1.45307	0.440644	-0.700287	-0.295298	1.36252	1.49954	0.31934	-0.761727	0.0810807	-0.984532	-1.13609	0.314541	-1.47765	0.693696	0.672598	0.874273	-0.120031	-0.640313	-0.0422951	-0.466494	-0.72855	-0.466221	-0.14411	-0.980542	-0.797765	0.347653
GDE1	5.63448	5.7024	5.23701	5.7962	5.55978	5.42456	6.84167	5.58895	5.63043	5.57603	5.65631	5.28406	5.71564	5.46734	5.50168	5.37904	5.49001	5.46545	5.36089	5.74055	5.40583	5.45596	5.76431	5.74868	5.56865	5.4954	5.51396	5.6017	5.76911	5.47954	5.59022	5.84174	5.53315	5.46949	5.4788	5.64296	5.76249	5.7722	5.76025	5.3369	5.49785	5.86225	5.80064	5.56952	5.60222	5.22876	5.79393	5.44621	5.81881
REX1BD	5.62667	5.10511	5.48658	5.45734	5.97905	5.08208	5.18698	5.71714	5.62634	5.21285	4.23391	6.4244	5.11431	6.79424	5.98896	6.29924	5.7122	3.92992	5.36792	5.6229	6.25693	6.4165	5.27722	5.4889	4.94443	5.39542	5.32074	5.37661	5.39613	5.81314	5.65954	4.98153	4.24243	5.99987	5.42794	4.61942	5.2866	5.73933	5.94933	5.94537	5.72894	4.26126	4.96561	5.23718	4.93257	5.27111	5.66984	5.91347	5.62407
CRLF1	1.54393	2.04802	1.32212	1.4235	1.12579	0.770075	-0.102305	2.26045	1.41017	1.30997	2.07331	1.79358	0.654216	2.01213	2.45656	2.8795	1.99067	2.15881	0.979256	1.69538	1.73067	2.95315	2.29678	0.751929	0.413274	1.39416	1.71636	1.21394	1.30676	1.23238	2.37697	1.21264	1.81283	1.33422	1.89354	1.71636	1.43534	1.57479	0.703316	1.10152	2.12973	1.06321	0.603635	0.93682	1.65369	1.18233	1.19033	2.14338	0.832304
OSBPL7	4.18558	4.06178	4.7422	4.18854	4.50788	3.95245	5.1271	4.54098	4.28046	4.3194	4.82131	4.50972	3.59048	5.31659	4.10082	5.01112	4.30361	4.18906	4.23238	3.91796	4.96456	4.779	3.86614	4.00923	3.46609	4.53774	4.29641	3.74123	3.63516	4.52128	3.93257	3.68333	4.41547	4.58845	4.43424	4.88678	3.76201	4.84814	4.52929	4.45499	4.73477	3.88079	3.56986	4.3593	4.37057	4.11068	3.8156	3.79071	3.94181
TMEM98	3.52809	3.75947	4.28046	3.5343	4.44364	4.40414	7.49955	3.83704	4.23409	3.45316	4.01642	3.66927	4.13309	4.56718	3.8247	4.84392	4.18949	2.65414	4.27099	3.77317	4.97652	3.86684	3.97859	4.42415	3.8335	3.78239	4.44405	4.22321	3.80848	3.22999	4.01416	4.36235	3.64066	3.98188	3.44343	3.5309	4.43447	4.5809	4.92563	3.95693	4.2432	4.01393	3.85341	4.48033	4.50227	3.73307	4.45241	4.27464	4.77695
YBX2	-3.69619	-4.01521	-3.74974	-2.97858	-2.65654	-4.93213	-1.0753	-3.32209	-2.04033	-4.26881	-2.66696	-5.08895	-4.80233	-2.54369	-3.41353	-3.36962	-3.895	-3.23593	-3.30732	-2.95098	-2.43662	-2.67809	-2.85975	-3.92225	-4.8829	0.761947	-2.06776	-4.8829	-4.82522	-2.89027	-5.04957	-2.56833	-3.09344	-2.58894	-4.96166	-2.34223	-3.52777	-4.54178	-2.07639	-2.90772	-2.69424	-4.90259	-3.7068	-3.12329	-3.58162	-3.23818	-3.44404	-3.37367	-2.90323
KRT33A	-4.90259	-6.39827	-6.39827	-4.89275	-6.39827	-3.69619	-4.81148	-6.39827	-4.97151	-4.26881	-6.39827	-6.39827	-6.39827	-4.79775	-6.39827	-6.39827	-6.39827	-5.27599	-5.19724	-6.39827	-6.39827	-5.18739	-6.39827	-6.39827	-4.8829	-6.39827	-3.94793	-4.8829	-4.82522	-4.86322	-3.87584	-3.18398	-6.39827	-3.50583	-4.96166	-6.39827	-6.39827	-3.61095	-4.49601	-6.39827	-4.97151	-2.58707	-6.39827	-6.39827	-4.43192	-6.39827	-4.32675	-6.39827	-6.39827
MAP3K14	4.05269	3.63532	4.38212	4.15882	3.80378	3.79377	3.28558	3.73913	3.82789	3.97944	4.2029	3.79828	3.84816	4.49432	3.96544	4.39797	3.87803	3.96363	4.01416	3.69508	4.04247	4.3509	4.08448	3.65634	3.86978	4.3342	4.00213	3.87971	3.84003	4.04625	3.914	3.74432	3.79002	4.13586	3.98559	4.34105	3.82489	4.16579	4.31521	3.4492	4.12761	3.66169	3.64488	4.11144	4.09215	4.43372	4.17392	4.45241	4.1514
ABCC8	6.79299	6.72782	7.03904	6.69157	7.11635	6.43819	2.73081	6.86354	6.36589	6.56347	7.09909	7.3885	5.95734	7.41924	7.06626	6.86475	6.70132	6.78748	6.82931	6.49022	7.09783	7.04713	6.29281	6.31872	6.39918	6.75654	6.25966	6.37431	6.16661	7.54523	6.67396	6.11492	6.87459	6.68396	7.1372	6.60836	6.15164	6.48256	6.09643	7.57627	6.18084	6.46076	6.34099	6.82607	6.48524	7.25192	5.9446	6.62548	6.49389
CACNG3	1.56353	1.94051	-2.2652	1.49849	1.50908	1.82448	-6.39827	-0.506924	0.310245	-0.407236	1.13166	-0.028948	0.536443	0.923625	-0.703952	-0.403501	-0.535635	1.8085	0.740434	1.65568	-0.294641	1.85033	1.85815	1.73331	1.77176	1.94488	-2.25287	1.86801	2.31005	0.714657	0.845826	1.24459	-0.1476	0.175156	0.65063	0.946774	0.525427	0.689713	-3.58312	1.51218	-0.365354	0.308806	1.95761	1.42615	-1.93897	-0.877647	-0.772185	0.00367357	1.12968
TMEM132A	6.93653	6.78357	6.75776	6.88693	6.94719	6.49835	6.70855	7.13109	6.92635	6.60484	7.50651	6.98068	6.58695	7.32129	6.75571	7.01041	6.81747	7.06308	6.35371	6.68101	6.88133	7.45814	6.6165	6.67141	6.31309	6.94519	6.6907	6.32266	6.72041	6.90785	6.81808	6.44247	6.91115	6.91622	6.79299	7.26687	6.41771	7.25427	7.24424	7.07716	7.30213	6.60244	6.46529	6.92499	6.88786	6.67873	6.84167	6.50872	6.75712
AP2B1	8.33215	8.30762	8.02388	8.29833	8.28877	8.40136	8.07754	8.22388	8.25043	8.20726	8.19497	8.24135	8.30285	8.06549	8.11433	8.72578	8.04129	8.37261	8.15848	8.30527	8.07667	8.07079	8.32747	8.36002	8.37544	8.21364	8.08373	8.34705	8.40629	8.11798	8.29833	8.51148	8.0948	8.00448	8.02872	8.0784	8.36736	8.19908	8.23891	8.1824	7.93566	8.36265	8.46419	8.51148	8.07999	8.11241	7.86311	8.27943	8.37261
TAC1	-0.85004	-0.10385	-4.22325	0.46985	0.16698	0.65063	-4.81148	-0.386203	0.752573	-0.708295	1.49168	-0.0959672	1.52884	-0.20047	-2.99171	-0.492662	-0.413007	1.87049	-2.33214	0.933178	-1.98577	0.0426633	0.743712	0.856269	0.0755263	-1.82852	-2.06776	0.609299	0.617581	0.714657	1.03685	0.961511	1.17585	-1.05646	0.9201	0.69496	0.235265	-1.53046	-4.49601	2.04043	-1.59654	-1.35624	0.483024	0.072658	-1.17462	-2.96461	-1.44513	-6.39827	-0.208843
ZNF263	5.58141	5.52984	5.43433	5.54983	5.47319	5.52091	5.35603	5.17851	5.24753	5.54203	5.92235	5.47674	5.41999	5.47674	5.39974	5.79951	5.55566	5.86429	5.60628	5.32603	5.36045	5.52955	5.57416	5.43307	5.47847	5.58841	5.1231	5.57762	5.46788	5.3388	5.59369	5.44318	5.67808	5.51688	5.56167	6.06416	5.50275	5.33264	5.24566	5.39724	5.20862	5.60273	5.56438	5.69181	5.73061	5.53036	5.54024	5.56594	5.44712
CX3CL1	4.08448	4.51596	2.76721	4.53919	5.25007	4.44651	3.51429	4.82598	4.40456	3.73479	4.70295	4.10861	4.24968	4.14287	4.0902	4.07956	3.7279	4.52825	3.15495	4.67945	4.26279	4.91174	4.19288	4.71166	4.37858	4.54734	3.84605	4.45568	4.50173	4.05742	4.02057	4.71979	4.22566	3.90256	3.62865	4.85464	3.71593	3.78274	3.90981	4.79367	3.66481	4.09077	4.78917	4.40299	3.13654	2.66914	3.56449	2.19226	4.14885
SPATA20	6.26625	6.04356	6.02421	6.23877	6.70189	5.69267	4.28509	6.48401	6.33684	5.74532	5.95983	6.8817	5.90551	6.95703	6.20017	6.20335	6.29212	5.17278	5.90376	5.99238	6.7303	6.81654	5.92445	6.20531	5.51898	5.79144	5.93133	5.92912	6.02919	6.63795	6.37885	5.34961	5.73109	6.3306	5.99102	5.94778	6.10446	6.59111	6.82548	6.4838	6.12921	4.92035	5.75227	5.85044	5.8435	5.71188	5.87435	5.97412	6.16964
CACNA1G	7.21214	7.26644	4.35579	7.66858	7.67259	7.17527	1.65441	7.08268	7.32129	7.00354	7.7639	7.26807	7.4279	7.03023	6.26833	5.23755	7.1102	7.248	5.76525	7.39223	6.72389	7.07682	6.8696	7.57822	6.82119	6.78991	5.74408	6.67063	6.70715	6.81684	7.46658	7.47074	7.61422	7.14628	6.37195	7.20396	7.31953	6.65361	4.79152	7.25982	6.85056	7.39223	7.19607	7.3658	5.1319	3.94585	5.10089	2.47951	7.00069
TNFRSF12A	-0.761727	-0.10385	0.597086	-0.141159	0.094927	-0.497372	0.495967	-0.730719	-0.25152	0.16124	1.06247	0.119237	-0.212533	-1.04193	-0.422988	0.713407	-0.0740537	0.663888	-0.863521	-0.883288	-0.250303	-0.353827	-0.657114	0.647026	0.623279	-0.734721	0.046306	-0.79243	-0.685612	0.0397029	-0.801516	-0.755632	0.594929	-0.375699	-0.234899	0.996007	0.101896	0.177852	0.0319468	0.655011	-0.640313	0.404322	0.545165	-0.456908	0.0116467	-0.211295	-0.772185	-0.555272	-0.384745
DLX6	-6.39827	-6.39827	-6.39827	-6.39827	-6.39827	-6.39827	-6.39827	-6.39827	-6.39827	-6.39827	-6.39827	-6.39827	-6.39827	-4.79775	-6.39827	-6.39827	-6.39827	-6.39827	-6.39827	-6.39827	-6.39827	-6.39827	-4.82522	-6.39827	-6.39827	-4.83964	-6.39827	-6.39827	-6.39827	-6.39827	-6.39827	-6.39827	-6.39827	-6.39827	-6.39827	-6.39827	-6.39827	-5.19724	-6.39827	-6.39827	-6.39827	-6.39827	-6.39827	-6.39827	-6.39827	-6.39827	-6.39827	-6.39827	-4.99119
MAP3K9	7.23779	7.10869	7.44659	7.10113	6.94185	7.33453	1.90299	7.35262	6.98202	7.22879	7.83929	6.65184	7.01041	6.86294	6.67597	7.22967	6.93721	8.21364	7.17725	6.83652	6.36098	6.87184	7.48328	7.69465	7.20555	7.58658	6.66458	7.29357	7.08841	7.18225	6.88303	7.15573	7.56572	6.95973	7.0508	7.87028	6.69771	6.36319	6.12776	7.01281	6.91622	7.71061	7.46761	7.4852	7.5185	7.58833	6.88956	6.95196	6.93391
RALA	5.37623	5.45628	5.27606	5.64883	5.29015	5.62501	6.24388	5.18069	5.58927	5.49308	5.6674	5.07573	5.61456	4.99358	5.34441	5.36775	5.34994	5.77103	5.39578	5.67845	5.18104	5.1828	5.69044	5.37075	5.42329	5.33672	5.6651	5.38534	5.62022	5.2194	5.59022	5.60506	5.88084	5.3557	5.27571	5.5281	5.44485	5.66527	5.61844	4.869	5.51223	6.02421	5.53315	5.43176	5.6533	5.25659	5.15318	5.48212	5.30035
BAIAP2L1	0.544683	0.238416	0.726468	-0.0385316	0.136044	0.183577	0.832017	0.310592	-0.0245775	0.246547	0.508845	-0.366214	0.811151	-0.20047	0.601855	-0.657664	0.524067	0.920379	0.705109	0.0346571	0.460986	-0.599399	0.176985	0.511817	0.384618	1.30122	0.722504	-0.0784001	0.279336	0.628832	-0.0504338	-0.316512	0.271108	-0.0388553	-0.277821	-0.111906	0.455577	0.423534	1.02785	0.138623	0.219744	0.286149	0.583649	0.133207	0.466965	0.097559	0.821924	0.0745194	0.347653
KDM7A	5.37403	5.62342	5.09627	5.3792	4.64469	5.64488	5.03349	4.94384	5.1876	5.64523	5.15362	4.6264	5.67188	4.99358	4.98267	5.11585	5.2237	5.92077	5.67877	5.69751	4.47605	4.70186	5.48816	5.53479	5.63901	5.0407	5.07783	5.95441	5.98982	4.92469	5.45879	5.49903	5.2779	5.19225	5.42547	5.16272	5.59272	4.54042	4.69128	4.66087	4.90372	5.33428	5.81785	5.42673	5.19592	5.48497	5.29647	5.35438	5.52863
ETV1	9.07993	9.28398	8.4119	9.01106	8.43576	9.0223	3.90627	8.74275	8.91147	9.14048	8.69719	8.64148	9.261	8.09858	8.52128	7.95357	8.9572	9.14048	9.261	9.21194	8.06025	8.77229	9.24672	8.80369	9.18476	8.76407	8.47572	9.26702	9.2735	8.67935	9.15241	8.9063	9.1466	8.83581	9.16526	8.75947	9.24672	7.80012	7.41816	8.79933	8.8102	9.15241	9.34691	8.93694	9.09144	9.1466	9.1466	9.28725	9.20545
AGK	5.64113	5.7422	5.43484	5.88266	5.69414	5.56712	5.57097	5.58987	5.80162	5.69873	5.2866	5.72209	5.629	5.24049	5.58252	5.37729	5.75392	4.86028	5.85252	5.85795	5.7059	5.75375	5.60871	5.70257	5.67244	5.53807	5.51825	5.75186	5.6617	5.92254	5.67302	5.64523	5.41999	5.75052	5.92777	5.18347	5.67226	5.46287	4.88492	5.92016	5.51382	5.17278	5.58656	5.57748	5.48095	5.86531	5.66456	5.77123	5.79474
ALDH3B1	0.562951	0.661294	0.409754	0.384618	0.86246	0.153848	3.4917	1.20167	0.624097	0.216856	-0.496059	0.912665	0.696723	1.161	1.97505	0.049847	0.442242	-0.787164	-0.0763469	0.747737	0.957066	0.757148	0.803774	0.919181	0.232582	0.266429	0.833561	0.32818	0.437099	0.47145	0.489168	0.556374	-0.527619	0.805705	0.124162	-0.63306	1.03026	0.364654	1.66142	0.453795	0.471305	0.24028	-0.126023	0.675992	-0.205664	-0.421768	0.0507775	0.149186	0.274405
TTC22	-2.56933	-4.80233	-2.43662	-4.89275	-4.81148	-3.35753	-2.7642	-2.10562	-2.85925	-3.78141	-2.97017	-3.4736	-2.54369	-4.79775	-2.99171	-6.39827	-3.22828	-4.60198	-5.19724	-2.95098	-3.74974	-5.18739	-3.5323	-2.96461	-3.21493	-2.82849	-3.00899	-2.7061	-2.90922	-2.23559	-5.04957	-3.18398	-3.99701	-6.39827	-4.26122	-3.82734	-4.83964	-1.94419	-1.35957	-2.7076	-3.15803	-4.90259	-2.30089	-3.80324	-2.72157	-3.23818	-6.39827	-2.47412	-2.52479
PHTF2	4.50444	4.71129	4.7922	4.59358	4.67702	4.96928	4.99175	4.56374	4.59853	5.22665	4.26615	5.03772	5.13819	4.79808	4.67173	4.76621	4.79728	4.91543	5.01097	5.00391	4.54466	4.52515	4.70155	4.88383	4.89833	4.36992	4.69904	4.92021	4.89763	4.95091	4.96892	4.69757	4.80864	4.57145	5.15542	4.68133	4.81062	4.31717	4.12608	5.16621	4.63845	4.62082	5.06268	4.61248	4.89954	5.04702	4.85501	5.00033	4.73154
CCL26	-6.39827	-6.39827	-6.39827	-6.39827	-6.39827	-6.39827	-6.39827	-3.9955	-6.39827	-6.39827	-3.35753	-4.43192	-6.39827	-6.39827	-4.79775	-6.39827	-6.39827	-4.60198	-6.39827	-6.39827	-4.96658	-6.39827	-6.39827	-6.39827	-6.39827	-6.39827	-3.41353	-6.39827	-6.39827	-6.39827	-5.04957	-5.04957	-4.80233	-6.39827	-6.39827	-3.82734	-6.39827	-5.19724	-4.49601	-6.39827	-2.69424	-4.90259	-6.39827	-4.97151	-3.58162	-4.07584	-6.39827	-4.70871	-6.39827
FARP2	5.9295	5.59004	6.13782	5.9874	5.84122	5.63465	5.84936	5.96317	5.83115	5.72732	6.00236	5.84992	5.50094	6.07901	6.213	6.4722	5.93692	5.52738	6.20689	5.50767	6.49203	6.05208	5.71625	5.62667	5.6139	6.04397	6.00907	5.48905	5.40583	5.91923	5.68127	5.5361	5.76544	6.08716	5.75089	5.94204	5.49853	6.12136	6.55657	5.79698	5.95577	5.68968	5.35275	5.94575	5.83468	6.12547	5.54764	5.98107	5.80143
USH1C	0.672598	0.174186	0.331679	0.517744	0.459678	1.01459	4.36772	1.84421	0.430926	0.980463	-0.313525	0.850435	-0.463868	1.14203	0.857058	-0.252874	0.873702	-0.586416	0.218225	0.489168	1.77176	0.13438	0.953989	1.9851	0.736114	0.365052	0.670126	0.358307	0.817053	0.440872	0.399077	1.17142	-0.400691	1.67309	-0.712171	0.0250225	0.874779	1.5472	1.24253	1.22161	0.876299	0.448856	-1.71121	0.633813	1.03811	-0.3325	0.233337	-0.797765	-1.00172
GGCT	4.18308	4.11144	3.97437	4.40941	4.31907	4.36473	4.15536	3.82446	4.14762	4.38606	4.20958	4.02336	4.06644	5.11553	4.18405	4.23506	4.13222	3.84205	3.99555	4.37242	4.03452	4.56428	4.13289	3.99358	3.8596	3.93831	3.99949	4.12234	4.25155	3.98837	4.23858	4.22046	4.34896	4.14119	4.26064	4.57343	4.10284	4.01298	4.29604	4.10548	4.3593	3.98721	4.36453	4.0471	4.24356	4.39559	4.47979	4.1605	4.07283
DBF4	2.1164	2.53503	3.23227	2.49995	2.53486	2.86309	1.8789	2.56267	2.56692	2.78161	2.62928	2.95601	2.54234	2.65296	2.3683	3.01301	2.53791	3.1324	2.60132	2.68045	2.53722	2.31981	2.58769	2.79977	2.49274	2.32565	2.61045	2.37976	2.17469	2.91955	2.38747	2.28588	2.99465	2.76247	2.55523	3.12506	2.52423	2.21328	2.44059	3.272	2.49077	2.69141	2.72858	2.13854	3.25209	2.92769	3.11165	2.86859	2.20793
TBXA2R	-1.63896	-2.41518	-1.54348	-2.74309	-1.91075	-1.75825	-0.630127	-1.58149	-1.08807	-2.12772	-0.313525	-3.15803	-2.77725	-2.10786	-1.40094	-0.755445	-1.83563	-2.10141	-1.43211	-0.998925	-0.827293	-1.37348	-1.79039	-2.54287	-2.67	-2.69424	-0.51308	-2.33303	-2.00026	-1.77993	-1.90096	-4.37554	-3.09344	-1.22049	-1.69248	-1.60924	-2.84066	-0.530512	-0.79689	-2.39704	-1.33395	-1.73789	-1.62256	-2.17465	-0.947606	-1.80094	-0.723195	-1.17756	-1.38947
IFRD1	5.20174	5.13168	5.34162	5.14724	5.09821	5.31133	6.70971	5.00261	5.48938	5.42794	5.56422	5.27164	5.34195	5.47674	4.95675	5.8628	5.19492	5.96521	5.29393	5.44522	5.42142	5.49325	5.10818	5.23157	5.35769	5.43995	5.70862	5.23175	5.28466	5.00245	5.25177	5.1758	5.91189	5.20043	5.21165	5.57378	5.11505	5.20827	5.58671	5.12478	5.52955	5.6796	5.44062	5.20641	5.39811	5.28997	5.35871	5.29702	5.02897
LGALS14	-6.39827	-6.39827	-6.39827	-6.39827	-6.05371	-6.39827	-6.39827	-6.39827	-6.39827	-6.39827	-6.39827	-6.39827	-6.39827	-6.39827	-6.39827	-6.39827	-6.39827	-6.39827	-5.19724	-6.39827	-6.39827	-5.18739	-6.39827	-6.39827	-6.39827	-6.39827	-6.39827	-6.39827	-6.39827	-6.39827	-6.39827	-4.37554	-6.39827	-4.82064	-6.39827	-6.39827	-4.83964	-6.39827	-6.39827	-6.39827	-6.39827	-6.39827	-4.93213	-6.39827	-6.39827	-6.39827	-6.39827	-6.39827	-4.99119
COX10	3.16229	3.07767	2.85511	3.17714	3.33284	3.08218	2.43614	3.07936	2.80452	2.9841	2.82047	2.75809	3.08407	2.69199	2.75845	2.89622	3.16154	3.0714	3.15495	3.23319	2.73439	2.85047	3.43602	3.06205	3.28463	2.86341	2.64847	3.3046	3.30915	2.99814	3.18027	3.38292	2.95821	2.82972	3.24121	2.66133	2.92563	2.50217	2.72711	2.93715	2.82683	2.93845	3.33872	3.27476	3.00324	3.01529	3.4449	3.13344	3.33679
GTF2IRD1	3.73822	3.73584	3.84697	3.53811	4.09456	3.58817	4.29808	3.61033	3.53682	3.49549	3.87479	3.88636	3.7673	3.53738	3.67434	3.51637	4.02129	3.85797	3.29001	3.50397	3.90694	3.66616	3.30047	3.60768	3.72035	3.48743	3.55555	3.70284	3.50345	3.46966	3.68458	3.40836	3.76486	3.46437	3.61954	3.30487	3.61976	3.79112	3.66358	3.91321	3.43262	3.14297	3.73216	3.54354	3.44953	3.18187	3.48156	3.66259	3.76833
PAF1	5.67538	5.304	5.4525	5.23384	5.32195	5.31247	6.37705	5.31782	5.1876	5.16518	5.89771	5.43502	5.15253	5.92639	5.3557	5.79259	5.18317	5.42723	5.33741	5.34674	5.41029	5.78273	5.44251	5.42757	5.38519	5.33334	5.36045	5.35504	5.41078	5.38323	5.17801	5.42531	5.25452	5.35366	5.09126	5.89049	5.28247	5.39473	5.44199	5.43275	5.31673	5.31799	5.31177	5.58141	5.38781	5.40443	5.5239	5.4009	5.53022
VPS41	5.95099	6.24706	5.55978	6.33609	5.821	6.17101	6.50823	5.95697	5.99272	6.19923	5.60486	5.75206	6.21175	5.25709	5.80123	5.4261	5.90655	6.02713	6.04595	6.3279	5.71204	5.91757	6.27399	6.2006	6.21976	6.17857	5.66837	6.2134	6.2627	5.90461	6.07002	6.37358	6.15734	5.95366	6.04899	5.36635	6.17009	6.16127	6.19831	5.6533	5.9194	6.31122	6.15228	6.2367	5.71235	5.76563	5.40598	5.80813	6.05783
ARHGAP44	6.57379	6.71168	6.19404	6.63848	6.34974	6.5503	3.03247	6.3444	6.44373	6.62945	6.34912	6.40801	6.65361	6.12756	6.28934	6.31374	6.65124	6.42137	6.55289	6.31543	6.18355	6.46686	6.64928	6.60218	6.52979	6.33731	6.08344	6.58462	6.71199	6.42352	6.41993	6.62089	6.34912	6.51214	6.56803	6.33384	6.53458	6.17631	5.80279	6.50846	6.40827	6.49715	6.60079	6.54276	6.63519	6.84222	6.91115	6.76969	6.89085
ELAC2	5.5197	4.85732	4.41359	5.25865	5.45804	5.13505	5.43649	5.25538	4.98355	4.86794	4.66767	5.61014	5.06462	5.41434	5.15933	4.79168	5.24784	4.5641	5.03756	5.25045	5.29616	5.22993	5.19396	5.11937	5	5.02812	5.08697	5.32225	5.26588	5.36326	5.08013	5.37231	4.58029	5.17598	4.98215	4.80287	5.21626	5.09329	4.74709	5.37092	4.60498	4.90691	5.26571	5.22745	4.82403	4.94023	5.34623	5.23988	5.54359
SCIN	1.02351	2.05561	-0.775902	2.86173	1.00563	2.44738	4.49133	0.383324	2.04177	1.52582	1.67495	-1.03715	1.80639	0.442384	4.47017	-2.43864	1.6271	0.801131	1.31084	0.747737	0.559228	0.403735	1.92101	1.40861	1.80923	0.923019	1.15975	1.59326	1.14721	0.180085	-0.150901	1.69012	1.01585	1.05063	2.15138	-1.06502	3.39129	0.80599	-1.01006	-0.573293	-0.544558	0.966123	1.76561	2.27395	-0.39857	0.635481	1.75652	0.763605	0.299671
ARSD	3.75302	3.35145	3.14002	3.2111	3.78696	3.27315	3.65386	4.01129	3.83368	2.79448	1.93919	3.26871	3.91913	2.98445	3.86863	3.307	3.17448	2.17315	3.10233	3.5605	3.79047	3.49232	3.49119	2.94746	3.3003	2.89378	3.19864	3.46437	3.63952	3.75065	3.53755	3.9144	2.24358	3.11264	2.62813	1.35712	3.64	4.20479	4.39251	3.00571	3.46563	2.5766	2.18182	2.81958	2.79461	2.04802	3.06523	3.43092	3.11806
PNPLA4	3.16229	3.49206	2.57263	3.54782	3.91693	3.45814	3.58697	3.40702	3.34913	3.27599	2.99924	3.58919	3.72606	3.47881	2.93153	2.62572	3.24121	3.00324	2.97823	3.41583	3.11992	3.21246	3.50816	3.20537	3.2296	3.04066	2.22338	3.52937	3.52406	2.80367	3.2618	3.8176	2.5366	2.76247	2.55005	2.59396	3.19179	2.9481	3.48429	2.89558	2.77995	3.02582	3.12222	3.01052	2.67288	2.56171	3.20419	2.96632	3.49902
MYH13	-6.39827	-4.80233	-6.39827	-6.39827	-6.05371	-6.39827	-6.39827	-5.26615	-6.39827	-4.98135	-6.39827	-6.39827	-6.39827	-6.39827	-6.39827	-4.16542	-6.39827	-5.27599	-6.39827	-6.39827	-6.39827	-6.39827	-6.39827	-6.39827	-6.39827	-4.83964	-6.39827	-6.39827	-6.39827	-6.39827	-6.39827	-6.39827	-6.39827	-6.39827	-6.39827	-6.39827	-6.39827	-6.39827	-6.39827	-6.39827	-4.97151	-6.39827	-6.39827	-6.39827	-6.39827	-6.39827	-6.39827	-6.39827	-6.39827
ADIPOR2	5.95385	6.23578	6.7257	6.095	6.53873	6.37705	8.81237	5.95286	6.82875	6.21837	6.70275	6.15841	6.03267	6.10842	6.76503	6.82607	6.10964	6.35493	6.27376	5.85566	6.97738	5.7422	5.67597	6.22711	6.11193	6.74404	7.24596	5.66926	5.64679	5.92345	5.75301	6.19084	6.88751	6.33384	5.80279	6.39644	6.68737	7.16701	7.20396	5.83484	6.72655	7.04419	6.1705	6.09539	6.8843	5.90215	5.60135	6.00847	5.7532
CDKL3	1.5032	1.75433	1.41667	1.61247	1.68391	1.71836	2.56604	1.52814	1.52757	1.89755	1.17316	2.04043	1.76612	1.26307	1.01758	1.09588	1.47118	1.18039	1.48157	2.13679	1.22427	1.62505	1.77436	1.34698	1.94838	1.16765	1.54317	1.95595	1.97868	1.70273	1.86919	1.79268	1.22765	1.31546	1.47161	1.17664	1.89135	1.07886	1.50331	1.73634	1.43416	1.56312	1.91442	1.58526	1.41171	1.41936	2.2783	1.83161	1.77564
UPP2	0.316628	1.22363	1.30849	1.14721	0.0370186	1.47278	0.0216252	0.33857	1.09623	1.32228	0.596708	1.30184	1.0395	0.877379	0.346432	2.18968	0.484541	0.945036	0.218225	1.30065	0.632936	0.114767	0.394306	0.491154	0.519865	0.142983	1.9014	0.546486	0.743142	0.837922	0.919365	0.357687	1.19373	0.892087	1.55369	0.69496	1.04988	1.04844	1.16475	1.62034	0.84186	1.06321	0.802857	0.812946	0.80542	0.463678	0.147878	1.202	0.418532
PRSS21	-3.69619	-4.80233	-6.39827	-4.89275	-6.05371	-6.39827	-3.47877	-4.56078	-3.40753	-4.98135	-2.97017	-4.43192	-6.39827	-6.39827	-6.39827	-6.39827	-3.895	-4.60198	-6.39827	-4.08187	-6.39827	-5.18739	-6.39827	-6.39827	-4.8829	-6.08324	-3.41353	-6.39827	-6.39827	-4.06824	-6.39827	-6.39827	-3.99701	-6.39827	-4.26122	-6.39827	-4.83964	-4.54178	-4.49601	-5.42366	-4.97151	-4.14648	-6.39827	-4.97151	-6.39827	-4.07584	-6.39827	-6.39827	-6.39827
MARK4	5.35886	5.20159	5.47155	5.32244	5.80832	5.01494	4.81391	5.4498	5.3369	5.09276	5.35227	5.49656	5.10202	5.61618	5.60942	5.55509	5.28041	4.96647	4.90064	5.20722	5.57748	5.71832	5.18962	5.30246	5.27081	5.4954	5.14805	5.21333	5.11023	5.46715	5.18829	5.22517	5.16459	5.44822	5.24136	5.20691	5.00536	5.34405	5.54394	5.74851	5.34661	4.98594	5.34066	5.26907	5.20774	5.33052	5.30336	5.36478	5.34146
PROM1	1.67981	-0.208843	0.536107	1.5998	0.094927	1.12039	2.50217	2.00865	1.51459	-0.111802	-0.203594	0.00651343	1.55563	-1.66261	1.70444	0.745828	0.810493	0.579919	1.2574	2.05664	0.7285	0.430926	1.46329	1.34698	0.666627	1.25044	2.99416	1.75782	2.06135	0.837922	1.52673	1.42276	1.31506	1.81602	0.779554	0.72199	1.09774	2.39365	2.22188	-0.526089	1.51729	1.23807	1.64324	1.59654	1.5361	0.724237	0.147878	1.24537	1.69012
CCDC124	4.47481	4.40496	4.71129	4.6123	4.69938	4.48151	5.47402	4.4125	4.80332	4.17371	5.44945	4.79072	4.29448	5.35335	4.69149	5.57657	4.48524	4.83816	4.21103	4.51386	5.13489	5.4183	4.56184	4.11603	4.11305	4.869	4.9237	4.35628	4.40278	4.34829	4.37202	4.5012	4.66538	4.5559	4.16124	5.57097	4.19186	4.8978	5.13074	4.74898	5.01494	4.81825	4.42989	4.41437	4.9785	4.99211	4.87388	4.97354	4.51102
CEACAM21	-1.63896	-0.254362	-3.40378	-0.298301	-1.40936	-0.790775	-0.394824	-1.7647	-1.15673	-1.77552	-1.56177	-3.86981	-0.838345	-1.93349	-0.175805	0.173355	-1.49617	-1.83023	-1.95836	-0.823433	-1.65826	0.0925479	-0.657114	-0.830335	-1.20967	-1.08807	-1.51457	-0.976886	-0.780496	-1.05003	-0.964899	-0.467327	-1.15926	-2.37773	-0.76526	-1.93034	-1.57477	-2.41518	-2.63876	-1.21956	-2.69424	-1.95509	-0.650362	-1.52232	-3.09883	-2.96461	-1.16496	-1.94578	-1.10804
PAFAH1B1	8.59032	8.61068	8.16245	8.49898	8.26825	8.61816	7.85222	8.40906	8.19908	8.60002	8.20726	8.28392	8.63757	7.84286	8.00801	7.70998	8.32977	9.0223	8.65984	8.6932	7.89608	8.13462	8.72125	8.52128	8.62182	8.16669	8.28392	8.8632	8.91147	8.37804	8.60724	8.59032	8.35467	8.22178	8.61068	7.9173	8.59032	7.96506	7.80012	8.57203	8.054	8.40386	8.62182	8.62613	8.15028	8.49571	8.55993	8.25709	8.71736
NOS2	0.207394	-0.383545	0.248533	0.517744	2.15058	-0.0589588	1.3984	0.282448	-0.7495	0.788622	-6.39827	2.10022	1.30764	0.69578	0.77931	-0.492662	1.60573	-3.23593	-0.105694	0.363873	0.658374	0.913556	0.497555	1.27556	0.818103	0.266429	0.61491	0.668394	1.55204	1.46225	0.440872	0.18561	-2.53739	0.760786	0.208639	-1.256	1.29485	-0.323438	-0.0736969	1.73634	0.196422	-1.19595	0.787616	0.133207	-1.05529	-0.607119	2.66824	0.869339	1.78557
DNAH9	1.40364	1.69861	0.474142	1.58985	1.96448	1.62905	2.99251	1.25021	1.56749	1.22794	0.920657	1.07418	1.42359	0.442384	0.131506	0.173355	1.13025	2.03528	1.3673	1.67867	1.24037	0.741167	1.43465	1.84452	1.21881	1.39416	0.966883	1.08919	1.65531	0.688409	1.53796	1.84557	1.37208	0.527645	1.04138	0.647489	1.63862	1.67953	0.97096	1.10152	0.84186	1.42012	1.29215	1.52158	0.466965	0.097559	-0.147347	-0.152382	1.17181
KIAA0100	7.37066	7.13868	6.77725	7.02495	6.83851	7.0383	6.79539	7.10325	6.92165	7.0492	6.98685	6.74461	7.07242	6.48682	6.86107	6.13762	7.12367	7.19607	7.29184	6.9757	6.68073	6.43316	7.12997	7.24596	7.14981	7.05341	6.94117	7.2833	7.15057	7.00628	7.08419	7.04948	6.79653	6.84194	7.04034	6.4949	7.13792	7.0083	6.72892	6.77388	6.66676	6.94519	7.22531	7.33595	6.66589	6.60695	6.44624	6.66646	7.12406
SLC13A2	-6.39827	-4.80233	-6.39827	-6.39827	-6.05371	-6.39827	-6.39827	-6.39827	-6.39827	-6.39827	-4.75656	-6.39827	-6.39827	-6.39827	-6.39827	-6.39827	-6.39827	-5.27599	-6.39827	-6.39827	-6.39827	-6.39827	-6.39827	-6.39827	-6.39827	-6.39827	-6.39827	-6.39827	-6.39827	-6.39827	-6.39827	-5.04957	-4.80233	-6.39827	-6.39827	-6.39827	-6.39827	-6.39827	-6.39827	-6.39827	-6.39827	-6.39827	-6.39827	-6.39827	-6.39827	-6.39827	-6.39827	-6.39827	-6.39827
GAS7	9.88862	10.0593	9.09707	9.82782	9.49356	9.98446	8.79933	9.30095	9.36352	9.96784	9.90563	9.50178	10.0593	8.91147	9.65649	9.23978	9.58455	9.92026	9.92026	9.65649	9.21825	9.28725	9.73718	9.70999	10.2012	9.48363	9.34691	10.1707	10.0401	9.65649	9.78082	9.90563	9.63114	9.62092	9.82782	9.39627	10.1707	9.10973	8.89123	9.53011	9.57153	9.51982	10.0017	9.90563	9.57153	9.93441	10.259	9.90563	10.0593
TRAPPC6A	2.0377	1.72419	1.75055	1.75782	2.80563	1.7659	4.01298	2.14999	2.2044	1.44926	1.29659	2.75809	1.88225	2.74465	2.04446	2.42995	2.13735	0.528788	1.59051	2.30313	2.61077	2.50528	1.85815	1.93253	1.63711	1.62134	1.9402	1.90683	2.08941	2.07639	2.08867	2.06852	1.12187	2.45174	1.75833	1.56387	1.92698	2.28836	2.80031	2.26586	1.77312	1.45379	1.30362	1.58526	1.5361	1.31586	2.57694	2.20137	2.24435
MATK	1.41404	1.409	0.331679	1.4235	2.27003	1.82448	-1.17201	1.03484	1.27718	0.854958	1.93919	1.4828	1.36699	2.41649	0.960633	2.03743	0.597659	1.23672	0.430926	1.71267	1.37887	2.41576	1.66512	1.30802	1.49909	1.92885	0.919181	1.1347	1.4551	1.26764	1.4763	1.49544	1.14109	2.20014	0.623279	1.95735	1.01204	0.935158	0.485094	1.08327	0.891876	1.27371	1.65832	1.41132	0.057769	0.699319	0.907132	0.567809	1.37833
CEACAM7	-6.39827	-6.39827	-6.39827	-6.39827	-6.39827	-6.39827	-6.39827	-6.39827	-6.39827	-6.39827	-6.39827	-6.39827	-6.39827	-6.39827	-6.39827	-6.39827	-6.39827	-6.39827	-6.39827	-6.39827	-6.39827	-6.39827	-6.39827	-6.39827	-6.39827	-6.39827	-6.39827	-6.39827	-6.39827	-6.39827	-6.39827	-6.39827	-6.39827	-6.39827	-6.39827	-6.39827	-6.39827	-6.39827	-6.39827	-6.39827	-6.39827	-6.39827	-6.39827	-6.39827	-6.39827	-6.39827	-6.39827	-6.39827	-6.39827
CD79B	-1.03619	-2.41518	-1.36725	-2.17465	-0.520341	-1.64877	-1.27834	-1.7647	-1.283	-2.00071	-3.90561	0.119237	-1.80581	-2.54369	-1.66261	-1.6752	-1.83563	-2.70092	-2.08552	-2.19565	-0.827293	-1.74052	-2.41868	-2.54287	-1.39107	-1.82852	-1.6334	-1.53115	-1.01485	-2.63614	-1.02644	-1.34446	-2.16013	-1.05646	-2.15077	-2.34223	-1.27792	-0.351378	-3.03921	-2.7076	-1.50324	-1.84573	-1.92338	-2.17465	-1.93897	-1.91953	-0.313072	-1.0189	-1.46785
SCN4A	-1.23049	0.996007	-3.40378	0.406964	0.710392	-0.186849	-2.49636	1.46893	2.72613	2.13249	-2.20623	0.828151	1.23238	0.30866	-1.1674	-0.573293	0.223618	0.345383	-1.85097	-0.941924	-0.207754	1.42546	0.984781	2.5672	-0.262569	1.41228	-0.708455	0.32818	-0.357817	1.1142	-1.35095	0.675524	0.12838	2.61387	-2.02489	3.24292	-0.848772	-0.837218	-1.68146	0.655011	1.8812	1.32463	-0.424251	-0.67716	0.720039	-2.35251	0.522191	-2.99501	-0.143537
ST7L	3.88927	4.00213	4.06866	3.99808	3.86017	3.91585	4.0266	3.87971	3.73584	4.09314	3.95996	4.12024	3.93426	3.85708	3.87822	4.33287	3.93218	4.12504	4.15327	3.76108	3.91812	3.94322	4.00725	4.00486	3.95498	3.74624	3.84003	4.02024	3.92251	4.04878	3.90694	3.94617	3.84277	3.96765	4.10127	4.01241	4.04625	3.85027	3.83704	3.94553	3.80671	3.88079	3.98667	3.84252	3.97416	4.1614	4.13133	3.98953	4.09204
TKTL1	-3.69619	-4.80233	-3.40378	-3.62072	-4.38927	-4.93213	-1.63594	-3.9955	-3.10965	-4.26881	-6.39827	-6.39827	-3.46302	-6.39827	-4.79775	-6.39827	-5.08895	-5.27599	-5.19724	-4.08187	-3.74974	-4.5189	-4.03034	-4.44566	-4.8829	-4.83964	-6.39827	-3.60793	-4.82522	-4.86322	-4.40904	-5.04957	-3.99701	-2.37773	-3.79798	-6.39827	-4.83964	-2.73462	-2.63876	-6.39827	-4.32218	-4.14648	-4.19579	-3.80324	-3.58162	-6.39827	-4.32675	-3.88748	-2.90323
PAX6	7.73675	7.74609	7.79455	7.5617	7.77063	7.77205	5.27315	7.82787	7.72613	8.00801	7.72613	7.94683	7.91819	7.55782	7.84069	7.42177	7.9454	7.99205	8.00801	7.85386	7.75165	7.56703	7.69528	7.77942	7.87337	7.75165	7.72945	7.8944	7.90977	7.90223	8.11241	7.79877	7.86311	7.61543	8.06025	7.6214	8.03191	7.58407	7.24162	8.12527	7.60543	7.86435	7.85222	7.85853	7.73008	7.91228	7.89908	7.91641	7.94392
RPUSD1	3.79002	3.66103	3.88742	3.55236	4.33149	3.63971	3.64758	3.7771	3.90737	3.66684	4.48267	4.60833	3.81634	5.16723	4.42758	4.41528	4.13546	3.67802	3.48264	3.87952	4.60719	4.86447	3.74871	3.8126	3.69064	4.07283	4.11036	3.39306	3.51989	3.62659	3.73995	3.53952	4.07062	4.43285	3.33552	5.1113	3.42656	4.16814	4.33007	3.97819	4.45363	3.8457	3.45704	3.70915	4.29173	3.7045	4.57007	3.94585	3.81972
RHBDF1	3.04762	3.054	3.93566	2.50562	4.64667	2.91092	3.15024	4.22998	3.53874	2.88101	3.49388	3.85068	2.71553	4.13062	4.1573	3.62193	3.39911	2.73995	2.6783	2.9443	4.77108	3.25976	2.86842	2.75527	3.08094	3.5428	4.06079	2.60851	2.27371	3.67411	2.59863	3.06576	3.2925	3.63971	3.24809	3.79828	3.0525	3.87991	3.94567	3.98898	3.17421	2.98127	3.15687	2.92944	3.14795	2.4967	2.58826	3.33777	2.88715
LUC7L	6.53931	6.15648	6.48447	6.396	7.02066	6.35647	6.67516	6.84409	6.28861	6.71979	5.96683	7.38386	6.23623	7.84286	6.75391	7.28655	6.6907	5.66892	6.49466	6.2907	7.44805	7.08075	6.17948	6.78098	6.23233	6.51525	6.57464	6.15624	5.7189	6.84222	6.43409	5.91367	5.81725	6.98927	6.83319	6.28395	6.36297	6.73831	6.76997	7.07854	6.40644	5.66909	6.39373	6.33563	6.24033	6.3317	6.56696	6.74939	6.45024
CACNA2D2	6.47198	6.19853	5.69822	6.76533	6.56727	6.0979	2.63731	6.25622	6.12015	5.76176	6.20119	6.05963	6.27284	6.05082	5.69923	5.56811	6.06719	5.93093	5.63517	6.5287	5.99255	6.03774	6.19042	6.58521	6.11735	5.94103	5.21186	6.15714	6.33082	6.12116	6.33362	6.36981	6.18843	5.82315	5.97791	5.95403	6.16401	5.81219	5.36564	5.99914	5.49974	5.94953	6.41416	6.56374	5.15853	5.22401	5.0175	5.31833	6.19216
BAIAP3	-0.0403884	-0.134457	0.597086	-0.179981	0.0370186	-0.0252681	2.2522	0.179309	-0.114191	0.556729	1.45577	-0.161182	-0.0892911	1.26307	-0.232984	0.325771	-0.413007	1.45899	0.574043	0.278527	0.173355	0.930412	0.743712	1.1352	-0.904484	1.05259	0.309899	0.276444	-0.635204	0.688409	-0.438258	0.108805	0.646771	0.325989	-0.928395	2.02819	-0.309001	0.632074	1.00183	0.138623	1.04041	-0.0977235	-0.384745	0.322701	0.536716	-0.0333226	0.0507775	-0.111133	0.994365
TSR3	4.38361	4.15306	4.32475	4.2027	4.82321	4.31222	5.24426	4.40762	4.6172	3.8811	4.79053	4.75343	4.22124	5.42688	4.50986	5.18501	4.22662	3.96232	4.06079	4.77695	4.81457	5.2728	4.37986	4.15249	4.1178	4.54911	4.59144	4.20939	4.47399	4.25174	4.34732	4.26106	4.32317	4.43469	4.09314	5.11249	4.01084	4.62148	5.0273	4.6781	4.61869	4.62621	4.43693	4.27085	4.48662	4.4915	4.95058	4.6972	4.6877
PIGQ	5.3785	4.95963	5.34704	5.45315	5.88545	5.12138	5.21662	5.74239	5.26636	5.10186	4.74188	6.15164	5.00918	6.91496	5.84443	6.00219	5.53003	4.13529	5.2516	5.32377	6.3221	6.17501	5.00358	5.47423	4.93321	5.79698	5.47622	5.03031	5.10732	5.70312	5.30668	5.08348	4.5445	5.90215	5.40613	5.02251	5.11585	6.19523	6.4999	5.7446	5.64429	4.49954	4.57999	5.27906	5.11553	5.01358	5.19508	5.37028	5.30687
CRAMP1	6.44952	5.94298	6.15098	6.1269	6.39043	6.12136	4.9223	6.40306	5.76818	6.39576	6.12136	6.38373	6.06631	6.63272	6.54465	5.99933	6.3892	5.8948	6.51423	5.82485	6.37626	6.12566	6.12945	6.29306	6.20402	6.2466	5.85684	6.13549	6.1387	6.46187	6.1433	6.38656	5.79639	6.27154	6.67817	6.07901	6.04271	6.15228	6.10882	6.51716	6.29815	5.69161	5.90978	6.38991	6.08121	6.45946	6.53758	6.10753	6.36275
TEAD3	0.69114	0.406543	1.73834	0.569434	1.26797	0.0383025	1.48105	0.841294	1.0544	0.320598	0.995269	0.557493	0.811151	0.0783476	0.990949	0.672121	0.682502	0.561187	0.187104	0.206669	1.12968	-0.0654187	-0.299326	0.128113	0.777046	0.820163	1.96915	-0.918132	-0.139154	0.213752	-0.214621	0.357687	0.852105	-0.000574547	0.536859	0.386112	0.693696	1.39169	2.13172	1.29311	0.858663	1.0238	0.130122	0.0991231	1.1935	0.388361	-0.598424	0.869339	0.347653
SELE	-3.33816	0.5506	2.00795	-4.89275	-4.38927	-4.93213	-4.81148	-3.07927	-0.213947	0.854958	-3.35753	-4.43192	-3.46302	-3.99098	0.935553	-4.16542	-2.97017	-5.27599	-1.85097	-0.941924	-0.770336	-4.5189	-0.448787	-4.44566	-0.652967	-2.82849	-0.850851	-2.33303	-6.39827	-1.91953	-3.87584	-5.04957	-1.46317	-3.50583	-2.28283	-2.34223	-4.02883	-1.83984	-4.49601	-2.39704	-1.18048	-2.58707	-1.62256	-1.93034	-2.16013	-3.59591	1.33012	-6.39827	-2.90323
DNAJC11	5.43865	5.31395	5.66151	5.44803	5.77423	5.38467	5.35705	5.56662	5.38305	5.30229	5.89127	5.44727	5.31748	5.61912	5.61706	5.83359	5.53853	5.38606	5.43433	5.34048	5.8751	5.63202	5.45219	5.32392	5.26923	5.60524	5.55464	5.27198	5.30369	5.44251	5.31595	5.39011	5.50038	5.53646	5.37832	5.89049	5.12243	5.71585	5.90551	5.55	5.74532	5.5216	5.2422	5.55266	5.72877	5.67354	5.81273	5.6855	5.49974
FMO3	-0.85004	-1.37979	-2.2652	-0.722655	-2.32239	-0.742518	0.687751	-0.343462	-0.914124	-1.77552	-0.373691	-2.89732	-0.624819	-1.93349	-1.28154	-2.43864	-0.494534	-1.45277	0.0750229	-0.941924	-0.294641	-1.18533	-1.04107	-2.22313	-1.39107	-1.50889	0.046306	-1.34867	-1.7662	-2.23559	-1.14995	-0.853518	-0.984532	-0.648683	-0.87576	-2.60394	-1.69379	-0.00517785	0.398492	-2.39704	-0.321073	0.428253	-3.35753	-1.06841	-0.15115	-0.461075	0.358135	0.310822	-0.304739
MYLIP	3.76871	4.08969	3.97288	3.68285	3.00393	3.88446	5.20342	3.48236	3.55347	3.35814	4.3158	3.48386	4.13747	3.47881	3.65614	3.90504	3.50629	4.23824	3.95519	4.03873	3.54443	3.61611	3.97859	3.63838	3.64326	3.68285	4.27662	3.7725	3.83368	3.08666	3.66421	3.75453	4.33167	3.58659	3.79687	4.34284	3.41834	4.19081	4.05853	2.86913	3.48542	4.02841	3.98953	3.95564	4.22547	3.63791	3.82489	3.81312	3.69914
NOX1	-2.77725	-3.16275	-2.43662	-3.27039	-1.83023	-2.4451	-2.7642	-2.23278	-1.35727	-2.27093	-1.85882	-1.32622	-1.95472	0.804726	-0.965459	0.269776	-2.05727	-2.41518	-2.20623	-1.12526	-1.14398	-0.965272	-1.79039	-1.84357	-3.21493	-2.15825	-1.18925	-2.33303	-1.88384	-1.32169	-1.60209	-2.75107	-0.776057	-2.03079	-1.43065	-0.434939	-2.84066	-2.05808	-1.68146	-0.921005	-1.33395	-2.23278	-3.07267	-1.81965	-1.05529	-1.4926	-1.10242	-1.09404	-2.07321
E2F2	-3.69619	-4.80233	-3.40378	-4.11536	-4.81148	-6.39827	-2.49636	-6.39827	-1.92502	-4.98135	-4.75656	-4.43192	-3.9955	-6.39827	-3.41353	-4.16542	-4.43192	-3.45943	-5.19724	-4.08187	-4.96658	-5.18739	-4.03034	-5.14802	-3.59591	-1.39362	-3.94793	-6.39827	-4.82522	-4.06824	-6.39827	-3.8604	-4.80233	-4.82064	-3.79798	-2.91072	-6.39827	-4.54178	-4.49601	-4.03642	-3.83488	-4.90259	-6.39827	-4.26881	-4.43192	-6.39827	-2.92893	-3.88748	-4.99119
PSMB1	5.79259	5.51253	6.06939	5.76657	5.8721	5.6713	6.67396	5.58859	5.88418	5.62538	5.96521	5.97925	5.61844	6.14025	5.98064	6.17479	5.78693	5.64661	5.49799	5.85009	5.99185	6.24453	5.65631	5.74144	5.56612	5.70846	5.82564	5.60397	5.57319	5.90175	5.80936	5.59652	6.0221	5.81664	5.67705	6.25492	5.65746	5.79144	5.96071	5.97944	5.72894	5.82235	5.60153	5.5708	6.1138	5.69121	5.94141	5.95771	5.68238
SYN1	7.48727	7.40364	7.20396	7.35044	7.58774	7.27546	2.15327	7.47611	7.18894	7.23399	7.57627	7.30258	7.33054	7.88677	7.54467	7.94392	7.40634	7.16737	7.33595	7.31655	7.30979	7.88971	7.47797	7.39031	7.39782	7.42417	7.09783	7.38095	7.43378	7.59836	7.34055	7.48785	7.09189	7.50928	7.09189	7.60679	7.06658	6.86842	7.33595	7.80914	7.43171	7.11668	7.34694	7.45103	7.50361	7.74209	7.78344	7.88971	7.7211
JARID2	6.35048	6.59083	6.57101	6.45024	6.95816	6.73145	4.97798	6.31731	6.48283	6.63412	6.46843	6.63717	6.29767	6.78497	6.84881	6.76311	6.46022	6.6831	6.6051	6.22384	6.97868	6.37931	6.20667	6.6634	6.65704	6.68248	6.34078	6.47745	6.26308	6.60969	6.1997	6.61385	6.51597	6.46214	6.5368	6.26759	6.59836	6.29744	6.515	6.87125	6.29854	6.38299	6.14916	6.30189	6.30757	6.41229	6.27352	6.33708	6.36938
CDKL5	5.04824	5.28966	4.18292	4.96838	4.46501	5.15192	5.09821	4.55853	4.3538	5.3896	4.18818	3.85068	5.16604	3.29885	3.99708	3.8221	4.54239	5.57063	5.03967	4.99158	3.57234	4.00852	5.28629	5.19031	5.69141	4.4131	4.13676	5.74004	5.6554	4.6972	4.94655	5.46878	4.65506	4.37827	5.03772	3.9682	5.48639	4.13289	3.43322	4.1614	4.29297	4.90303	5.39648	5.24475	4.40414	5.08697	4.58898	4.8042	5.37363
CAMK1G	1.44826	0.487709	-1.97902	1.71118	2.03899	1.28635	-4.81148	1.30626	0.807916	0.489957	0.219341	0.744504	1.55563	1.66184	0.885956	0.884895	-0.337015	1.03499	0.187104	1.64152	0.559228	1.44622	1.41095	1.67024	1.35712	1.59374	-2.06776	2.27251	1.81473	1.23238	0.617915	1.29126	0.518993	1.11922	0.900304	0.826871	1.28024	0.921531	-0.0243631	1.1467	0.023819	0.380957	2.03005	1.3842	0.320598	0.724237	0.935355	1.3575	2.03559
CDK11A	3.53136	3.67214	4.30208	3.3181	3.627	3.33536	2.66017	3.77415	3.74655	3.55008	5.306	3.69415	3.61287	4.67852	4.32085	3.26721	3.75017	4.11765	3.80803	3.20461	4.23315	3.9964	3.84367	3.37215	3.06299	4.14707	3.98837	3.08666	3.29673	2.78092	3.70024	2.76822	4.37023	3.82846	4.06162	4.57089	2.1637	4.02435	2.27169	4.51366	4.06412	3.94471	3.24121	3.68333	4.33888	4.24544	3.78362	2.61506	3.25583
NADK	4.57074	4.61905	4.84205	4.32409	4.2829	4.39683	4.61533	4.49648	4.66174	4.31613	5.16604	4.32987	4.32085	4.72379	4.66847	4.49614	4.64136	4.77261	4.5262	4.51524	4.57041	4.53418	4.43565	4.67727	4.25691	4.63279	5.00981	4.40073	4.51084	4.45258	4.47645	4.40095	4.55556	4.57958	4.47462	5.00075	4.35737	4.5993	4.82555	4.04134	4.62113	4.54928	4.38659	4.55886	4.70586	4.5596	4.46914	4.37077	4.50658
TFAP2B	3.96319	4.0688	2.02935	4.09077	4.0887	3.90002	-1.91793	3.06944	3.34913	3.16709	3.69127	2.85297	3.61677	4.0856	0.720418	2.85566	2.09158	4.14351	3.11806	4.6781	2.65296	4.29297	4.64734	4.57228	4.34333	4.01433	0.587585	4.76654	4.72701	3.52508	3.92368	4.17556	3.74049	2.71905	3.91006	2.88178	2.96705	2.34205	-0.0736969	3.61057	1.50715	2.11282	4.90556	3.96062	-1.05529	2.00818	1.44776	1.13543	3.82546
TFAP2D	-6.39827	-6.39827	-6.39827	-6.39827	-6.39827	-6.39827	-6.39827	-6.39827	-6.39827	-6.39827	-6.39827	-6.39827	-6.39827	-6.39827	-6.39827	-6.39827	-6.39827	-6.39827	-6.39827	-6.39827	-6.39827	-6.39827	-6.39827	-6.39827	-6.39827	-6.39827	-6.39827	-6.39827	-6.39827	-6.39827	-6.39827	-6.39827	-6.39827	-6.39827	-6.39827	-6.39827	-6.39827	-6.39827	-6.39827	-6.39827	-6.39827	-6.39827	-6.39827	-6.39827	-6.39827	-6.39827	-6.39827	-6.39827	-6.39827
DLEC1	0.732279	0.507491	0.641288	0.492541	0.432715	0.417661	1.37909	0.581802	1.24575	0.638768	0.322162	0.850435	0.296121	1.4136	1.57758	0.77577	0.733927	0.957765	0.979256	0.233878	0.881102	0.653727	0.206998	0.387449	0.440644	0.597855	0.163307	0.782233	-0.139154	0.660044	0.399077	0.330168	0.545451	0.674838	0.441557	1.17664	0.170377	2.05947	0.771016	0.517636	0.560903	0.730979	-0.466494	0.369176	0.88082	-0.00136152	0.472114	-0.152382	-0.143537
CYTH3	5.73458	5.84289	5.81314	5.7729	5.76525	5.83156	4.64055	5.85213	5.76161	5.73634	5.9615	5.60885	5.82692	5.89013	5.50451	5.77272	5.59235	5.93133	5.64078	5.73043	5.69545	5.53143	5.7857	5.8675	5.6504	5.88494	5.73078	5.78031	5.79373	5.66151	5.76488	5.77161	5.9254	5.87645	5.81475	6.20079	5.41605	5.70186	5.92367	5.57657	6.00142	6.09343	5.77637	5.76305	5.68385	5.45201	5.34623	5.43848	5.82017
ADAM22	8.48717	8.81697	8.04782	8.65984	8.14389	8.80802	6.18218	8.47018	8.53375	8.93146	7.33326	8.26825	8.72578	7.81348	8.04568	8.17844	8.47859	7.9454	8.84967	8.82598	7.78072	8.13082	8.68104	8.8632	8.84078	8.1794	8.33711	8.98303	9.0333	8.68915	8.79466	8.71736	8.22628	8.39353	8.97167	7.66858	8.82191	8.01363	7.77942	8.36265	8.28159	8.18448	8.99953	8.60724	8.2914	8.64148	8.35467	8.47282	8.66751
SYPL1	5.12667	4.9042	5.46649	4.74424	4.6607	5.00704	7.82377	5.3454	5.3369	5.0204	5.12058	4.94039	5.31104	4.76362	5.07922	5.51486	4.98167	4.86865	5.07046	5.10106	5.13168	4.36865	4.87075	5.21708	4.99816	5.02912	5.90995	4.94769	4.93631	4.84392	5.21058	4.84963	5.16173	4.92628	4.84074	4.79711	5.17665	5.68444	6.23166	4.67408	5.20359	5.33756	4.8592	4.80735	5.17719	4.57057	4.29077	4.77321	4.86171
CYB561	3.54468	3.63122	2.39539	3.7499	3.97991	3.70834	1.94933	3.58027	3.39929	3.16709	3.86614	3.71317	3.7181	4.12156	3.11806	3.63451	3.51385	3.71227	3.04021	3.93054	3.63952	4.14508	3.57171	3.57135	3.56588	3.86946	3.28931	3.74906	3.80848	3.395	3.8457	3.79283	3.55461	3.69455	2.98375	3.95155	3.49872	3.20831	3.4376	3.58659	3.32856	3.58135	3.76713	3.65749	3.07156	2.83412	3.19326	3.26085	3.91796
SPAG9	8.08548	8.33472	8.06381	7.99379	7.71061	8.44807	8.48717	8.25908	8.27712	8.46718	7.45972	7.89285	8.41759	7.49707	7.9976	7.69465	8.06205	7.90819	8.3703	8.30999	7.73825	7.4552	8.20726	8.3886	8.40629	7.90375	8.35736	8.40906	8.35736	8.12343	8.18448	8.42376	8.05851	8.02784	8.24585	7.32232	8.47715	8.22628	8.14214	8.20316	8.0421	8.34705	8.31795	8.23891	7.92368	8.00622	7.8718	7.93819	8.1765
CELSR3	7.69528	7.46918	7.99205	7.44456	7.88389	7.3277	4.71073	7.50545	7.41734	7.69881	8.12866	7.77865	7.11996	8.20622	7.96192	7.53344	7.85542	7.94845	7.67651	7.22835	7.99949	7.57627	7.38245	7.67132	7.46534	7.86311	7.24464	7.51737	7.29184	7.69812	7.49052	7.15693	7.53235	7.79877	7.84363	8.0948	7.3441	7.63661	7.58892	7.81935	7.67841	7.34868	7.32129	7.69998	7.72241	7.47183	7.44071	7.4328	7.49955
AASS	2.67268	2.7188	3.16829	2.42573	2.82999	3.2298	4.99175	3.49388	2.99416	3.2432	1.42293	2.3155	3.33001	1.05316	3.39978	1.34549	3.23387	1.95595	3.43874	2.755	3.33753	0.552421	2.44855	3.16812	3.85068	2.86341	3.70516	2.8583	2.66175	2.79636	2.85424	3.27825	2.33361	2.65225	2.86859	0.313721	3.89716	4.32641	3.8176	2.98499	2.46632	3.07488	3.5857	2.61517	2.10385	1.52919	0.497555	2.51092	2.37138
PLEKHG6	-4.1806	-4.80233	-2.43662	-6.39827	-3.47877	-6.39827	-1.76857	-4.56078	-3.77916	-2.27093	-6.39827	-5.08895	-3.46302	-4.79775	-2.99171	-6.39827	-4.43192	-3.45943	-3.60041	-6.39827	-3.09194	-4.5189	-4.82522	-6.39827	-2.46026	-3.29809	-3.41353	-6.39827	-6.39827	-3.18398	-5.04957	-6.39827	-2.16013	-6.39827	-3.1056	-6.39827	-4.02883	-3.61095	-1.5122	-4.60957	-3.44809	-4.14648	-3.07267	-3.80324	-4.43192	-6.39827	-6.39827	-4.70871	-3.82584
SS18L2	3.59076	3.94021	4.06542	4.06162	3.5864	3.8225	4.4435	3.35103	3.99622	3.98378	4.55761	4.15882	3.72606	5.12327	4.00091	5.05758	3.84697	4.17118	3.7485	3.89716	4.07329	4.80846	3.93664	3.63838	3.63358	3.88822	3.94585	3.56944	3.68918	3.96062	3.85248	3.75934	4.39939	4.13023	3.71738	5.15902	3.63618	3.73502	4.00353	3.84388	4.36276	4.02129	3.94181	3.65293	4.47787	4.29448	4.4461	4.20479	3.77907
MPND	3.57401	3.03849	3.66481	3.21952	3.40103	2.97078	3.25838	3.45467	3.3384	2.89558	3.09153	3.80295	2.97873	4.01723	3.39978	3.43297	3.48005	2.79243	3.11806	3.43512	3.80339	3.77475	3.42612	3.24244	3.0714	3.22622	3.40357	3.37804	3.43019	3.45534	3.55303	3.1497	2.71217	3.62543	3.02968	3.57604	3.06544	3.75102	4.00651	3.3814	3.47914	2.73594	2.96426	3.54354	3.27859	2.99078	3.56986	3.53173	3.49777
MGST1	4.69529	5.0184	6.65906	5.00295	6.22711	5.30615	6.69832	5.77253	6.8273	5.31177	5.83524	5.8776	5.54704	5.19543	6.16265	5.70458	5.86207	5.71012	5.57691	5.17947	6.96141	4.87809	4.82535	5.3084	5.27315	6.62578	7.02848	4.64195	4.70726	5.52919	5.28694	5.71171	6.10465	5.08	5.50933	5.35011	6.06267	6.79211	6.99891	5.74717	6.08324	6.55203	4.4484	4.87603	5.85835	4.61266	4.2046	5.43848	4.63799
CRY1	5.73493	6.1365	6.07518	5.62428	5.31146	5.89225	5.12955	5.4584	6.03058	6.14354	6.58945	5.51364	5.79659	5.17057	5.25643	5.69231	5.9585	7.39031	6.06122	6.04982	5.12172	5.02216	5.88651	6.16127	6.04497	5.6561	5.99309	6.06612	5.91814	5.56882	5.92408	5.59826	6.49176	5.50074	6.22152	6.34998	6.00806	5.31072	4.9776	5.88632	5.78371	6.13762	6.18566	5.90477	5.98896	6.23623	5.62519	5.84833	5.7122
PGLYRP1	-1.63896	-1.93144	-0.164779	-1.40137	-1.3024	-1.38315	-3.99701	-1.21545	-1.43847	-1.03523	-1.56177	-0.512689	-2.13031	0.752226	-0.965459	-1.33748	-0.657504	-2.30289	-0.863521	-1.05999	-1.07363	-0.817047	-0.899938	-1.07917	-2.46026	-0.771812	-1.18925	-1.34867	-2.13268	-1.22538	-2.00675	-1.2733	-2.33737	-1.31035	-1.51156	-1.256	-1.19396	-0.786782	-0.195039	-1.36247	-0.276513	-3.6615	-2.30089	-1.52232	-2.16013	-1.4926	-1.16496	-2.99501	-1.74017
NFIX	8.8632	8.50552	9.01106	8.66394	9.17214	8.51148	8.52128	8.86777	8.72993	8.62182	8.9572	9.16526	8.58728	9.3713	9.3713	9.30849	8.97167	8.38604	8.84522	8.60002	9.39627	9.2735	8.71404	8.50851	8.5664	8.9213	8.96689	8.48117	8.59032	8.89123	8.79933	8.57368	8.72993	9.0223	8.83082	9.17214	8.42376	9.0682	9.01679	8.97167	9.13454	8.45558	8.48117	8.65231	8.79933	8.9572	9.0223	9.0333	8.8632
ST3GAL1	4.93006	4.63353	4.67911	4.68882	3.61656	4.2866	3.63548	4.569	4.31222	4.47208	5.12748	4.6046	4.17118	3.40836	4.77642	4.11232	4.12657	5.213	4.63143	4.0014	4.28148	3.8615	4.36132	3.67616	4.4555	4.1689	4.7096	4.62985	4.73581	4.58542	4.61372	4.59815	4.60586	4.11859	4.54042	4.25349	4.56943	4.22547	4.43752	4.34914	4.30964	5.05924	4.5809	4.65506	4.42488	4.97057	3.93881	4.24674	4.82844
MMP25	0.287041	0.238416	1.10219	-0.0385316	1.08237	0.734705	-0.341915	0.963945	0.498341	0.34488	0.626479	1.0274	0.0623506	1.46536	1.16383	0.325771	1.14345	-0.129596	1.01057	0.593493	1.44576	0.930412	0.394306	0.331888	0.167673	0.597855	0.670126	0.224878	0.199609	0.837922	-0.0504338	0.330168	-0.346141	0.892087	1.2158	0.72199	0.552222	1.38286	1.16475	0.734705	0.992753	0.267098	-0.0938257	0.734705	-0.266228	0.0315887	0.426765	0.715417	0.299671
IL32	-0.0054709	0.73932	2.61517	-1.1674	-0.874696	0.465888	0.288141	0.462533	1.20906	-0.596633	1.52393	0.50651	-0.212533	-0.155394	1.91396	0.418532	0.597659	1.10353	-0.199394	0.298833	0.536302	-0.288069	-0.503876	-0.776057	1.03447	0.453089	2.02622	-1.63728	-0.240269	0.500127	-0.18427	-0.505965	1.03399	0.440872	-0.818886	0.946774	-0.974342	0.404322	0.526946	0.903676	-0.00662906	1.45379	0.0804954	-0.232532	0.720039	1.32919	0.640179	0.461165	0.52518
PKD1	11.0214	10.5706	10.7995	10.7163	11.4009	10.7163	7.45362	10.5706	10.7995	11.5734	10.4627	11.2644	9.95026	11.7598	10.7163	10.0401	11.1479	10.3702	11.0214	10.2924	10.5706	11.2644	10.2012	10.9125	10.1474	11.5734	9.65649	10.3272	10.0593	10.7995	10.7995	10.2304	10.5177	10.7995	10.9125	10.5706	10.3702	10.6368	10.259	11.1479	10.9125	9.84329	10.1221	11.1479	10.3702	10.259	10.7163	10.1474	10.3702
MAPK8IP2	8.18035	7.95357	8.30527	8.02043	8.60002	7.81935	5.35901	8.11027	8.16448	7.89908	8.44669	8.27252	7.85933	8.97757	8.48384	8.61434	8.13462	7.70666	7.92441	8.11433	8.59325	8.65627	7.92526	7.80762	8.03354	8.29371	7.9976	7.80762	7.89285	8.11976	8.0221	7.83078	7.89608	8.22388	7.98019	8.75504	7.61669	8.30527	8.42376	8.46419	8.4521	7.67259	7.79309	8.05851	8.12165	8.06025	8.33711	8.17444	7.98873
MED24	6.08188	5.90797	6.21955	5.78732	6.51268	5.77237	5.60595	6.26328	6.14133	6.01352	6.57406	6.24491	5.66627	6.82516	6.24208	6.68017	6.09227	5.83883	5.93271	5.73163	6.44247	6.3489	5.80593	5.98858	5.91172	6.24889	5.91455	5.64716	5.62428	6.21859	5.80472	5.83452	5.97412	6.04108	6.18397	6.75136	5.796	6.40902	5.99732	6.4448	6.25647	5.94555	5.71372	5.91833	6.1433	6.29854	6.08379	6.0146	5.92655
RHOBTB2	5.49411	4.99124	5.15253	5.17513	5.14497	4.92702	5.3542	5.53418	4.89649	4.81032	5.27805	5.38269	5.12593	5.50074	5.38622	5.02713	5.37748	4.97682	4.67466	4.93646	5.77459	5.4788	5.16535	5.23157	5.25798	5.12172	5.4544	5.38591	5.19396	5.06091	5.02197	5.066	4.9644	5.66946	4.69405	5.61584	5.06336	5.31709	6.34055	5.38924	5.27523	5.11249	5.05924	5.35335	4.9218	4.55206	4.44259	4.86395	5.04615
HEATR5B	5.96477	6.08168	5.1172	5.85566	5.53906	6.14456	5.33138	5.58141	5.63332	6.09057	5.13132	5.21132	6.11669	4.3238	5.32195	4.42374	5.66946	5.99792	5.89927	5.88576	4.76311	5.0989	5.9894	5.86297	6.14675	5.39794	5.31887	6.26691	6.25945	5.60961	5.78732	6.29306	5.685	5.45133	5.80655	4.73341	6.04944	5.15056	4.57717	5.55	5.24152	5.74349	6.15293	6.1679	5.45	5.87019	6.08819	5.71102	6.11399
SEC62	7.68707	7.86311	7.45972	7.88971	7.42985	8.06718	8.07079	7.53801	7.69591	7.86802	7.35856	7.53003	8.21574	7.32729	7.49955	7.52649	7.84363	7.88208	7.79877	8.15028	7.51737	7.38655	7.93409	7.78216	7.97172	7.57822	7.83078	8.10681	8.07182	7.38563	7.9976	7.9726	7.80762	7.68707	7.82649	7.3631	8.08548	7.62275	7.55782	7.35951	7.61166	8.05492	8.15028	7.68832	7.62406	7.44954	7.78738	7.96819	7.60067
RPS20	7.09189	7.08801	7.58288	7.38518	7.67531	7.08954	8.26355	7.22169	7.64544	7.10799	7.47611	7.88834	7.09783	7.91302	8.03699	8.16875	7.23399	7.10252	6.83778	7.00388	7.96819	8.01363	7.46082	7.02459	7.15992	7.48118	7.3724	6.90238	6.83982	7.40317	7.10147	7.07964	7.35312	7.83359	7.29757	7.85689	7.28375	7.67399	7.95186	7.40085	7.38705	7.45765	6.96801	6.93317	7.78491	7.47705	7.80323	7.73675	7.11479
CSDE1	8.48117	8.5564	7.87337	8.47859	8.35229	8.59032	8.43259	8.29607	8.20821	8.55303	7.96272	7.97348	8.65231	7.77351	8.13082	7.79809	8.39353	8.27044	8.3251	8.67935	7.89746	7.99379	8.67179	8.51486	8.5564	8.1765	8.23663	8.65984	8.66394	8.16875	8.55993	8.63396	8.21988	8.24354	8.44669	7.78738	8.63952	8.10681	7.98019	8.12165	8.03191	8.47282	8.81237	8.53375	8.20316	8.19078	8.60002	8.4119	8.55993
UBE3C	6.31709	6.25945	5.70728	6.26371	5.91545	6.18657	5.49552	6.14612	5.8619	6.28105	5.66856	5.70511	6.42204	4.93616	5.85874	5.00933	6.23213	6.06143	6.30981	6.20353	5.53336	5.53701	6.37195	6.21908	6.37554	6.07186	5.88879	6.48841	6.55631	6.05498	6.25852	6.4361	5.77103	6.03609	6.15823	5.3946	6.23922	5.74239	5.55208	5.87645	5.85177	6.02793	6.43409	6.38466	6.03246	6.27061	6.60745	6.40666	6.59814
REV3L	7.07384	7.25015	6.43583	7.31199	6.67516	7.3885	5.5013	7.10557	6.95396	7.37727	6.05286	6.98338	7.53235	6.14589	6.68248	6.04168	7.27824	6.49441	7.62775	7.2972	6.4404	6.68813	6.98721	7.28925	7.51633	6.87902	6.83221	7.41734	7.31753	6.93391	7.31423	7.30831	6.70512	7.02602	7.43865	5.97392	7.55118	6.70605	6.20643	7.07024	6.93721	6.79684	7.23905	7.22967	6.8693	7.48947	7.20232	7.25145	6.78901
TENM1	7.3658	7.55557	6.85755	7.47611	7.18185	7.71451	2.27123	7.50257	7.39363	8.08727	6.62429	7.48895	7.83282	6.82395	7.33409	6.92703	7.52402	7.58052	7.74209	7.7679	7.07131	6.92564	7.54347	7.86161	8.12343	6.90398	7.12192	7.9783	8.01535	8.02043	7.93217	7.64544	7.12837	7.22629	7.92135	6.68587	8.1604	6.80273	6.73351	8.10283	7.00133	7.14193	8.22388	7.53447	6.90785	7.68224	7.69095	7.54067	7.60372
PAX7	-6.39827	-4.80233	-6.39827	-6.39827	-6.05371	-6.39827	-4.81148	-5.26615	-3.40753	-3.78141	-6.39827	-6.39827	-6.39827	-6.39827	-6.39827	-6.39827	-6.39827	-2.70092	-5.19724	-6.39827	-6.39827	-6.39827	-4.82522	-5.14802	-6.39827	-6.39827	-6.39827	-4.8829	-4.02883	-6.39827	-6.39827	-4.37554	-6.39827	-6.39827	-4.96166	-4.66294	-6.39827	-6.39827	-6.39827	-6.39827	-6.39827	-6.39827	-6.39827	-6.39827	-6.39827	-6.39827	-6.39827	-6.39827	-6.39827
MASP2	3.98878	4.08768	2.86077	3.61237	3.74049	3.96134	2.09969	3.90123	3.46586	4.19961	3.39619	3.3814	3.62841	1.5298	3.38863	1.95864	3.79353	3.73384	4.3115	3.68122	2.92443	2.64975	3.97859	4.1391	4.12918	3.9216	2.54653	3.97701	3.84676	3.93069	3.98702	4.06394	3.38042	3.45982	4.16579	2.4335	3.84988	2.6871	1.7702	4.10329	2.87409	3.3281	4.034	4.14961	3.47934	3.91828	4.04646	3.80339	4.09456
IYD	-4.90259	-4.01521	-6.39827	-4.89275	-6.39827	-4.93213	-4.81148	-6.39827	-4.26423	-6.39827	-6.39827	-4.43192	-6.39827	-3.46887	-4.79775	-2.43864	-4.43192	-6.39827	-5.19724	-6.39827	-4.96658	-4.5189	-6.39827	-6.39827	-6.39827	-6.08324	-4.76571	-4.10621	-6.39827	-4.86322	-3.87584	-6.39827	-4.80233	-4.82064	-4.96166	-6.39827	-4.83964	-4.54178	-3.03921	-6.39827	-6.39827	-4.90259	-6.39827	-6.39827	-6.39827	-4.83964	-4.32675	-4.70871	-6.39827
FAM76A	4.0444	3.69759	3.81516	4.19288	4.08287	3.99065	4.21532	4.42055	3.64598	4.09751	3.22537	4.77965	4.2978	5.18519	4.27367	4.99697	4.07409	2.67242	4.35252	4.32623	4.38246	4.82202	4.38154	4.09314	4.04013	4.03719	4.39632	4.21633	4.31208	4.12385	4.29	4.07257	3.75195	4.52141	4.26955	3.99708	3.84151	4.20479	4.80567	4.27866	4.48689	3.72084	3.85887	3.93542	4.14325	4.20422	4.47703	4.48151	4.33905
TRAF3IP3	1.63711	1.71789	-0.237923	1.73217	2.01621	1.70872	2.73081	1.21432	1.22187	1.72279	1.47296	1.7596	2.21395	1.63116	1.97505	0.672121	1.53034	0.920379	1.3673	1.84942	0.918777	1.17353	1.54863	1.68055	1.79295	1.06919	0.485487	1.97883	1.80552	1.38974	1.91902	1.90365	1.44014	1.13816	1.75018	0.458202	2.03276	0.762831	0.667523	1.47896	0.448159	1.259	2.38283	1.6253	0.663626	0.364264	1.16028	0.542491	1.80505
POMT2	5.27243	5.17308	5.73424	5.05045	5.04552	5.17341	6.08464	5.34994	5.34571	4.89723	5.88774	5.13168	4.99467	5.23553	5.23348	5.839	5.41983	5.83135	5.45685	4.92162	5.41029	5.17947	5.09757	5.36957	4.88492	5.46914	5.71528	4.95026	4.85276	5.37536	5.23718	4.90874	5.52275	5.14693	5.12155	6.02134	4.93694	5.71435	5.69005	5.13986	5.26412	5.28565	4.9619	5.42808	5.57257	5.49621	4.36132	5.04197	4.97175
VTA1	5.81066	5.95559	4.88874	5.85063	5.43925	5.99309	5.50806	5.4584	5.47281	5.89536	5.28898	5.28406	6.06511	4.98938	5.37816	4.90762	5.67613	5.56575	5.721	6.25353	4.97333	5.46253	6.12566	5.70478	6.08973	5.46562	5.13435	6.20576	6.42612	5.67425	6.15535	6.22085	5.71511	5.67746	5.77477	5.34769	5.93692	5.1245	4.72932	5.30951	5.5762	5.97689	6.21359	5.76083	5.56033	5.77385	6.13047	5.86714	5.87037
MLXIPL	5.59168	5.13637	6.74609	5.57992	6.20335	5.40728	3.93378	6.30661	5.87876	5.79859	5.59201	6.551	4.89105	7.46761	6.55886	7.12961	5.94318	4.62022	5.70728	4.99057	7.19206	6.4534	5.15722	5.29015	4.908	5.99812	5.8405	4.9017	4.6983	6.03287	5.24973	5.05924	5.22009	6.38107	5.83953	5.92892	5.21753	6.58265	6.75167	6.10486	6.13196	4.87374	4.59565	5.38747	6.01578	5.83883	5.76266	5.93235	5.16518
BAZ1B	7.31379	7.12367	6.95598	7.08801	6.75136	7.09033	6.90365	6.89976	6.71979	7.03603	7.1411	6.7983	7.14981	6.40694	6.98685	6.8978	7.06008	7.44368	7.23699	7.00388	6.70512	6.63412	7.33245	7.00422	7.26942	6.96077	7.04569	7.25427	7.20315	7.07749	7.0224	7.07749	6.9169	6.9673	6.99359	6.77669	7.11318	6.7257	6.7129	6.8987	6.83028	6.99781	7.24836	7.29535	7.01958	7.04795	7.26247	7.2001	7.0731
RANBP9	5.59476	5.71983	5.52614	5.72988	5.4498	5.76191	5.50241	5.53753	5.68912	5.70401	5.85663	5.44047	5.8664	5.16272	5.43418	5.22084	5.53162	5.90887	5.5141	5.81766	5.25194	5.51864	5.65378	5.60117	5.72284	5.52473	5.52091	5.65218	5.76431	5.46599	5.67168	5.78838	5.87268	5.52491	5.67425	5.55083	5.77272	5.29219	5.15056	5.67244	5.48979	5.83696	5.74995	5.62699	5.72003	5.7647	5.75629	5.7286	5.78142
ETV7	-2.77725	-3.16275	-1.97902	-2.34826	-2.78131	-4.93213	-3.47877	-2.36402	-2.85925	-3.78141	-4.75656	-5.08895	-3.46302	-3.46887	-2.66936	-3.36962	-2.97017	-4.0592	-3.98495	-2.19565	-3.09194	-3.98495	-1.79039	-3.5323	-4.8829	-3.11924	-3.00899	-3.60793	-2.66584	-3.56702	-3.49381	-2.95098	-3.09344	-4.01822	-3.1056	-4.66294	-3.14032	-1.60352	-1.35957	-3.67661	-3.83488	-3.02352	-3.07267	-4.26881	-2.16013	-2.53589	-2.92893	-2.7076	-2.21286
SPRTN	3.06039	3.06009	2.8405	2.9949	2.4969	3.20478	3.59015	2.45364	2.40571	3.27337	2.88312	2.61181	3.40124	2.09106	2.70928	2.17375	3.1955	3.4711	3.23554	3.20765	2.20585	2.54903	3.08812	2.91884	3.39005	2.74249	3.11359	3.36209	3.09179	2.34506	3.27572	3.08438	3.19499	2.78769	3.11139	2.72951	3.16636	2.78534	2.60516	2.54884	3.19434	3.33472	3.46093	3.0953	2.83356	2.82569	3.24982	3.2442	3.00017
EEF1AKNMT	4.98282	4.9501	4.0319	4.77984	4.39095	4.73173	4.43006	4.51463	4.56489	4.70859	4.51596	4.06039	4.60624	4.10146	4.13989	4.28029	4.44811	4.72156	4.56735	4.6046	4.03873	4.65058	5.06157	4.71959	4.70243	4.58201	4.16192	4.8526	4.85276	4.64448	4.56631	4.8601	4.52336	4.41216	4.49749	4.80046	4.71057	4.13586	4.11232	4.44592	4.58369	4.20118	4.70328	5.00933	4.37472	4.70429	4.80864	4.59358	4.68912
DYRK4	3.1536	3.34216	3.26134	3.70024	3.52571	3.14362	4.84359	3.45982	3.33078	3.47693	3.14712	3.85068	3.17019	4.08822	3.58508	3.67687	3.45488	3.04863	2.87673	3.38622	3.90193	3.82579	3.35845	2.97122	3.3611	3.46806	3.39779	3.36623	3.25894	3.40038	3.28168	3.30755	3.22644	3.71388	3.56429	3.54954	3.56567	3.29043	3.51519	3.2909	3.58282	3.36131	3.19452	3.24809	3.62788	3.48521	3.66927	3.57566	3.09581
ZNF207	7.57103	7.65475	7.9699	7.67329	7.47797	7.80323	6.99165	7.88532	8.012	7.88039	7.60679	7.61422	7.71061	7.21252	7.48328	7.93731	7.75025	8.12343	8.25444	7.54238	7.35725	7.25931	7.65231	7.93907	7.67787	7.69338	7.69591	7.61016	7.37066	8.09639	7.88208	7.48947	7.9783	7.42934	8.05851	7.69591	7.62522	7.61779	7.20153	7.90522	7.6214	7.77942	7.69591	7.59136	7.48572	8.18035	7.15918	7.67531	7.57879
UQCRC1	6.85755	6.46046	6.27108	6.68766	7.17915	6.5994	6.60615	6.66029	6.54875	6.46429	6.37004	6.88956	6.45689	7.04535	6.55233	6.78205	6.656	5.85835	6.16543	6.91963	6.72838	7.24763	6.63132	6.76441	6.57434	6.59915	6.20402	6.64772	6.70855	6.75628	6.69357	6.67227	6.04535	6.73145	6.36821	6.41496	6.6051	6.39224	6.63412	6.8453	6.46505	6.18397	6.62459	6.67008	6.28728	6.26349	6.82485	6.6377	6.87902
STARD3NL	4.90435	5.10836	5.11413	5.15022	4.9872	5.06684	5.72379	5.01584	5.46003	4.94732	5.34225	4.8197	5.17038	4.37109	4.68867	4.7101	4.85238	5.60082	4.95265	5.18547	4.81457	4.87374	5.10089	4.79711	4.96838	5.19069	5.1719	5.00811	4.99816	5.24823	5.03318	5.18862	5.38287	4.91156	4.85838	5.08108	5.03425	5.28288	5.18332	4.77144	5.03817	5.55833	5.25933	4.87342	5.18428	4.9128	4.47979	4.85806	5.19031
CD9	4.81765	4.33617	4.5262	5.23495	6.11318	4.94189	7.6415	4.64469	5.13369	4.64578	4.8959	4.92035	5.14278	4.76548	4.76151	4.91369	4.57041	4.2793	5.12434	5.45879	4.84048	4.08679	4.15969	5.05672	5.54549	5.06545	5.59096	4.58463	4.58183	4.41068	5.17734	5.61333	5.09329	4.61659	4.91202	3.47954	5.5124	5.62519	5.84575	4.95883	5.29046	5.07589	3.99689	4.60392	4.61135	4.20422	4.31236	4.19709	4.77587
HHATL	4.81929	4.40496	4.23604	3.55739	3.19179	3.18693	8.04383	5.40197	4.03758	3.9874	4.61192	4.53585	4.05515	4.84963	3.78009	4.54961	3.27572	3.14862	4.05537	4.13808	3.77726	4.75623	3.75898	4.91576	3.33166	3.44768	4.15121	3.49524	3.83745	4.20325	3.57721	3.52852	3.86704	4.60255	2.68601	4.08523	3.91693	4.43424	6.20821	3.99907	4.96208	3.65056	3.87479	4.45294	3.91024	3.5738	3.33753	4.07283	4.18776
NCAPD2	4.34476	4.34315	4.55681	3.95477	3.88669	4.23409	6.01477	4.00391	4.32911	4.55798	4.70642	3.80848	4.0471	3.74257	4.32431	4.08916	3.99949	4.80083	4.25848	4.02483	4.06585	3.66287	4.08836	4.37906	4.35611	4.46773	4.39632	4.11916	4.2274	4.2147	3.94955	4.03517	4.33287	3.91812	4.16124	3.97343	4.46259	4.41437	4.09368	4.47703	4.20832	4.54714	4.23792	4.41437	4.43987	4.37439	4.25219	4.09933	4.18343
IFFO1	5.70862	5.24121	5.96782	5.39595	6.1197	5.21435	5.023	5.51102	5.3072	5.31765	5.93093	5.6855	5.09861	6.00724	5.7446	5.26825	5.64523	5.69511	5.48512	5.32839	5.79719	6.05924	5.20691	5.29516	5.12765	5.56052	5.25594	5.28898	5.19114	5.32954	5.46287	4.99697	5.55978	5.68295	5.6893	5.84474	5.05373	5.64488	5.21593	5.63029	5.43521	5.15253	5.14158	5.33334	5.8182	5.60961	5.57569	5.49888	5.40874
GIPR	0.0309869	-0.00361674	-0.0909421	-0.895689	-1.3569	-1.64877	3.53618	-1.58149	-0.604538	-0.49886	2.22549	-2.33132	-1.66967	-0.672912	-0.879452	-0.403501	-1.65702	0.218225	-1.67028	-0.883288	-2.12423	-0.382905	-1.04107	0.36168	-2.27305	-1.68713	1.90865	-2.16936	-1.01485	-1.77993	-1.78947	-1.59778	0.462533	-1.05646	-0.157298	-1.60924	-1.69379	-0.232532	0.667523	-0.155394	-0.0370996	-1.53296	0.421219	0.369176	-0.0974937	0.488145	-1.90096	-2.7076	-0.556583
PHF7	1.84513	1.70979	1.2244	1.86955	2.36803	1.64685	1.66899	2.24945	1.6681	2.2734	0.352063	1.71898	1.90946	1.05316	1.97505	0.672121	2.07619	0.881102	1.7612	2.04279	1.29854	1.36784	1.87374	2.41321	2.43237	1.30122	0.919181	2.34098	2.29863	1.94238	2.21736	2.32248	0.304618	1.62554	1.89354	-0.312479	2.42833	0.822535	0.398492	2.84484	0.625684	1.04547	2.63395	1.66743	0.466965	1.67344	2.72332	2.00921	2.6363
SEMA3G	6.37405	6.42853	6.56727	6.29538	6.92976	6.85308	3.26937	4.66268	6.75895	4.77482	5.37043	7.18894	6.18544	6.30239	7.2001	6.91726	6.66842	4.82131	6.30214	5.94029	7.15808	6.38442	3.90664	4.56671	6.03077	4.81422	6.20843	6.09407	5.68533	4.39595	5.94401	6.11416	6.10184	4.71361	6.69533	3.72158	6.88892	7.05382	6.40115	6.63899	4.98658	5.28712	5.24872	5.86592	4.95963	4.92162	5.79189	6.61884	6.28239
NISCH	9.15241	9.59583	9.79831	9.10973	9.98446	9.78082	7.02813	8.9213	9.65649	9.23978	9.73718	9.70999	8.8823	9.88862	9.78082	9.8592	9.4473	9.41286	9.75118	8.72578	9.81329	9.4046	8.51787	8.84522	9.261	9.59583	8.99369	8.93694	8.55993	9.10973	8.89123	9.26702	9.58455	9.21825	9.54054	9.23978	9.25376	9.58455	8.84078	9.78082	9.17214	8.98854	8.60002	9.2735	9.33878	9.1276	9.08516	9.24672	8.84078
STAB1	3.81288	4.46054	3.82602	4.58406	3.63284	3.26431	4.91354	2.94945	4.93761	3.71758	4.70464	4.36722	3.14696	3.29885	5.1606	2.98559	3.4888	3.28394	3.49011	3.33633	4.30408	3.86684	3.30584	3.31678	3.30345	4.10284	3.02028	3.23554	2.77012	2.90915	2.96747	3.42193	4.47102	2.62638	4.52676	2.6989	5.37748	4.48022	3.61008	3.62894	2.74699	4.17034	3.04762	4.09276	3.39173	3.63451	3.45065	3.13344	2.81023
FUZ	3.99535	3.96705	4.37784	4.28492	4.46309	4.26181	5.35288	4.30101	4.86813	4.0517	3.71388	4.63876	3.50046	4.91836	4.66194	4.86693	4.15744	2.93088	3.98559	3.84228	4.95284	4.4352	3.73062	4.0005	3.87225	4.35579	4.42298	3.65771	3.82981	4.28184	3.70024	4.39191	3.77534	4.6434	3.76138	3.94713	4.18629	4.88692	4.73758	4.62985	4.33687	4.42627	3.17848	4.07893	4.40919	4.13246	4.61646	4.41584	4.01779
SLC6A13	1.58014	0.487709	1.17551	0.545451	1.49865	0.857316	1.52524	1.31806	1.06737	0.822535	0.596708	0.744504	1.48786	1.677	0.663031	1.49209	1.24989	0.134097	1.3673	0.98268	1.62286	0.885844	0.347021	0.708736	0.566658	0.923019	1.13113	0.727384	0.279336	0.771016	0.692444	0.907624	0.0170902	0.740064	1.27879	0.195882	0.455577	1.51155	2.54148	1.2808	0.740986	0.713788	-0.126023	0.883433	1.44622	1.51781	1.60664	1.85168	0.895544
IDS	8.97167	8.98303	8.50552	8.83082	8.93694	9.1276	7.93217	8.76828	8.68605	8.97757	8.49898	8.72125	9.13454	8.34975	8.547	8.40906	8.82598	8.99953	9.07418	9.22553	8.44128	8.49571	9.09144	9.22553	9.23978	8.76828	8.46419	9.47511	9.22553	8.6932	9.09707	9.15941	8.68272	8.70172	9.01106	8.21126	9.30849	8.66394	8.24354	8.81237	8.42686	8.80369	9.38769	8.91647	8.61068	8.94697	9.11578	9.16526	9.4565
PRSS3	4.02077	3.75389	4.04954	3.99295	3.85185	3.66337	-0.696732	3.75723	3.73307	3.69572	4.33853	3.99041	3.6207	4.45975	4.04309	4.91188	3.5805	3.78256	3.34069	3.77557	3.91512	4.9719	3.84605	3.51167	3.87562	3.76401	3.78667	3.88328	4.1393	3.87898	3.88446	3.72428	3.82422	4.13586	3.81972	4.62786	3.57951	3.24547	4.24243	4.3194	3.95122	3.82301	3.79071	3.84447	4.29173	4.58349	4.8171	4.61498	4.47787
ZNF200	3.70746	3.63122	2.95236	3.5032	3.40291	3.48479	2.67612	3.35333	2.36289	3.42003	3.27967	3.7673	3.81439	3.39229	3.29795	3.39261	3.60962	2.74893	3.70894	3.66192	3.52065	3.68951	3.55555	3.18446	3.78129	3.27859	2.97476	3.7218	3.70572	2.85884	3.50163	3.76605	3.28221	3.49872	3.49943	3.14112	3.43582	3.15958	3.1955	3.24268	3.47345	3.22463	3.53253	3.65031	3.14795	3.36775	3.91629	3.76892	3.67297
CD4	2.84769	2.57738	1.37427	2.66824	2.4533	2.35514	4.67645	3.0375	3.17044	2.50441	2.07331	1.77176	2.77331	1.61572	4.3098	0.745828	2.688	1.2571	2.35389	2.19479	2.30849	1.66054	2.38283	2.26817	2.43955	2.47432	2.41113	2.38616	2.13228	2.55931	1.67273	2.6976	1.73155	2.55036	3.19661	0.72199	3.27618	2.47794	2.75878	3.14297	1.84793	1.97334	2.66885	3.07767	1.44622	1.85815	1.9738	1.96491	1.65901
LRRC23	3.5186	3.82527	3.64238	3.82546	3.62803	3.4929	4.20158	3.71968	3.82546	3.66863	3.86304	4.15038	3.2169	4.23959	3.63166	4.20699	3.85577	3.25871	3.95519	3.78215	4.343	4.26512	3.5855	3.83244	3.89825	3.73005	3.9958	3.42214	3.55257	4.15073	3.44195	4.16387	3.68988	4.12058	3.61954	3.88009	3.54782	3.86903	4.09368	4.40456	3.74749	3.7329	3.27918	3.7853	4.02916	4.1301	4.32605	3.96099	3.5782
BTK	0.484299	0.0865172	-1.22538	0.517744	0.18168	0.438981	3.03959	0.0442454	0.310245	0.246547	-1.03787	-2.17098	0.32631	-0.343892	1.65348	-0.252874	0.297545	-0.48516	-0.136877	-0.0773837	-0.250303	-1.3024	0.176985	-0.283009	-0.221349	0.142983	-0.0368291	-0.193975	-0.0769481	-0.156392	-0.761727	0.18561	-1.15926	-0.375699	1.09113	-1.76388	1.09774	-0.0359434	-0.256779	-1.79649	-1.03384	-0.206341	0.000491864	0.734705	-0.84388	-1.31547	-0.351175	0.00367357	-0.509719
HFE	1.30618	1.15145	1.50309	1.32228	1.31937	2.08477	2.47394	1.90365	2.29645	1.2565	1.31429	1.84733	1.92101	1.22174	1.78249	1.55031	1.48015	0.867186	1.53831	1.62238	2.2706	0.708381	1.35542	0.959129	1.19844	1.70311	1.45871	1.38681	1.16164	1.31969	1.37538	1.83007	1.38768	0.440872	1.11839	0.386112	1.45871	2.51797	2.4039	0.92092	1.17851	2.04075	0.340604	0.918557	1.35241	0.388361	0.0235355	1.31687	1.36761
SCMH1	4.63332	4.43973	4.70229	4.5126	4.81553	4.41068	3.68263	4.90985	4.40956	4.34847	4.24072	4.86573	4.54385	4.7453	4.86322	4.79168	4.60518	3.92093	4.40971	4.54006	5.0516	4.69162	4.29887	4.6311	4.60275	4.66356	4.72475	4.51793	4.53902	4.87219	4.5534	4.61551	4.13189	4.71979	4.4674	4.29963	4.53455	4.62497	5.08856	4.92815	4.60917	4.44973	4.46809	4.607	4.52713	4.66908	4.87747	4.79198	4.79654
FYN	6.95816	6.90333	7.30124	6.87332	7.05739	6.92228	6.88395	7.19565	7.25557	6.81256	7.22365	6.81747	7.09346	6.45127	7.21129	6.90881	7.09423	7.07646	7.05302	6.93783	6.99165	6.60303	6.79452	6.91377	7.09715	7.09715	7.60843	6.78415	6.921	6.97675	6.84409	7.08954	7.18975	6.93587	6.89748	6.66291	7.05423	7.34185	7.49839	6.93391	7.1125	7.39588	7.12637	6.97119	7.07097	6.98539	6.85945	7.12253	7.05855
HIVEP2	7.15771	7.31467	6.38224	7.13033	6.68766	7.28839	5.0635	6.70914	6.50017	7.34958	6.78205	6.33384	7.22035	6.11691	6.42228	5.9834	6.96236	7.4475	7.29795	7.26331	5.97553	6.31281	7.36495	7.3631	7.49839	6.75486	6.30287	7.73675	7.56703	6.81196	7.2064	7.19368	6.84881	6.7257	7.29086	6.50366	7.3885	6.02815	5.72569	6.60141	6.50127	7.10113	7.22212	7.34694	6.81997	7.11635	7.29535	6.99575	7.42029
FMO1	-3.69619	-4.01521	-3.74974	-4.11536	-6.05371	-4.1806	-4.81148	-3.60793	-3.77916	-6.39827	-6.39827	-6.39827	-6.39827	-6.39827	-4.79775	-6.39827	-3.52447	-5.27599	-3.98495	-4.08187	-6.39827	-3.98495	-4.82522	-4.44566	-4.09705	-4.83964	-3.00899	-3.60793	-4.02883	-3.56702	-4.40904	-6.39827	-3.99701	-3.50583	-6.39827	-6.39827	-4.02883	-4.54178	-3.03921	-5.42366	-4.97151	-6.39827	-6.39827	-4.97151	-4.43192	-3.59591	-4.99577	-2.10562	-4.28712
ELOA	5.50767	5.55715	5.60273	5.53036	5.31516	5.52827	5.31953	5.44571	5.47072	5.5465	6.17655	5.32941	5.54359	5.55319	5.34571	5.80489	5.56167	6.00785	5.62326	5.47423	5.30805	5.49888	5.58638	5.53124	5.62593	5.53479	5.49292	5.53906	5.54457	5.4913	5.51864	5.66926	5.77586	5.52349	5.57917	6.32062	5.46861	5.31395	5.25849	5.35964	5.50806	5.6413	5.50038	5.64429	5.83468	5.73025	5.81604	5.56693	5.68238
LYPLA2	4.14119	4.1551	4.61801	4.19288	4.50511	3.94034	4.07654	3.95384	4.30428	3.85106	5.05708	4.42024	3.69932	5.27409	4.36848	5.41779	4.15107	4.47154	3.81779	4.10284	4.68507	4.97078	3.99985	3.84072	3.87898	4.35464	4.41068	3.97701	3.82508	3.94224	4.05979	3.6698	4.44826	4.52336	3.9399	5.47528	3.88822	4.39774	4.75812	4.1614	4.4192	4.36756	4.02449	4.18798	4.507	4.37986	4.29846	4.37746	3.91796
CLCN6	6.44247	6.23718	6.1134	6.20119	6.37554	6.32132	6.23945	6.30757	6.09141	6.32836	6.20335	6.21649	6.1705	6.16661	6.06042	5.98441	6.18502	6.19853	6.2618	6.24208	5.9686	5.98441	6.35291	6.38943	6.38897	6.19583	6.1061	6.32537	6.26896	6.29256	6.0674	6.56942	6.04478	6.19125	6.11135	6.05516	6.31661	6.10862	6.17415	6.21088	6.12308	5.94758	6.22763	6.46915	6.01092	6.01333	6.31503	6.06007	6.34464
MRC2	2.37171	1.486	0.870687	1.56711	2.20529	1.24989	5.32325	2.40615	1.38227	1.60264	1.79602	1.61188	1.98136	1.87674	3.18792	1.72009	2.23096	1.54601	1.32463	1.79055	1.84704	1.97347	2.03964	1.72252	1.32722	2.02528	1.88178	2.03743	1.98543	1.37208	1.3543	1.41017	0.167342	1.57518	2.03932	0.458202	1.29485	2.65603	3.0375	1.63982	1.50715	1.20065	1.24397	1.90615	1.03811	1.47296	1.22501	1.79575	1.84966
NME1-NME2	4.96992	4.8158	4.89743	4.8208	5.02795	4.62148	5.57241	4.73928	5.04999	4.40174	5.37573	5.03078	4.82096	5.61618	5.24889	5.27054	4.75052	4.73598	4.29963	5.24753	5.12042	5.60808	4.86028	4.85064	4.77932	4.82403	4.97961	4.69229	4.94405	5.11754	4.82184	4.68444	4.86096	5.13591	4.46896	5.59185	4.89175	4.77552	5.20524	5.18181	4.78308	5.04154	5.15642	4.80909	4.92355	4.71813	5.22601	5.2151	5.08839
SLC6A7	6.61596	6.21817	7.21865	6.59571	6.99397	6.39349	-0.630127	6.74881	6.64928	6.58078	5.31985	7.06008	6.69651	7.46082	7.36537	7.27992	6.67928	4.8042	6.95396	6.20778	7.40407	7.31467	6.55447	6.25195	6.08536	6.61768	6.80049	6.50846	6.30287	6.70744	6.54305	6.02421	5.92969	7.07165	6.94454	6.32675	6.44952	7.0083	7.27913	7.16967	7.16967	5.71662	6.37931	6.45639	6.96328	6.68186	6.61858	6.69273	6.83778
TSPAN9	8.41491	8.29607	8.9063	8.28159	8.72578	8.10085	3.02245	8.35602	8.27469	8.50229	8.30285	8.5633	7.95844	8.94697	9.05605	8.87981	8.60002	8.16448	8.44407	8.10085	8.68915	8.6489	8.48384	8.10845	8.07667	8.59669	8.34452	8.17444	8.18138	8.54403	8.36511	8.24135	8.26119	8.5564	8.5564	8.6932	8.17844	8.49571	8.74705	8.0784	8.61816	8.24354	8.0512	8.40386	8.51787	8.50851	8.52764	8.70172	8.18876
BTBD7	5.32575	5.38037	5.55833	5.32311	4.93726	5.50787	5.48029	5.36957	5.35212	5.28092	5.29723	5.37043	5.77546	5.09239	5.32736	5.47863	5.47155	5.56149	5.76231	5.2626	5.23821	5.0362	5.38853	5.44712	5.52844	5.36528	6.0266	5.45	5.47973	5.24515	5.3542	5.25208	5.58123	5.21237	5.45456	5.32858	5.59777	5.71585	5.73493	4.98116	5.54287	5.52596	5.53124	5.48438	5.4567	5.33911	5.05758	5.3262	5.32519
APBA3	4.034	3.89163	4.90245	3.99808	4.35754	3.85771	4.50173	4.08582	4.00832	4.01433	4.23391	4.41382	3.45886	4.84781	4.11289	4.56913	4.28089	4.14351	4.41565	3.54782	4.43939	4.4983	3.75147	3.68643	3.09363	4.67928	3.77688	3.74325	3.50792	4.03685	3.83027	3.55841	4.0594	4.05188	4.29115	4.47059	3.61976	4.62786	4.26695	4.02175	4.32965	3.79071	3.55604	4.04971	4.26989	4.19229	3.94209	3.99785	3.79542
MKS1	3.38431	3.18988	2.91798	3.24244	3.18933	3.20478	3.46001	3.61033	3.32347	3.43042	2.34043	3.36712	3.09718	3.31014	2.56194	3.24615	3.42773	2.25685	3.39888	2.77524	3.02124	3.22562	3.13078	3.33973	3.26219	3.33049	2.95802	3.5359	3.45467	3.3524	3.26452	3.47859	2.47974	3.2618	3.36388	2.76904	3.29356	2.98193	2.91591	3.32783	3.10667	2.54079	3.30321	3.37215	3.04417	3.30321	3.23721	2.971	3.43209
ABHD5	2.81187	3.06544	2.73403	2.77388	2.30313	3.21925	4.4435	2.70642	2.78844	3.12869	2.70151	1.78221	3.36388	0.780137	1.88767	1.12424	3.05273	3.58486	3.27315	2.96705	1.77176	1.66054	3.06399	2.98763	3.26596	2.76654	2.92586	3.27009	3.35462	2.38717	3.06399	3.15634	3.25108	2.26462	2.98884	2.34413	3.26657	3.08248	2.389	1.94567	2.62163	3.50208	3.42402	3.03658	2.86382	2.56171	2.55543	2.91744	2.88214
ANOS1	3.59076	3.23186	3.68934	3.36431	2.24218	3.304	4.02894	2.89378	3.57026	2.74565	1.81014	1.9474	3.8847	1.48519	2.28956	1.14872	3.2736	3.40978	3.11806	3.80492	1.66014	2.09158	3.2387	3.69379	3.85632	2.78506	2.54079	3.9165	4.35681	2.75388	3.26452	3.01814	2.28802	1.50268	3.08796	1.47896	3.60626	4.63845	3.66927	2.67509	2.50441	3.31833	4.09035	3.59634	0.776684	0.786153	0.404231	1.53908	2.59503
AKAP8L	7.05774	6.70855	7.5185	6.80821	7.49259	6.60141	6.34678	7.18509	7.09423	7.25733	7.19852	7.52893	6.15648	8.33215	7.20675	7.56823	6.886	6.80821	6.68217	6.55939	7.56823	7.35125	6.39551	6.88096	6.2401	6.98441	6.86045	6.40978	6.24909	7.25733	6.55054	5.99635	6.78497	7.47503	7.19971	7.24677	6.80081	7.23575	7.31953	7.4475	7.17876	6.48975	6.40666	6.69328	7.2944	6.90722	6.8843	6.83124	6.5332
MBTD1	5.25815	5.57273	5.76249	5.48979	5.53938	5.78142	5.26139	5.36957	5.85026	6.00008	5.55169	6.04271	5.74941	5.61203	5.72247	5.84443	5.66785	5.55038	5.81204	5.47973	5.70067	5.54908	5.40351	5.51427	5.63535	5.62342	5.6651	5.53807	5.30369	5.92428	5.51554	5.45039	5.98513	5.75339	5.9295	6.01442	5.68276	5.55464	5.29142	6.04654	5.889	5.70086	5.3388	5.35619	6.00261	5.98296	5.91271	5.77828	5.38993
UTP18	5.21435	5.08888	4.58769	5.12092	5.01149	5.18197	4.48064	4.78693	4.73829	5.10008	4.60736	4.88929	5.20058	4.48662	4.74866	4.25932	4.99668	4.83957	4.8757	5.16924	4.68034	4.78027	5.13471	4.83976	5.1979	4.92563	4.61659	5.23175	5.25286	4.93529	5.20159	4.91939	4.84865	4.9884	5.04594	4.57902	4.85361	4.24908	4.38304	5.07393	4.66552	4.78548	5.40548	5.02429	5.01663	5.02268	5.52147	5.02568	4.96271
RNF216	5.81066	5.56302	5.80734	5.62219	5.92035	5.60524	5.66648	5.65201	5.62096	5.5413	5.72792	5.88046	5.69181	5.47229	5.97179	5.65685	5.89085	5.74977	5.62739	5.4994	5.94421	5.52581	5.62934	5.49498	5.77347	5.90122	5.82172	5.71765	5.58603	5.58949	5.76892	5.57712	5.59114	5.67095	5.76605	5.61584	5.63429	6.01793	6.01352	5.99428	5.72066	5.7243	5.53731	5.75392	5.79876	5.601	5.95286	5.78897	5.7483
TTC19	6.23945	6.06143	6.15228	6.3201	6.6174	6.28349	5.41707	6.37731	6.23413	6.29212	5.93692	6.51597	6.38224	6.53902	6.68045	6.56859	6.34318	5.69469	6.33661	6.45101	6.55838	6.52706	6.34266	6.38656	6.35627	6.14656	6.36938	6.41079	6.39576	6.39017	6.47385	6.23922	5.826	6.47621	6.41159	6.15755	6.19084	6.2731	6.28628	6.6458	6.18758	5.87857	6.28064	6.02089	6.30389	6.23349	6.74461	6.36821	6.46739
PTBP1	5.97494	5.85623	6.81061	5.86731	6.31731	5.5862	6.16478	6.14829	6.34119	6.09705	6.42807	6.31661	5.62814	6.50723	6.39893	6.16964	6.10507	6.38656	6.06554	5.6504	6.6136	6.03373	5.62165	5.97494	5.55114	6.2907	6.29354	5.558	5.48418	6.36345	5.70223	5.36564	6.14394	6.21217	6.19042	6.37781	5.87818	6.57546	6.42111	6.27928	6.23694	5.83861	5.77637	5.82971	6.14182	6.08279	5.70766	5.78291	5.76045
DPF1	3.36668	3.03849	3.97968	2.97523	3.56449	3.21543	2.36438	2.7901	3.23439	3.03467	4.38441	3.11298	2.64668	4.17572	3.2874	4.32241	3.27572	4.10186	3.12339	2.89631	3.57234	3.57344	3.18866	3.05088	2.8789	3.47491	3.25237	3.33255	3.23387	2.78888	3.03512	2.8075	3.65949	3.32467	2.81254	4.63861	2.91397	3.21379	3.60221	2.97523	3.10036	3.48596	2.84975	3.1484	3.76674	3.40656	3.61119	3.66535	3.20619
SYT7	7.16458	7.04224	6.44325	7.45674	7.37107	6.87845	1.02167	7.30831	6.83288	6.77753	7.52185	7.09272	6.91762	7.17795	6.55447	6.28105	6.8758	6.85056	6.28064	7.12117	6.67678	7.46481	7.21696	7.40492	6.7847	6.97336	5.7339	6.7708	6.80873	7.03378	6.99359	7.09909	7.03566	7.04117	6.61245	6.88035	6.75198	6.49667	6.07061	7.13109	6.68017	6.56091	6.79424	7.05423	5.95677	5.95697	6.41771	5.81402	7.05496
LARS2	4.50444	4.28439	4.6353	4.35737	4.5921	4.57293	4.53455	4.70826	4.5202	4.48169	4.13765	4.17989	4.59144	3.24547	4.13133	3.89052	4.55761	4.34914	4.64754	4.39559	4.2214	3.77079	4.32208	4.30713	4.41498	4.56584	4.8201	4.21749	4.40278	4.51327	4.08404	4.49069	4.19998	3.92378	4.04954	3.75805	4.78258	4.71595	4.63968	4.19119	4.27563	4.96301	4.4983	4.61248	3.98953	4.35289	3.79503	4.0003	4.23735
PIK3C2A	7.02602	7.07815	7.4697	6.65298	6.41443	7.18467	6.34416	7.6478	7.24637	7.22125	6.14634	7.21461	8.06549	6.24781	7.29047	6.64746	7.34185	6.49389	7.57278	7.53127	6.78681	6.00085	7.19087	7.40991	7.43968	6.83442	8.13082	7.30303	7.17795	7.17407	7.15918	7.11701	7.28655	7.14151	7.01176	6.28085	7.11401	7.71214	7.91474	6.97868	7.4475	7.09113	7.85689	6.95327	7.08268	6.59169	6.46105	7.325	6.92635
PLAUR	0.234394	0.771753	1.75862	1.08186	1.05339	0.465888	1.46285	0.0729828	1.6037	0.927896	1.26942	0.351328	0.785343	0.584606	1.43012	0.543864	0.420422	0.542491	-0.105694	0.342104	0.432536	0.634877	0.114082	0.470202	0.689123	0.327707	-0.0758831	-0.265053	-0.0408213	1.1142	0.296888	0.18561	1.63242	0.205194	0.709903	0.869979	1.22136	0.958067	1.1391	0.16987	0.520357	1.20065	0.2565	0.249305	0.956179	1.09014	0.695272	0.113913	-0.268547
ANLN	5.32377	5.4749	5.23331	4.28492	3.8176	4.90119	9.54054	5.01584	5.55732	5.02105	6.11691	3.88636	5.32225	3.24547	4.3463	3.62752	4.04918	5.29219	4.79421	5.49513	4.19864	3.40978	4.92073	5.99205	4.59778	4.63831	6.15463	4.66248	5.06111	4.24443	4.87135	4.59815	5.08398	5.02912	4.36255	3.10981	5.64375	6.20038	5.48956	4.25765	5.44199	5.69701	4.43958	5.54203	5.63935	4.87555	4.83082	4.27464	3.83425
WIZ	5.17665	4.99395	5.33037	4.97585	5.59327	4.94254	5.00245	5.29465	5.4288	4.94254	5.43925	5.23553	4.80261	5.41148	5.49325	4.92249	5.33911	4.94469	4.98473	5.04726	5.68948	5.15285	4.97708	5.17719	4.88166	5.41691	5.39631	4.71433	4.78047	5.28024	5.0526	4.87415	5.09329	5.473	4.90656	5.24906	4.65201	5.80123	5.80674	5.10974	5.62096	5.16459	4.75485	5.11487	5.17563	4.92563	5.02883	5.16336	5.05033
RABGAP1	6.24983	6.1976	6.06007	6.08536	6.23304	6.37004	6.41054	6.3007	6.11799	6.13068	5.89127	5.9686	6.37931	5.7532	6.02713	5.70126	6.22261	6.25172	6.30735	6.10184	5.94362	5.81363	6.28285	6.27745	6.32836	6.14916	6.17389	6.36514	6.40094	6.26504	6.19423	6.44902	5.97472	5.95595	6.10404	5.70086	6.40644	6.14354	6.20402	6.0181	5.95215	6.29587	6.37626	6.33868	6.01314	6.05481	6.16877	6.1151	6.40502
DCN	3.84588	3.16709	3.00595	3.34629	3.64435	3.60897	4.4667	3.97305	3.50503	3.35814	3.00522	1.58823	4.84995	2.19686	3.89945	2.59763	4.36494	3.20573	2.82705	3.94905	2.87673	2.47819	3.43602	3.0953	3.51359	3.611	4.43389	3.5359	3.82508	3.03264	3.36002	3.94955	3.68988	3.73479	4.17293	2.06402	3.53445	4.92801	5.12172	2.74749	4.07912	4.40414	3.19452	3.51072	4.36005	4.67231	4.16154	3.83125	3.50852
QPCTL	2.96013	2.7188	3.19471	2.77828	3.31584	2.79297	2.43614	3.14362	2.94614	2.69696	2.73594	3.65729	2.75878	4.43614	3.44789	3.85887	2.93121	2.43071	2.73028	3.00307	3.59388	3.78553	2.90233	2.96668	2.95363	3.11431	2.58258	2.82683	2.87792	2.90167	3.10017	3.06852	2.60109	3.32833	2.8827	3.19661	2.72587	2.88754	3.46046	3.55123	3.19067	2.53421	2.87301	2.8583	2.90443	3.17353	3.4449	3.4422	3.08438
PPP5C	5.90995	5.77531	5.82504	5.77004	6.2451	5.76717	5.37471	5.88341	5.83287	5.68037	6.16743	6.07469	5.57814	6.00372	5.94661	6.22384	5.82235	5.99021	5.68786	5.6713	6.22428	5.93015	5.64831	5.78641	5.71907	5.96956	5.59525	5.7373	5.72247	6.03432	5.68675	5.87174	5.4484	5.75339	5.69267	6.01895	5.67018	5.64488	5.90305	5.96976	5.83192	5.69701	5.73145	5.73897	5.62843	5.75611	5.83973	5.7857	5.81642
CEP68	6.27013	6.23081	5.47369	6.35667	5.93289	6.33958	5.39828	6.05498	5.81903	6.43583	4.98938	6.11237	6.34584	5.62254	6.01373	5.59669	6.22737	4.54272	6.32878	6.25714	5.77603	5.94817	6.31752	6.14695	6.45127	6.02421	5.80713	6.5287	6.51944	6.06578	6.44225	6.40775	5.36926	6.04335	6.31983	5.28126	6.61166	5.93235	5.41675	5.98181	5.81785	5.91367	6.23233	6.1595	5.88995	6.27928	6.68017	6.34536	6.52022
MAP4K3	5.95983	6.2972	6.32878	6.1595	5.87606	6.40621	5.3941	6.10714	6.27259	6.52632	6.14995	6.53056	6.42111	6.16329	6.17899	6.39492	6.28999	6.36771	6.56513	6.19084	6.0979	6.15098	6.16265	6.27605	6.52022	6.2847	6.4531	6.27352	6.08777	6.19084	6.26079	6.24434	6.54738	6.20335	6.46455	6.64772	6.491	5.90083	5.90978	6.30757	6.48309	6.34416	6.19042	6.00828	6.53541	6.54846	6.28064	6.42734	5.95366
ZBTB32	0.0594009	-0.298301	1.04304	-0.298301	0.596708	-0.0589588	-1.27834	0.15541	-0.14786	0.274957	0.652477	0.703006	-1.33395	0.967526	0.720418	-0.252874	1.0209	0.345383	0.842507	-0.686829	0.857948	0.670126	0.206998	0.442384	0.108614	0.801023	-0.455922	0.0885245	-0.168007	0.771016	0.270539	-0.755632	0.304618	0.718975	0.597086	0.850252	0.101896	0.387206	-0.130904	-0.084759	0.246547	-0.329313	0.15885	1.0196	-0.466221	-0.3325	-1.2378	-1.26398	-0.181826
TYROBP	1.83558	2.06193	-1.15712	2.01591	1.8562	1.49168	4.92702	0.963945	2.38823	1.66457	2.11373	0.930412	1.74306	0.780137	3.83566	0.810795	1.97226	1.11839	0.842507	1.43603	1.33632	1.08237	2.19812	1.5277	1.19844	1.75721	1.55542	1.29576	1.36099	1.63116	0.692444	1.38397	0.915566	1.65924	2.8182	-0.160116	2.56816	0.869659	1.33211	0.453795	0.804614	1.40734	1.8085	2.20711	0.80542	0.724237	2.32452	1.202	1.14402
TMEM159	4.60036	4.93845	5.06305	4.40592	4.59372	4.31613	0.411171	4.33534	4.46773	4.88221	4.93442	4.55102	4.24711	4.69956	4.65908	5.47353	3.86536	5.10337	4.52846	4.30361	4.38069	4.42741	4.77865	4.29658	4.68896	4.10901	4.0885	4.53305	4.34333	4.59286	4.21352	4.07062	4.66324	4.30276	4.55556	5.18347	4.66597	3.84182	4.13324	4.60775	4.53649	4.64233	4.75052	4.47137	4.57637	5.24616	4.6434	4.56068	4.96858
GABRA3	2.02901	2.83133	-0.387334	2.65696	1.95933	2.70729	1.04109	1.22501	0.715417	1.73241	1.78328	0.322913	2.11215	1.40005	0.834439	1.01031	0.810493	2.62969	0.756584	2.70442	0.0570558	2.36273	2.36146	2.70642	2.481	1.9402	1.4726	3.10587	3.02274	1.33949	1.91067	3.00667	1.89723	0.970587	1.62238	1.31872	1.71464	1.06427	-0.256779	1.68305	-0.00662906	1.67981	3.48479	2.53921	0.392815	0.308564	0.560312	0.461165	2.03559
BRCA1	1.41404	1.7733	1.8782	1.80892	1.2551	2.40138	4.0266	1.83091	1.5367	1.50457	1.61546	1.54981	1.71464	1.05316	1.28519	1.4286	1.46148	1.90072	2.04201	1.59119	1.9859	1.0682	1.8347	1.46995	1.90402	1.9059	1.77687	1.83191	1.81473	0.741519	1.36466	2.11827	1.8258	1.28129	1.43928	1.19395	1.73331	2.50217	1.80415	1.22161	1.49458	2.67626	1.27901	1.66743	2.21736	1.9048	0.874779	1.61849	1.18584
ERCC1	5.34476	5.15572	5.57638	5.22401	5.6977	5.16322	5.68257	5.52258	5.32736	5.23157	5.20089	5.70511	5.16425	5.65903	5.78953	5.89697	5.40119	4.99934	5.29599	5.15071	5.71798	5.53572	5.19758	5.3084	5.16091	5.45717	5.56422	5.20125	5.18665	5.48385	5.25865	5.13935	5.26276	5.5949	5.41967	5.19966	5.24459	5.59201	5.7422	5.59722	5.49604	5.08174	5.19899	5.29449	5.50225	5.64264	5.51117	5.52532	5.45596
CD22	2.06968	1.87163	2.90443	0.919365	1.71003	1.0582	7.54804	2.41818	2.67951	1.21492	3.60221	2.20915	0.91527	1.3842	1.40794	1.60537	1.0209	2.78014	2.11338	1.37026	2.55365	1.88201	1.178	2.51226	0.956179	1.96128	2.98028	1.32011	0.580739	1.68931	1.57406	1.30306	2.40823	2.02005	1.56932	1.17664	2.06056	3.55325	2.63857	1.65947	2.32072	1.84544	1.60304	2.48126	2.53151	2.19922	0.662156	0.668197	1.28364
SEMA3B	4.71795	4.79902	4.56527	4.38212	5.72792	5.02521	8.72125	5.2916	5.12261	4.83684	4.63279	5.22731	4.2926	5.88046	5.1543	4.39191	4.94702	4.2813	4.67868	4.6781	5.59291	5.15476	4.22068	5.25486	4.61248	4.83137	5.12907	4.29221	4.15306	4.64037	4.68581	4.75147	4.43499	5.23175	4.55782	4.62985	4.77711	5.836	5.95286	5.05924	5.30472	4.81825	2.62543	4.51223	4.86693	4.3148	4.70726	3.93484	4.16107
MBTPS2	5.00261	5.02639	3.98857	5.09468	4.86268	5.24426	4.5307	4.95375	4.23409	5.17801	3.31372	4.41382	5.24186	4.20479	4.48193	4.01599	4.82029	3.8234	4.84315	5.39132	3.95996	4.71073	5.43748	5.23404	5.53003	4.68428	3.79401	5.50787	5.63776	4.68147	5.00741	5.378	3.99405	4.92747	5.05339	3.52769	5.35366	3.85417	3.46633	4.60985	4.57881	4.44973	5.41367	5.39828	4.04687	4.7424	5.583	5.16008	5.58671
PRICKLE3	-0.0054709	-0.336376	0.906707	-0.179981	-0.463868	-0.411744	1.30122	-0.554004	-0.0487395	-0.596633	0.872229	-0.464728	0.0280933	-0.613278	0.034899	-0.00223847	0.246628	0.345383	-0.0436579	-0.255955	0.121418	-0.51308	-0.341695	-0.0388553	0.232582	0.23038	0.277143	-0.79243	-0.400224	-0.400458	-0.712171	-0.631991	0.545451	0.142464	-1.2519	0.153763	-0.144749	0.364654	0.276556	-0.481007	-0.202425	0.0175448	0.523912	-0.337442	-0.678851	-0.211295	-0.598424	-0.111133	-0.599531
LTF	1.55443	-0.51796	-2.62895	3.54443	-2.65654	-1.87356	2.28172	-0.872619	0.901319	1.08579	-1.43773	-2.17098	0.760361	-4.79775	0.885956	-4.16542	1.45075	-1.5989	-0.418142	-0.296236	0.658374	-2.39704	-1.67028	-2.37584	-1.4926	-2.15825	-1.75985	-0.0784001	-0.727402	1.47691	-2.25488	0.694232	-2.33737	-0.715427	-0.358119	-0.367771	-0.226643	5.05016	0.138623	-2.25633	-2.34124	1.99459	-2.1665	0.570295	-1.30018	-1.31547	0.0235355	-2.27429	-1.64426
EXTL3	6.47646	6.27131	6.31206	6.23601	6.37358	6.17287	6.0351	6.21196	6.13849	6.18261	6.41496	6.11006	6.11669	6.01498	6.18036	6.36846	6.15624	6.36514	6.01707	6.19831	5.99021	5.98258	6.34563	6.36051	6.34119	6.42252	6.08952	6.27574	6.36638	6.31797	6.24411	6.2337	6.05459	6.10165	6.06042	6.36981	6.20038	6.09321	6.2158	6.28172	6.11434	6.13626	6.5231	6.55782	6.00993	5.97925	5.9389	6.05122	6.2524
NR1H4	-6.39827	-6.39827	-6.39827	-6.39827	-6.39827	-6.39827	-6.39827	-6.39827	-6.39827	-6.39827	-6.39827	-6.39827	-6.39827	-6.39827	-6.39827	-6.39827	-6.39827	-6.39827	-6.39827	-6.39827	-6.39827	-6.39827	-6.39827	-6.39827	-6.39827	-6.39827	-6.39827	-6.39827	-6.39827	-6.39827	-6.39827	-6.39827	-6.39827	-6.39827	-6.39827	-6.39827	-6.39827	-6.39827	-4.49601	-6.39827	-6.39827	-6.39827	-6.39827	-6.39827	-6.39827	-6.39827	-6.39827	-6.39827	-6.39827
ELOVL5	5.99484	6.24104	6.515	6.11615	5.79054	6.10819	7.72503	6.03811	6.40188	6.41864	6.30553	5.74995	6.34868	5.59022	5.82279	5.79002	6.07142	6.88035	5.99062	6.45614	5.45685	5.75261	6.33609	6.45394	6.22198	5.96131	6.89292	6.17525	6.18777	6.10063	6.2945	6.15293	6.62858	6.09601	6.05826	5.96706	6.55054	6.29607	6.25129	6.10063	6.29563	6.33826	6.43459	6.04776	5.97771	5.92931	5.72266	5.6554	6.06817
ALOX5	5.30097	4.92972	3.83425	4.36091	4.79367	4.73341	3.7001	5.26781	4.58585	4.8833	4.30673	5.07445	5.00536	4.73211	5.25833	4.34423	5.33037	2.80227	4.9872	5.02521	5.1113	4.7363	5.14906	5.39028	4.50068	4.9174	3.5862	4.9017	4.89358	5.20738	4.37617	5.16988	3.84797	4.73598	4.59343	4.11991	5.02551	4.44901	2.85588	5.06193	4.04386	4.36539	4.98952	5.50933	4.84639	4.97945	6.09994	5.19578	5.51705
KDM5D	5.46111	-4.80233	-6.39827	-6.39827	-6.05371	-3.69619	-2.49636	-4.56078	-6.39827	-6.39827	-3.90561	-6.39827	-4.80233	-4.79775	-3.97365	-2.43864	-5.08895	-6.39827	5.8133	5.38088	5.33672	5.38781	5.49429	5.63968	5.56098	5.32462	5.54853	5.57947	5.41202	5.65954	5.50733	5.46309	5.583	5.55373	5.71083	4.96679	5.42367	5.30556	5.15056	5.74717	5.3946	5.18229	5.51793	5.63465	5.48335	5.66322	5.34555	-6.39827	-4.99119
CALCOCO1	7.68832	7.6804	7.81792	7.66733	7.88039	7.87897	7.19049	7.57513	7.97523	7.82238	8.12165	7.57043	7.40269	7.85386	7.83204	7.62406	7.64661	7.68563	7.96192	7.33054	7.86311	7.75967	7.30937	7.55016	7.41163	8.03034	7.60184	7.40947	7.33595	7.6804	7.46918	7.58774	7.95011	7.67132	7.87825	7.96819	7.77205	8.17444	7.37334	7.8762	7.97172	7.81202	7.3044	7.76241	8.11622	7.93731	7.48008	7.45202	7.54347
UBR7	5.3158	5.28966	5.35114	5.33052	5.22601	5.39893	5.48751	5.23944	5.14293	5.34623	5.21721	5.14693	5.48658	5.16906	5.18004	5.29127	5.38105	5.4647	5.36312	5.40645	5.12498	5.21708	5.51763	5.11218	5.35028	5.18993	5.44299	5.45219	5.58859	5.02828	5.4314	5.43307	5.2733	5.30855	5.39011	5.42821	5.45642	5.39045	5.45932	5.04946	5.22009	5.57289	5.31499	5.37886	5.44697	5.38105	5.56811	5.55448	5.56438
MAP4K5	5.77882	5.72322	6.36771	5.97374	5.89627	6.07739	7.33195	6.01929	6.03227	5.88595	5.98359	6.24186	6.02337	5.67662	5.91623	5.96996	6.23081	5.89755	6.29495	6.05166	5.91997	5.77062	5.80674	6.01682	5.83561	5.89031	6.70914	5.87001	5.74551	5.88545	6.0884	5.65113	6.35422	5.94298	6.07865	6.11099	5.99674	6.13782	6.10882	5.8721	6.16377	5.99143	5.71943	5.80143	6.16543	6.31098	5.76045	6.0266	5.70976
EHD3	6.48682	6.71022	5.26907	6.91275	6.26948	6.6579	4.87288	5.93489	6.00632	6.06511	6.48472	5.52863	6.31281	5.86118	5.26891	5.91512	5.68185	6.64226	5.84443	6.74492	5.19829	6.40902	6.62751	6.65298	6.54791	6.36589	5.65799	6.72838	6.73685	5.94162	6.15734	6.80644	6.46105	5.87093	6.34292	5.97472	6.1288	5.55114	5.26907	6.19923	5.77603	6.05417	7.05704	6.74257	5.58109	6.1182	6.02384	5.53821	6.59965
PSMC4	5.44697	5.09029	4.85899	5.14854	5.40299	4.99211	5.5065	5.26781	4.98355	5.01584	5.25221	4.90119	5.15823	5.43245	5.27394	5.13697	5.29988	4.9592	4.9872	5.40598	5.11642	5.41967	5.37075	5.23755	5.21959	5.16686	4.93403	5.2516	5.31748	5.12092	5.20691	5.13867	4.89244	5.29723	5.12295	5.05742	5.14657	4.98495	5.15512	5.06684	5.02568	4.99301	5.22202	5.30317	5.23011	5.0586	5.61706	5.38105	5.47072
MAN2B2	4.10646	3.80553	4.15327	3.93566	4.33778	3.97066	5.54325	4.38527	4.22107	4.02773	3.94775	3.72744	3.86359	3.79486	4.55556	3.90955	4.07409	3.94423	4.19098	3.63838	4.54059	3.66616	3.6784	4.02175	3.87562	3.98217	4.1689	3.55461	3.81585	4.28772	3.84719	4.23777	3.7155	3.73479	3.80825	4.01567	4.10284	5.22959	4.66391	3.96232	3.95122	4.47755	3.6016	4.01793	3.96735	3.37171	2.65728	3.80971	3.82546
SLC7A14	6.51134	6.61138	4.94769	6.56829	5.90065	6.9865	5.15793	6.00158	5.90003	7.03971	5.61474	5.57143	6.51995	5.72284	5.39811	5.09806	6.21628	6.64061	6.28306	6.56616	4.81457	6.04756	7.09506	7.00561	6.92775	6.38556	5.22619	7.14071	6.91406	6.11399	6.65998	6.63359	5.97214	6.39943	6.66842	5.93437	6.64821	4.96663	4.23143	6.25966	6.33684	6.16087	6.75513	6.56239	6.27951	6.72225	7.36174	5.88065	6.90428
CLDN11	5.16723	5.26123	5.6674	4.77711	5.28815	5.22974	9.17214	5.01946	5.91776	5.13971	5.53036	4.90388	4.84781	5.15087	4.83153	5.30951	4.84061	4.53491	4.9518	5.23959	5.69996	4.64578	4.87219	5.55373	4.92563	5.22287	5.81219	4.65753	4.63634	4.56184	4.99467	4.89621	5.434	5.30988	4.64704	4.64083	5.75665	6.55317	6.09479	4.82567	5.66201	5.75467	3.89279	5.05905	5.53701	4.86131	4.73892	4.44695	4.60275
SLC25A39	5.3158	5.02339	5.71356	4.91556	5.40458	4.59447	6.05684	5.50293	5.54442	4.84448	6.29587	5.56712	4.9776	6.72812	5.6245	6.59571	5.27658	5.52955	4.97695	5.43649	6.24366	6.12097	4.95091	4.85806	4.68248	5.64227	5.75244	4.73406	4.8833	5.22444	5.0344	4.71543	5.30615	5.72608	5.24685	6.5715	4.76048	5.45491	6.05594	5.30488	5.75629	5.04552	4.7176	5.29219	5.59581	5.333	4.8454	5.42403	5.14893
MVP	4.65415	4.62786	4.98495	4.51999	5.82545	4.49922	6.40596	4.53902	5.53022	4.6372	5.17341	5.01647	4.10206	5.2779	5.61931	4.8515	4.47605	4.445	4.09156	4.4667	5.60397	4.6269	4.33634	4.65271	4.6269	4.74745	4.49922	3.90177	4.07194	4.77126	4.14407	4.28756	4.94769	4.36829	5.07493	4.61055	4.76654	5.73078	5.03687	6.1824	4.5905	4.67965	4.15267	4.34896	4.69778	4.21901	5.43537	4.41398	3.88575
NUB1	5.839	5.92289	5.84192	5.87818	5.82866	5.93377	5.94701	5.59291	5.63776	6.01211	6.03246	5.82564	5.8664	5.87565	5.80573	5.99143	5.79243	6.2138	6.02516	5.72191	5.85874	5.75724	5.87356	5.63604	5.94029	5.82155	5.81623	6.01028	5.96205	5.5237	5.83484	5.81881	6.01073	5.86531	5.8751	6.128	5.96377	5.87645	5.66219	5.62022	5.81421	5.91609	5.78199	5.9583	5.91757	5.6713	6.2451	5.85835	5.857
PGM3	5.49076	5.80357	5.81456	5.80143	5.6822	5.90324	5.76637	5.78109	6.04271	6.05719	5.67877	5.70621	5.87742	5.17411	5.52596	5.3595	5.70067	6.07772	5.85585	5.88323	5.50933	5.51346	5.79357	5.81803	5.88341	5.76676	5.6831	5.7134	5.58235	6.12386	5.82432	5.56915	6.084	5.7402	6.04438	5.43819	5.98573	5.78109	5.27853	5.70147	5.69805	5.84387	5.8776	5.56438	5.80573	6.05044	5.56731	5.59216	5.5086
RWDD2A	4.0296	4.09751	3.54822	4.14799	4.05466	4.1614	3.50929	3.98136	3.76357	4.3148	3.80592	4.1865	4.15694	4.24281	3.96544	3.85887	4.07409	4.00213	3.81497	4.4642	4.01642	4.33263	4.36132	4.14101	4.27409	3.9216	3.85167	4.21633	4.24389	4.16973	4.25302	4.05188	4.11879	4.20422	4.33617	3.96544	4.47558	3.84551	3.66358	4.22809	3.96062	3.8102	4.26493	4.03485	3.94021	4.15376	4.73059	4.01393	4.0145
CLK1	7.66351	8.24354	8.41491	8.06465	7.9976	8.05308	8.65627	7.90375	8.3155	8.29371	8.15028	8.19078	7.81792	8.06718	7.88208	8.14214	8.07667	8.74705	8.23252	7.90819	8.00622	7.94845	7.65344	8.21364	7.60067	7.90665	8.42045	7.89908	7.66474	8.1928	8.04782	7.48328	8.74275	8.04782	8.33975	8.17444	8.14631	7.84803	7.8718	8.30527	7.9699	8.11433	8.08373	7.74085	8.35467	8.42376	7.42985	7.71214	7.45972
POLR3B	3.35384	3.53173	2.67509	3.41816	2.78234	3.6259	3.3054	3.37848	3.12678	3.10546	2.65296	2.57926	3.83681	2.48961	2.64146	2.38667	3.27034	3.24956	3.70214	3.5334	2.93121	2.50954	3.76916	3.2618	3.63358	3.20955	2.8827	3.91309	3.92251	3.20478	3.4711	3.82406	2.93153	2.87036	3.25474	2.62572	3.307	2.98603	2.44059	2.42937	2.94829	3.41186	3.80124	3.85304	3.00324	3.03933	3.20419	3.32949	3.5782
ANGEL1	5.43103	5.18138	4.77108	4.87484	4.66985	4.99467	6.11153	5.21333	4.9933	4.93442	4.39845	4.92868	5.12204	4.42465	5.1543	4.69304	5.00179	4.41068	5.20912	4.94157	4.84749	4.62314	5.19208	5.37075	5.19508	4.96729	5.08	5.24186	5.27361	5.31448	5.23451	5.00295	4.42172	5.01913	5.0516	4.24526	5.14565	4.90283	4.84557	5.10974	4.61446	4.41161	5.01513	5.1231	4.55886	4.37439	4.59447	4.63054	5.13834
RNF14	5.75873	5.92289	5.1231	5.9546	5.90638	6.08695	5.84936	5.50492	5.52614	5.8299	5.61992	5.54007	6.00286	5.92056	5.473	5.26455	5.66279	5.84748	5.7094	6.28909	5.50094	5.84748	6.00044	5.97982	5.87932	5.7059	5.42033	6.15486	6.16042	5.53716	5.98757	6.05516	5.75797	5.71204	5.72266	5.36759	5.87565	5.22959	5.16604	5.52307	5.52738	5.75375	6.11799	5.84209	5.55585	5.53591	5.9497	5.5981	5.90122
DNASE1L1	3.04417	2.66133	2.26316	2.65696	3.6182	2.66763	3.50613	2.83978	2.91269	2.65899	1.92194	3.08438	2.70129	2.86341	3.61738	1.95864	3.04328	1.78697	2.66322	2.97899	3.45584	2.87603	2.66154	3.18933	2.85946	2.65225	2.74675	2.86595	3.00498	3.1645	2.93199	2.81733	1.8258	3.26626	2.77652	1.57758	3.02582	2.87106	2.96612	3.08407	2.46632	2.7509	2.84666	2.77275	2.10385	2.25991	3.53792	2.77995	3.054
DDX11	4.25725	4.20641	5.3097	4.09407	3.93084	4.69194	1.81787	4.20685	4.3463	2.35366	5.65972	2.43071	4.43094	4.90914	4.40624	5.35652	5.02105	2.54165	4.20098	4.67355	4.60275	4.4592	4.52115	4.5539	3.61787	2.64505	1.58072	4.53418	1.37157	5.07193	3.85546	1.31657	5.17173	4.15901	5.18023	5.81044	3.84988	5.29702	1.68206	4.80369	4.39863	3.7736	3.79071	4.21512	4.26348	4.31737	3.64238	2.04402	3.93069
HEBP1	4.25004	4.07956	4.24656	4.18854	4.15969	4.036	5.60595	4.10745	4.4131	4.1395	4.18818	4.16073	4.22124	3.75389	4.24622	3.93785	3.94442	3.97144	3.94617	3.97076	4.2214	4.24606	4.15327	4.14742	4.06314	4.16959	4.52074	3.85632	3.97701	4.43939	3.9958	4.17269	4.1609	4.2955	4.20699	4.18068	4.14157	4.28639	4.50528	4.41479	4.21901	4.39901	4.08016	4.20619	4.38381	4.29038	4.49466	4.37965	4.12676
GPRC5A	-1.30611	0.0865172	1.80505	-2.74309	-1.83023	-1.99275	-1.27834	-2.87017	-1.51585	-2.00071	-0.565761	-3.15803	-2.54369	-3.46887	-1.52558	-3.36962	-2.7642	-2.86381	-2.08552	-3.59816	-2.26831	-4.5189	-4.82522	-0.525246	-0.904484	-2.24243	-2.25287	-6.39827	-2.90922	-1.91953	-4.40904	-3.8604	0.12838	-4.01822	-2.02489	-2.34223	-2.84066	-0.737037	-1.86655	-2.39704	-4.97151	-0.0155964	-1.62256	-2.4928	-3.58162	0.0674017	-4.32675	-1.8075	-4.28712
MAMLD1	4.24072	3.93218	4.3864	4.00897	4.1391	3.58508	3.10425	4.7566	3.75337	4.10605	4.13409	4.24946	3.89123	4.04604	4.33116	3.7842	3.92317	4.21828	3.73753	3.8818	4.315	4.03554	4.42039	4.01928	4.34791	3.99494	3.6872	3.72767	3.87523	4.67852	3.64834	3.70724	3.9032	4.2829	3.88348	3.80848	3.84988	3.61057	4.33652	4.16505	4.15744	4.01163	3.74302	4.08507	3.8044	3.91828	4.2972	3.63016	3.95169
CD6	0.181967	-3.5323	-1.45055	-0.672912	-0.0256557	-2.12772	-1.27834	-0.730719	-0.554004	-0.653639	-0.711291	0.322913	-0.563743	-0.555001	-0.703952	0.884895	0.32249	-1.39605	-0.231804	-0.823433	-0.294641	-1.57837	-1.12209	-0.632381	-1.95727	-1.68713	-2.7076	-1.18794	-1.14808	-0.896087	0.247075	0.232765	-3.09344	-0.7807	-0.436951	0.773288	-0.226643	-2.41518	-1.23573	-0.191055	0.471305	-0.329313	-0.605715	0.133207	-0.0974937	0.273682	-0.923295	1.03976	0.368296
TACC3	2.66017	2.85968	2.84553	2.32452	2.79776	2.73765	2.26133	2.45364	2.74651	2.9937	3.58152	3.06039	2.2201	3.62089	2.86116	3.63451	2.86351	3.78256	2.35389	2.49629	2.74619	3.17983	2.389	2.16874	2.23987	3.13388	2.57457	2.17777	2.44036	2.55931	2.75317	2.69191	2.9891	2.85715	2.92053	3.81852	2.4039	2.73183	2.51406	3.32168	2.87409	2.8377	2.33438	2.41182	3.16248	2.86014	3.19638	2.54016	2.77828
UFL1	4.94238	5.20912	4.86573	4.93812	5.16044	5.29078	6.54247	5.39876	5.13074	5.49498	4.119	5.23404	5.54947	4.13062	4.87877	4.17844	5.5193	5.0129	5.07903	5.58671	4.52074	4.16214	5.08547	5.38924	5.54549	4.78531	5.1956	5.38534	5.35504	4.95604	5.44272	5.2936	5.00277	4.87909	5.59504	3.64854	5.76525	5.07589	4.70496	5.27226	4.87288	5.11566	5.71048	4.93914	4.69461	4.80533	5.11566	5.1514	4.80261
POLA2	3.65386	3.1484	3.28637	3.63223	3.90862	3.48479	4.01583	3.67028	2.98162	3.90805	2.34043	3.94386	3.4056	3.72583	3.7677	3.49732	3.74451	2.0861	3.65595	3.33406	3.48192	3.5605	3.67434	3.68241	3.53682	3.40461	2.78205	3.57423	3.72035	3.78771	3.59188	3.51519	2.47974	3.57699	3.55753	2.70361	3.59716	3.20379	3.15817	3.67856	3.26013	2.5875	3.33872	3.55257	3.01977	3.43735	3.99985	3.74516	3.57117
ZC3H3	4.10165	3.89754	4.72789	3.85612	4.75436	3.84003	4.08658	4.25421	4.04918	3.94974	4.6285	4.55102	3.77882	4.96012	4.66847	4.66597	4.3695	4.23391	3.99907	3.79605	4.82374	4.55137	4.00725	3.91296	4.16305	4.44592	4.2023	3.84182	3.68694	4.22923	4.07822	3.90236	4.0168	4.38421	4.17989	4.73341	3.70159	4.4825	4.4954	4.4317	4.51936	3.89925	3.77803	4.23105	4.2029	4.36473	4.60518	4.66356	4.15437
CAPN1	6.45127	6.1138	6.44624	6.14203	6.63132	5.99674	5.20524	6.45746	6.33977	6.10985	6.44927	6.37455	5.90344	6.58916	6.71761	6.47646	6.40666	5.89303	6.00201	6.12136	6.61423	6.44767	6.28395	6.11454	6.14354	6.44269	6.37533	5.93629	6.14829	6.45471	6.19695	6.04963	6.11434	6.56567	6.24145	6.40502	6.03811	6.74939	6.72389	6.29168	6.50774	6.06163	5.98552	6.33635	6.30573	6.19042	6.24584	6.33939	6.27544
ACPP	-3.33816	-3.16275	-6.39827	-1.67742	-4.00002	-4.93213	-2.09053	-6.39827	-2.04033	-4.26881	-6.39827	-6.39827	-3.9955	-6.39827	-0.965459	-6.39827	-4.43192	-6.39827	-3.60041	-2.95098	-6.39827	-5.18739	-3.5323	-3.92225	-4.09705	-3.29809	-4.76571	-2.7061	-3.54386	-6.39827	-5.04957	-2.95098	-3.99701	-6.39827	-4.26122	-6.39827	-1.69379	-5.19724	-6.39827	-4.60957	-4.97151	-6.39827	-4.19579	-2.04596	-4.43192	-3.59591	-3.83488	-4.70871	-6.39827
MDH1	7.95357	8.10503	6.5287	8.22388	8.0512	8.15445	6.84078	7.69465	7.67896	7.84069	7.65344	7.6442	8.04383	7.26602	7.14812	6.66399	7.52764	7.67259	7.11479	8.41491	6.89292	8.18876	8.19497	8.28877	7.93217	7.73959	6.59345	8.18876	8.19497	7.66231	8.06381	8.18035	7.72751	7.69338	7.54124	7.2064	8.02696	6.59915	6.53541	7.91558	7.2001	7.74463	8.3203	7.87825	7.26427	7.20995	7.84069	7.39588	8.06897
SLC30A9	6.78931	6.79359	5.90551	6.96328	6.51969	6.84749	6.49364	6.49047	6.49284	6.85816	5.34908	6.38204	6.95703	6.04717	6.27745	5.90235	6.68528	5.88359	6.65484	7.27546	5.98495	6.43988	6.98	6.69129	6.80457	6.37679	6.16637	7.13378	7.20514	6.59915	6.98685	6.95941	6.00828	6.57235	6.66896	5.28006	6.86773	5.95234	6.02477	6.60458	6.29675	6.25027	7.09346	6.72683	5.89927	6.28239	6.90428	6.67255	6.71199
MTMR11	2.56267	2.48874	2.70386	2.65696	2.86351	2.55274	3.65729	2.92301	3.37868	2.73765	3.61162	2.8182	2.09423	2.993	1.93094	3.04671	2.28343	3.29399	2.17083	2.72384	2.93121	3.10104	2.57004	3.06544	2.42259	2.53252	3.13654	2.54728	2.44036	3.20011	2.30727	2.22403	3.32549	2.76247	2.42833	3.20555	2.48899	2.78534	2.4039	3.50208	2.72665	2.63857	2.81695	2.30705	2.91117	2.73816	1.6175	1.97414	2.67104
COX15	4.82416	4.85064	4.54871	5.06787	4.93459	5.11218	5.27315	5.04932	4.8999	4.93986	4.15158	5.03302	4.99968	4.85027	4.75271	4.98368	4.99837	4.4825	5.08093	4.85361	4.71223	4.74094	5.06979	4.91857	4.89488	4.80495	4.47154	5.12042	4.98198	5.01647	4.96419	5.36077	4.26779	4.77834	4.90372	4.24818	5.09363	4.95074	4.84912	4.47872	4.42707	4.80171	4.82555	5.00054	4.40569	4.65942	4.75177	4.89014	5.05339
CCDC88C	1.8519	1.31468	1.91902	1.54343	0.627342	1.12039	1.49733	1.95489	1.70958	0.788622	1.58985	2.07639	1.8722	0.752226	1.59654	1.55031	1.62034	1.22517	1.5161	1.74654	1.29854	2.26342	1.65568	0.998899	1.72799	2.05615	2.41994	1.42012	2.28613	1.23238	2.31467	1.70708	1.55194	1.38162	1.41095	1.65634	1.47872	2.11548	2.55341	0.806754	1.42325	1.28606	0.802857	1.57284	1.37339	1.16542	0.560312	1.67814	2.25039
YAF2	4.82048	5.0216	4.93387	4.75826	5.11068	5.29482	5.07725	4.88182	4.88581	5.18829	4.88788	5.15642	5.50094	5.00948	4.93986	5.06699	5.19694	5.28466	5.32603	5.22114	4.84048	4.68016	5.02284	5.03802	5.13986	4.93694	5.02848	5.22701	5.23331	4.91821	5.27067	5.28041	5.25065	4.83514	5.04824	4.99769	5.41241	4.91369	5.03364	4.80369	4.85711	4.98153	5.31409	4.88805	4.82131	4.9851	5.21871	5.05356	5.06564
ZMYND11	7.48947	7.43076	7.11958	7.31113	7.13792	7.45362	7.39499	7.35547	7.14738	7.44954	6.77181	7.2087	7.73825	6.97599	7.09423	7.05704	7.52239	7.06952	7.62522	7.73539	6.8453	7.02066	7.52239	7.55557	7.6214	7.19049	7.49478	7.79877	7.75442	7.37334	7.74085	7.49368	7.14421	7.28078	7.60786	6.87363	7.65288	7.14896	7.11742	7.33764	7.21958	7.34694	7.72882	7.42743	7.27913	7.42029	7.57728	7.66733	7.67896
WAS	0.895467	0.73932	-0.164779	1.01805	0.919365	0.734705	2.77652	0.383324	1.24575	0.730979	1.31429	0.351328	0.630272	1.58414	2.43164	0.951868	0.873702	0.134097	0.340751	0.448015	1.00262	1.16179	0.677918	0.627856	0.384618	0.483256	0.642294	0.427722	-0.00827932	0.837922	0.149186	0.961511	0.686338	0.740064	1.69952	0.386112	1.30618	0.689713	0.874273	0.734705	0.858663	0.578883	0.501873	0.977767	0.574382	0.596153	1.27556	0.715417	0.667984
DPEP1	-4.90259	-6.39827	-4.22325	-6.39827	-3.7068	-6.39827	-3.47877	-3.60793	-4.26423	-4.98135	-6.39827	-6.39827	-4.80233	-6.39827	-6.39827	-4.16542	-6.39827	-4.60198	-4.53721	-6.39827	-4.26122	-4.5189	-6.39827	-6.39827	-2.92713	-6.08324	-3.00899	-6.39827	-4.82522	-4.06824	-6.39827	-6.39827	-6.39827	-4.82064	-6.39827	-6.39827	-4.83964	-3.61095	-6.39827	-6.39827	-4.97151	-4.90259	-6.39827	-3.12329	-6.39827	-6.39827	-4.99577	-4.70871	-6.39827
BID	4.98891	4.87273	5.18166	5.28645	5.23944	4.89971	5.33409	5.39045	5.19525	5.58199	5.33654	5.65903	5.14055	6.09622	5.63604	5.86768	5.29219	4.8055	4.7611	5.08242	5.65438	6.01852	5.18347	5.43053	4.9808	5.19607	5.10186	4.87765	4.85044	5.61971	5.11297	4.87273	5.0979	5.71395	5.29127	6.27284	4.99786	5.22826	5.51502	6.02072	5.57846	5.04888	5.09709	4.83626	5.9609	5.59934	6.22643	5.55643	5.26502
MATR3	9.23213	9.4473	8.88672	9.48363	8.96689	9.57153	8.47282	9.07418	9.30849	9.4046	9.51982	9.23213	9.60855	9.09707	8.98854	9.22553	9.38009	10.0017	9.42173	9.79831	8.84967	9.31549	9.46545	9.4473	9.4565	9.21825	9.02788	9.51982	9.58455	9.38009	9.65649	9.49356	9.78082	9.31199	9.39627	9.46545	9.42173	8.72578	8.26119	9.42173	9.21825	9.6853	9.56095	9.30095	9.4473	9.60855	9.63114	9.58455	8.92628
NPC1L1	-1.46446	0.0532581	0.306106	-0.340125	-0.204493	0.0972596	-0.291152	-1.283	0.310245	0.600111	3.53232	-0.20108	-0.624819	0.515582	-0.965459	0.632779	0.223618	3.05185	-1.283	-2.7076	1.14327	-0.51308	-1.28463	-1.74052	-1.05209	0.832904	-0.455922	-1.10804	-2.00026	-0.156392	-1.43211	-1.2733	1.83612	-0.476379	0.363595	3.30742	-1.57477	-0.410727	-1.5122	2.0005	0.585547	2.00431	0.278821	0.0207857	2.02204	1.2782	1.23672	0.00367357	-2.35855
XYLT2	4.89528	4.66582	4.82278	4.87358	5.20073	4.68807	4.40545	4.97865	4.76182	4.5905	4.87924	5.16474	4.40919	5.47229	5.0526	5.3158	4.89635	4.61633	4.63332	4.69474	5.20538	5.12822	4.71307	4.58074	4.67889	4.93565	4.61942	4.62022	4.6727	4.92661	4.76975	4.70859	4.69641	4.82219	4.75523	4.96271	4.53117	4.90283	5.18069	4.95074	4.82598	4.53219	4.76851	4.89635	4.59416	4.68412	4.59778	4.63054	4.72217
RGPD5	-3.33816	-3.16275	-4.22325	-2.74309	-3.27226	-4.1806	-1.76857	-2.23278	-3.10965	-2.43963	-3.90561	-2.89732	-2.54369	-3.46887	-6.39827	-2.43864	-3.22828	-3.23593	-2.20623	-4.08187	-2.83337	-4.5189	-2.24154	-2.73333	-2.27305	-3.74748	-3.00899	-2.93402	-4.82522	-3.18398	-2.96867	-3.47877	-6.39827	-2.82142	-3.79798	-3.82734	-4.02883	-4.54178	-3.58312	-3.67661	-4.32218	-3.29809	-1.53046	-3.80324	-3.58162	-2.73397	-3.83488	-2.99501	-2.90323
STMN4	6.64987	6.72782	5.95234	6.87216	6.27903	6.46843	8.94697	6.50523	6.48447	6.82334	6.69101	6.52706	6.25811	6.9159	5.56422	6.55372	5.8574	6.51969	5.90047	6.41079	6.25286	7.1125	6.926	6.81555	6.42612	6.78205	6.26644	6.55576	6.62858	6.71492	6.27974	7.14981	6.19168	6.80937	6.4616	7.24246	6.43341	6.05459	6.03187	6.91656	7.11871	6.3925	6.19278	6.80148	6.71556	6.89424	6.70772	5.98896	6.55317
NUDCD3	7.60184	7.49707	7.34781	7.42417	7.62897	7.43474	6.71492	7.44368	7.40723	7.30937	7.24246	7.55667	7.46306	7.22365	7.60184	7.82377	7.54908	7.41584	7.38473	7.37147	7.38756	7.22879	7.61669	7.4852	7.54347	7.69225	7.28744	7.59776	7.50759	7.57278	7.44565	7.58892	7.19405	7.44659	7.43378	7.47894	7.46306	7.21865	7.4852	7.4279	7.44019	7.45053	7.51204	7.61543	7.45362	7.59235	7.65971	7.75825	7.72241
ISL1	-6.39827	-6.39827	-6.39827	-6.39827	-6.39827	-6.39827	-6.39827	-6.39827	-6.39827	-6.39827	-6.39827	-6.39827	-6.39827	-6.39827	-6.39827	-6.39827	-6.39827	-6.39827	-6.39827	-6.39827	-6.39827	-6.39827	-6.39827	-6.39827	-6.39827	-0.927416	-6.39827	-6.39827	-6.39827	-6.39827	-6.39827	-6.39827	-6.39827	-6.39827	-6.39827	-6.39827	-6.39827	-6.39827	-6.39827	-6.39827	-6.39827	-6.39827	-6.39827	-6.39827	-6.39827	-6.39827	-6.39827	-6.39827	-6.39827
CHDH	5.86154	5.70689	5.96001	5.28848	6.10819	5.75987	4.87288	5.89355	5.93093	5.8241	5.57114	5.76754	5.81958	5.66926	5.99484	5.54203	5.89536	5.33538	5.85427	5.60735	5.95007	5.36061	5.58638	6.00105	5.49771	5.8628	6.30189	5.80123	5.77441	5.82564	5.54667	5.7729	5.56216	5.99309	5.40055	5.5141	5.97822	6.4412	6.45497	5.93846	5.89013	6.04356	5.37058	5.72894	5.76563	5.47936	5.7852	5.64557	5.94421
IL20RA	3.76629	3.87356	2.85022	3.91042	3.7045	3.85771	2.56604	3.52085	3.3151	3.83145	3.72729	3.4307	4.24089	3.47881	2.8105	2.3617	3.46966	3.62423	3.02796	3.96062	2.76463	3.27967	3.88289	4.06333	3.43368	3.54954	2.99878	3.58027	3.66616	3.43894	3.83387	4.02077	3.60729	3.27078	2.90817	3.45728	3.91913	3.34084	3.71758	3.75484	2.83186	4.07137	3.87479	3.5605	2.46004	1.6847	2.08333	2.45449	3.81668
CLCA1	-4.90259	-6.39827	-6.39827	-6.39827	-6.05371	-6.39827	-3.99701	-6.39827	-6.39827	-4.98135	-6.39827	-5.08895	-6.39827	-6.39827	-6.39827	-6.39827	-6.39827	-6.39827	-6.39827	-4.85864	-6.39827	-6.39827	-6.39827	-6.39827	-4.09705	-6.39827	-6.39827	-4.8829	-6.39827	-6.39827	-5.04957	-5.04957	-6.39827	-4.82064	-6.39827	-6.39827	-4.83964	-6.39827	-6.39827	-6.39827	-6.39827	-6.39827	-6.39827	-4.97151	-6.39827	-4.83964	-6.39827	-6.39827	-6.39827
CLCA4	1.01269	1.11948	0.221356	0.112082	-0.157645	0.351131	4.72011	0.439621	1.12726	0.638768	0.219341	0.459678	0.785343	-1.13414	-0.295709	-0.755445	-0.856063	0.177588	1.01057	0.766703	0.682502	0.474142	0.238713	0.627856	0.19906	-0.734721	0.833561	0.546486	0.743142	-0.696856	0.645329	0.306442	0.332186	0.472256	-0.0827947	-2.60394	1.16246	1.17605	1.44547	-0.326205	0.68629	0.784993	-3.35753	0.657829	1.08186	-0.14411	0.821924	-0.329845	-0.268547
GLT8D1	5.04999	5.14986	4.71361	5.13664	5.23774	5.07799	5.4567	5.20223	5.01532	5.08174	4.72984	5.36061	5.07573	5.27081	5.12243	4.63127	5.09345	4.37617	5.06787	5.26156	5.05492	5.26875	5.03704	5.13637	5.13119	5.08054	4.9492	5.16121	5.07427	5.23157	5.12697	5.13218	4.79793	5.139	5.04824	4.6438	5.14893	4.9872	5.07651	5.28354	4.97413	4.88115	5.03425	4.98642	4.85899	4.96473	5.30081	4.95547	5.11937
ATP2C1	6.68619	6.90914	6.28728	7.02602	6.53931	6.93143	6.95779	6.72451	6.64037	6.69799	6.5643	6.43224	6.82151	6.30417	6.24411	6.2945	6.46022	6.62518	6.54194	7.08494	5.93437	6.3925	6.86383	6.96328	6.7807	6.53706	6.66842	6.94652	7.00133	6.6165	6.80179	6.95265	6.79359	6.43886	6.60141	6.23061	6.88361	6.47691	6.32951	6.54649	6.52208	6.83881	7.08719	6.91888	6.33939	6.44551	6.08209	6.37148	6.60745
IGF1	0.754245	1.47727	-3.74974	1.23744	0.596708	2.12538	0.660717	0.963945	0.991366	1.90615	0.789474	0.149186	2.27852	0.233878	-0.703952	-0.657664	-0.138423	0.542491	-0.261418	1.49256	-0.715981	0.474142	1.23399	2.19895	-0.652967	0.453089	-1.90165	1.11922	1.82448	-0.965459	1.4763	2.28588	-0.0251767	0.175156	0.149952	0.386112	1.89135	-1.60352	-3.58312	-0.620933	-1.18048	0.730979	1.99857	0.883433	-1.58149	-1.91953	-0.772185	-3.37367	1.45406
SLC38A5	3.39086	2.18274	2.47092	1.83978	3.33552	2.11582	4.05648	3.39575	3.72913	2.2147	2.18237	2.67089	3.1426	3.47881	4.22963	4.13446	3.4888	1.72709	3.08486	3.93054	3.6084	3.86918	3.21897	3.27246	3.3003	3.16117	4.51084	3.26328	3.52913	3.10644	2.85424	3.17816	2.21736	3.12921	3.4342	3.02353	2.51714	4.62786	4.59069	2.44712	3.15054	2.16978	3.82125	3.01445	3.34834	3.2554	3.02559	2.19226	3.45783
RALBP1	6.40386	6.46969	5.93036	6.35266	6.01793	6.4969	5.98702	5.86659	6.07647	6.39918	6.52658	5.62667	6.44744	5.13676	5.83561	5.40838	6.12409	6.66815	6.29767	6.26664	5.56758	5.76045	6.45689	6.26246	6.18636	6.23759	6.14354	6.42276	6.46046	6.00887	6.24635	6.33267	6.47439	6.05481	6.32266	6.1367	6.48998	6.26079	5.55464	6.05354	5.98757	6.71761	6.41229	6.46995	6.46995	6.22901	6.31613	6.35074	6.38466
RUFY3	7.51508	7.58529	6.90947	7.69095	7.25098	7.80914	8.18657	7.37633	7.31284	7.56231	7.18773	7.128	7.72241	6.84409	7.1411	6.73261	7.33409	7.36224	7.46428	7.90375	6.84167	7.39734	7.77789	7.60543	7.70803	7.33003	7.25192	7.80612	7.86731	7.2928	7.70528	7.80483	7.55118	7.43775	7.57513	7.07204	7.59235	6.98539	6.6845	7.10113	7.3742	7.46867	7.77351	7.53901	7.36729	7.48623	7.54067	7.58166	7.45765
CNTN1	8.83082	8.94274	8.12671	8.76407	8.25908	8.87733	7.91302	8.7513	8.51148	9.0333	7.92135	8.37544	9.17803	8.19497	8.36511	8.1824	8.59669	8.84522	8.97757	8.99369	8.12165	8.30999	8.83581	9.06522	9.04983	8.63757	8.6489	9.2735	9.38769	8.78174	9.08516	9.02788	8.5633	8.43851	9.01679	8.13462	9.06224	8.68605	8.34098	8.54995	8.63396	8.96225	9.30849	8.9213	8.54995	8.88672	8.97757	8.89123	8.88672
SLC11A1	1.13787	3.14129	1.60173	2.89962	3.37644	2.61152	5.42514	0.708381	3.98307	3.58444	2.35665	1.12228	0.963299	2.63024	5.35197	0.455577	1.32105	1.39537	1.57047	0.933178	3.09473	1.80552	1.77436	1.79242	2.54496	2.37727	1.13113	0.451783	-0.400224	3.03878	0.566739	1.58072	2.92027	1.57518	3.8596	-0.434939	4.16321	2.50717	1.52393	2.90915	0.606807	2.52962	1.36918	1.79949	0.749564	1.30334	2.71502	1.74145	0.814947
WWTR1	3.86816	4.29981	5.21922	4.13309	3.97632	4.35015	5.20807	4.37827	4.93356	4.41584	4.33343	3.85887	4.79691	3.99358	4.62769	4.24606	4.69267	4.79876	4.45678	3.93628	4.34663	3.34785	3.91357	4.32545	4.78901	4.46328	5.56422	3.64411	3.99831	4.38527	3.91812	3.94955	4.99968	4.21143	4.65887	4.47835	4.57798	5.51186	5.56184	4.16762	4.89453	5.03788	4.36276	3.8811	4.59666	4.38154	3.68076	4.10441	4.01583
AGPS	5.17138	5.48766	4.9701	5.3112	4.95655	5.37711	5.83061	5.1147	5.14123	5.4582	4.85534	4.8415	5.52581	4.69641	5.06684	4.82219	5.2684	5.26621	5.43925	5.59022	4.81784	4.9914	5.51306	5.23157	5.35402	5.02585	5.19327	5.45596	5.62951	5.16804	5.61014	5.49001	5.39062	4.92628	5.46162	5.05474	5.41013	4.91543	4.81747	4.8671	5.17293	5.55833	5.51486	5.22993	5.24854	5.37816	5.2968	5.28092	5.30825
ZNF806	-6.39827	-4.80233	-6.39827	-3.62072	-6.05371	-4.93213	-3.47877	-5.26615	-6.39827	-4.98135	-4.75656	-4.43192	-6.39827	-6.39827	-6.39827	-6.39827	-6.39827	-6.39827	-5.19724	-4.85864	-6.39827	-6.39827	-4.82522	-6.39827	-6.39827	-6.08324	-3.94793	-4.8829	-6.39827	-6.39827	-5.04957	-3.47877	-6.39827	-4.82064	-6.39827	-6.39827	-6.39827	-6.39827	-6.39827	-5.42366	-4.97151	-4.90259	-6.39827	-4.26881	-4.43192	-6.39827	-6.39827	-6.39827	-4.99119
CXorf56	4.60852	4.54481	3.98857	4.84912	4.65965	4.47721	4.49595	4.33187	4.18138	4.55306	3.84741	4.45401	4.47379	4.68546	4.57902	4.32241	4.09095	3.95087	4.47325	4.4386	4.6093	4.86848	4.5993	4.66923	4.36219	4.40154	3.68241	4.41324	4.47035	4.27642	4.43389	4.57778	4.43285	4.58601	4.38441	4.23549	4.52989	3.68285	4.41359	4.03911	4.18308	4.04646	4.40845	4.39881	4.20787	4.34074	3.92466	4.27995	4.69229
ATP1A2	10.6368	10.0401	10.6368	9.92026	10.0593	10.259	9.79831	10.7995	10.6368	10.2012	9.51123	10.0801	10.3702	9.23213	10.259	10.1021	10.5706	9.48363	10.2924	9.93441	10.3272	8.90088	9.6853	10.0194	10.3702	10.4627	10.5706	9.76628	9.81329	10.5706	9.93441	10.6368	10.0401	10.0801	9.67127	8.92628	10.5706	11.0214	10.5706	10.0017	10.259	10.4627	9.93441	10.2304	9.78082	8.65984	7.06308	9.76628	9.72421
TTC27	2.78044	2.73081	2.41113	2.5278	2.16643	2.4738	3.04585	2.69206	2.29645	2.55523	1.79602	2.24194	2.9138	2.01213	2.56194	2.56621	2.56319	2.32492	2.80944	2.64415	2.30849	2.54903	2.57543	2.48289	2.36803	2.55955	2.41994	2.48028	2.85792	2.95214	2.56428	2.61387	2.23378	2.46111	2.54467	2.30825	2.74121	2.539	2.14483	2.38387	2.35021	2.60874	2.7674	2.8917	2.40022	2.90939	2.72332	2.98821	2.68601
ZNF582	2.90939	2.9333	2.15081	2.73503	2.18137	3.01323	2.7111	2.54467	2.26045	2.90469	2.9852	2.51568	2.92662	2.3683	2.01416	3.12869	2.76654	3.38206	2.87673	2.78769	1.96285	2.64193	2.89692	2.42366	3.10546	2.58215	2.99878	3.18013	3.00498	2.32865	2.86571	2.77331	3.04395	2.65949	2.82661	2.98445	2.66462	1.86919	2.65728	2.54884	2.70386	3.0801	3.24694	3.10512	3.14207	3.32727	3.12488	3.07257	3.06544
VSIG2	-2.56933	-2.63284	-1.63443	-2.34826	-2.41712	-4.93213	-0.77063	-3.07927	-2.04033	-2.62895	-0.946824	-2.68389	-3.08407	-1.33294	-1.81875	-0.32383	-4.43192	-1.22538	-2.48617	-4.08187	-2.12423	-2.2652	-4.03034	-2.22313	-2.67	-3.74748	-1.40189	-2.93402	-3.19051	-4.86322	-3.87584	-4.37554	-2.77725	-3.11924	-2.44285	-1.93034	-4.83964	-2.28283	-2.07639	-3.37367	-3.15803	-2.08709	-2.1665	-3.12329	-2.41042	-2.35251	-4.99577	-4.70871	-3.14032
PHLDB1	7.50162	7.31568	7.70803	7.15311	7.56467	6.71259	9.18476	7.59235	7.61543	7.14421	6.89549	7.77351	6.91143	7.26758	7.51459	6.69617	7.63787	6.19363	7.37334	6.87974	7.95186	7.45154	7.16813	7.4525	6.85185	6.85458	7.25733	6.82788	6.75806	7.1399	7.51411	6.72335	6.93783	7.28744	7.49839	6.64285	7.29629	7.99379	7.45972	7.35589	7.2928	6.53823	6.68766	7.1725	6.83778	6.6355	6.58182	6.92293	6.93143
MARCO	-2.23278	-1.46785	-6.39827	-1.58759	-2.14753	-2.83615	-4.81148	-2.36402	-0.25152	-2.27093	-6.39827	-6.39827	-1.33395	-6.39827	-1.1674	-4.16542	-0.617249	-3.0425	-1.85097	-1.34174	-2.83337	-4.5189	-2.60718	-2.96461	-2.10562	-1.82852	-2.25287	-2.16936	-1.0753	-1.91953	-5.04957	-0.799085	-1.57728	-2.03079	-1.69248	-3.82734	-2.40652	-1.32622	-0.454399	-3.11924	-0.842831	-2.58707	-0.999315	-1.06841	-0.678851	-1.40189	-2.00484	-1.94578	0.037706
CYP24A1	-2.09293	-1.67589	-6.39827	-2.74309	-2.32239	-2.12772	-2.49636	-3.60793	-2.85925	-3.78141	-3.90561	-3.4736	-2.54369	-3.46887	-4.79775	-4.16542	-4.43192	-4.60198	-3.30732	-0.998925	-3.74974	-1.57837	-1.04107	-3.21898	-2.46026	-2.0663	-4.76571	-1.63728	-0.685612	-3.56702	-1.68812	-3.18398	-6.39827	-4.01822	-3.40678	-2.60394	-2.40652	-3.61095	-1.86655	-3.37367	-3.44809	-6.39827	-2.03565	-2.67064	-4.43192	-3.59591	-3.83488	-4.70871	-1.55576
PRDM11	5.24409	5.20159	4.84847	4.99175	5.16823	5.0607	3.45557	5.16224	4.77355	5.24973	4.95902	5.11807	5.3557	5.04374	5.52307	4.88438	5.33622	5.14657	5.27924	5.02372	5.27853	4.95091	5.18138	5.25286	5.51132	5.36189	4.96489	5.41847	5.28815	5.10574	5.1726	5.25575	4.91222	5.21871	5.24685	4.9968	5.10136	4.96104	5.09665	5.07768	5.18104	5.00391	5.23092	5.36089	5.04374	4.98705	5.43697	5.21255	5.21975
SYT13	7.18264	7.30213	5.92389	7.00865	6.63519	7.05263	-0.243697	6.50418	6.32878	7.07964	6.76625	6.70132	7.29957	6.63717	6.592	6.85522	6.95162	7.36495	6.84167	7.30303	6.31613	7.09783	6.93943	6.97805	7.08917	6.39098	6.44247	7.39782	7.51633	6.34119	7.0097	7.0242	6.9865	6.51525	6.72362	6.56142	7.16458	6.13717	6.33805	7.08004	6.42953	6.45394	6.94652	7.08719	6.63272	6.536	7.0987	6.86773	7.32907
SNAI2	2.82028	3.18466	2.09911	2.5278	1.2551	3.12653	0.254751	2.85869	1.96563	2.48152	2.30068	3.04721	3.91913	0.0370186	1.89994	1.41152	2.8377	2.54594	3.12733	2.2201	2.38616	2.86382	2.98499	2.46088	1.69774	2.68502	2.81579	2.97598	2.78534	1.43148	3.11359	3.06852	2.78844	3.12921	2.90817	1.7711	3.20982	2.68205	2.01727	1.25312	3.47345	2.21027	2.49179	2.50848	2.88566	2.55341	2.92053	2.77995	3.12222
CD74	6.76255	6.57705	4.68896	6.93044	6.49073	6.00065	8.51486	6.12116	7.11592	6.27131	5.74366	4.83849	6.31872	4.63893	8.43851	3.789	6.56888	4.8826	5.72608	5.74408	5.58524	5.15707	6.61385	6.15671	6.23041	6.13743	5.80085	6.18309	5.82432	6.25693	4.98153	5.96001	4.84749	6.23694	6.90086	4.01995	6.97868	5.83192	6.04516	4.81593	5.23365	5.2535	6.23759	6.73383	4.2978	4.95342	6.02919	5.25643	5.58911
HGF	0.341729	0.434767	3.03247	1.11999	-0.382905	-0.0916287	1.06191	0.760825	1.54671	0.600111	0.821612	-0.20108	1.21474	-1.54322	0.960633	-0.657664	0.420422	2.01177	0.430926	0.79937	-0.770336	-1.65551	0.699846	1.06694	1.40664	-0.290274	1.31308	0.649542	0.642942	0.252181	-0.150901	0.658374	2.3929	-1.31035	1.73281	-0.498422	2.01195	2.79776	0.874273	0.635754	0.246547	1.20065	2.60389	-0.0703093	-0.3325	0.244876	-0.639415	-0.555272	-0.181826
ZRANB1	6.66176	6.94927	6.70393	6.56666	6.30687	6.81869	5.95135	6.22926	6.74095	6.92133	6.86442	6.30712	6.87938	5.6674	6.44094	6.11135	6.37679	7.27651	6.80937	6.7016	6.34266	6.01753	6.60675	6.73228	6.89224	6.57968	6.48401	6.85308	6.82668	6.62373	6.66264	6.6002	6.81899	6.47765	6.61971	6.71854	6.8052	6.2627	5.88359	6.63957	6.26013	6.83028	7.08379	6.59571	6.71854	6.71463	6.85755	6.82699	6.70423
NCDN	8.39353	8.41491	8.1604	8.27712	8.52475	8.2914	6.18544	8.46419	8.44407	8.3251	7.8762	8.5772	8.23466	8.36736	8.47282	8.64516	8.49735	7.55331	8.21788	8.12866	8.3703	8.5772	8.22283	8.28159	8.19908	8.38604	8.02552	8.16669	8.18448	8.47572	8.36736	8.44407	7.88677	8.3886	8.07079	8.28392	8.21364	8.19497	8.12343	8.547	8.40906	7.73539	8.15237	8.36265	8.20916	8.52764	8.64148	8.46158	8.44946
ADGRA2	4.34091	3.96277	4.58274	4.07856	4.31682	3.97991	3.27762	4.39095	4.14299	3.95283	4.68581	4.17759	3.96982	4.12846	4.56651	3.89906	4.43188	4.43589	4.29604	3.99967	4.39595	4.30795	4.02983	3.88219	4.04989	4.37457	4.63001	4.09193	4.09204	3.9675	4.05366	3.99515	4.09175	4.44826	4.12951	4.57902	3.55325	4.46485	4.81747	3.60033	4.1395	4.27163	3.85027	4.21654	4.37057	4.04287	4.11252	4.15327	4.3593
CCT8L1P	-6.39827	-6.39827	-3.10258	-6.39827	-3.7068	-4.93213	-4.81148	-4.56078	-3.10965	-4.98135	-4.75656	-6.39827	-4.80233	-4.79775	-2.40764	-6.39827	-4.43192	-6.39827	-5.19724	-6.39827	-4.96658	-3.07672	-6.39827	-6.39827	-4.8829	-6.08324	-4.76571	-4.8829	-3.54386	-6.39827	-3.87584	-5.04957	-6.39827	-4.82064	-4.26122	-3.28923	-4.83964	-3.99098	-3.58312	-4.60957	-6.39827	-4.90259	-6.39827	-4.26881	-6.39827	-3.23818	-4.32675	-4.70871	-4.28712
ZFP64	3.28576	3.2008	3.07214	3.10256	2.80563	3.10288	3.22223	2.98193	3.09134	3.05988	3.13566	2.65949	3.23619	2.78136	2.70928	3.3228	2.94548	3.6182	3.04417	3.11237	2.62476	2.84626	3.41324	3.05088	3.16377	2.9756	3.03416	3.19822	3.31201	3.35814	3.18952	3.07643	3.2925	3.1536	3.07922	3.39086	3.03088	3.03032	3.16776	2.90915	3.09506	3.39667	3.56264	3.25916	3.04891	3.34417	3.17676	3.1921	3.31153
MNAT1	3.77607	4.01835	3.64854	4.02463	3.80971	3.94676	3.63548	3.66103	3.73307	4.04349	3.3063	3.49549	3.8847	3.6794	3.81082	3.07611	3.84932	3.3895	3.86575	3.9008	3.71535	3.80237	3.80867	3.7181	3.93359	3.67388	3.62406	3.91309	3.99515	4.11085	3.91812	3.87423	3.72983	3.93323	3.87356	3.36547	4.06079	3.27572	3.55954	3.77742	3.74391	3.76974	3.97819	3.60427	3.84464	3.88289	4.26145	4.0515	3.74411
SAMD4A	6.72362	6.86872	7.75025	6.61832	5.83993	6.60191	7.0138	6.96266	6.86169	6.86013	7.44368	6.48496	7.07749	6.42711	7.10216	7.17527	6.68017	7.3441	6.63848	6.57814	6.69685	6.43034	6.85426	6.88635	7.02602	6.60458	7.8718	6.55372	6.51344	7.09346	6.64638	6.6458	7.59962	6.86507	6.86773	7.09423	6.90203	7.49955	7.43865	6.94454	7.35856	7.22365	7.53235	6.73751	7.02031	6.91622	5.85177	6.66399	6.89582
RUNX3	-0.710412	-1.80094	0.331679	-0.781064	-1.57477	-1.38315	0.439548	-1.49567	-0.455922	-1.47579	-0.861292	-2.68389	-0.983578	-2.78522	0.346432	-1.49713	-0.758214	-0.413627	-1.85097	-1.52807	-2.43662	-2.2652	-0.899938	-0.677514	-2.27305	-1.82852	-0.295298	-1.34867	-1.7662	-0.696856	-1.28463	-2.00594	-0.776057	-2.03079	-0.531134	-1.93034	-1.27792	-0.887823	-0.256779	-3.11924	-0.961787	-0.444995	-0.999315	-1.35117	-1.30018	-0.421768	-2.4021	-1.45073	-0.784689
MRE11	4.459	4.62602	4.6353	4.43987	4.9221	5.13168	4.66524	4.71223	4.46239	5.15834	4.05979	4.65415	4.61853	4.37337	4.8886	5.40139	4.76418	4.82737	4.94005	4.41085	4.69287	4.69991	4.81457	4.79964	4.93845	4.59225	4.18176	4.82976	4.65099	4.70626	4.46699	4.76048	4.65058	4.6346	4.96227	4.50638	4.85886	4.96781	4.52141	5.05807	4.2432	4.71777	4.48452	4.31907	4.59416	4.91669	4.8068	5.00245	4.54891
PLEKHB1	8.28392	8.24135	8.60369	7.93731	8.44669	7.76514	10.1021	8.5664	8.25908	7.78615	8.42686	8.72578	8.32747	8.44946	8.60002	8.59669	8.54995	7.6442	8.06549	7.93061	8.92628	8.0567	7.71864	8.34975	8.00292	8.58034	9.04983	7.60679	7.66998	8.10681	7.88971	8.10845	8.0747	8.79011	7.67132	8.19691	8.11433	9.2735	9.51123	8.26825	8.70565	8.67935	7.33856	8.06381	8.83581	8.06549	7.88677	8.28159	7.7639
SERPINB1	3.80145	3.65729	3.51456	3.70024	3.46323	3.79377	4.66524	3.69996	3.59538	4.14407	3.03512	3.79828	3.41105	3.52571	4.29463	3.47859	3.7537	2.60993	3.54443	3.93402	3.86723	3.48156	3.79973	3.38534	4.13513	3.47491	3.43602	3.67482	3.80848	3.42528	3.82546	3.8464	3.48192	3.61772	3.85167	3.08469	4.42465	4.22011	3.82879	3.69705	3.55347	3.19727	3.06868	3.70764	3.87277	3.98898	4.39719	3.71519	3.49031
CYP3A43	-3.33816	-3.5323	-1.85097	-4.11536	-2.23475	-3.69619	-1.76857	-2.36402	-3.10965	-2.12772	-6.39827	-3.15803	-3.08407	-4.79775	-3.97365	-3.36962	-3.22828	-4.60198	-4.53721	-2.95098	-1.87014	-5.18739	-6.39827	-2.22313	-2.67	-3.29809	-3.41353	-4.10621	-3.19051	-2.42171	-3.49381	-4.37554	-3.99701	-3.50583	-2.44285	-4.66294	-2.40652	-3.61095	-3.58312	-4.03642	-4.97151	-6.39827	-3.35753	-3.12329	-4.43192	-4.07584	-3.83488	-3.37367	-3.14032
SLC7A9	-0.0403884	0.78905	-0.0909421	-0.179981	0.202573	-0.333656	-0.503876	0.129826	-1.03039	-0.596633	2.42148	-0.279345	-0.913596	1.14203	0.346432	2.81254	0.375178	2.10689	1.24428	0.12838	0.918777	2.12428	-0.0635313	-0.950986	-0.0651072	1.28944	0.919181	0.0885245	-0.836269	0.180085	0.375178	-0.544973	2.6838	0.64979	0.779554	2.97145	0.0650849	-0.179567	1.1391	0.655011	0.891876	1.57117	-0.185173	-1.61786	2.01038	0.577565	-0.723195	0.0745194	-0.840571
SPAST	5.33504	5.51809	5.18262	5.46753	4.98267	5.59078	6.19899	5.24753	5.27622	5.45561	5.3454	5.34994	5.77546	5.41762	5.23348	5.50825	5.44591	5.4948	5.77083	5.79495	5.10292	5.4582	5.58317	5.46253	5.4584	5.36855	5.47281	5.78877	5.78199	5.16639	5.66058	5.54549	5.59114	5.26057	5.59842	5.51502	5.38747	5.21333	5.14357	5.11232	5.5639	5.53278	5.66356	5.38796	5.48639	5.68146	5.68185	5.57674	5.56575
NRXN3	8.35467	8.45558	8.26355	8.35348	8.21788	8.47572	4.7302	8.38058	8.50851	8.59669	8.21126	8.45558	8.47859	7.96506	8.19078	8.16245	8.49735	8.34705	8.48717	8.5564	8.0421	8.33472	8.47859	8.51148	8.58385	8.30527	8.1366	8.53072	8.5564	8.59669	8.46718	8.38469	8.48117	8.25709	8.61816	8.33472	8.47018	7.81637	7.50498	8.80369	8.32257	8.1824	8.5772	8.46419	8.33591	8.8728	8.61434	8.45838	8.59669
OSBPL5	3.87264	3.60349	3.76674	3.25994	4.07157	3.38475	4.91241	3.17019	3.79167	2.60687	3.1576	3.89202	3.4154	4.26325	3.6794	3.77857	3.80513	3.18824	3.04779	3.55621	4.12115	3.52978	2.7521	3.63838	3.09363	3.60349	3.39261	3.05926	3.12963	3.02636	3.01787	2.95841	3.6839	3.31402	3.43874	3.13369	3.23387	4.25848	3.68739	3.59634	2.93715	3.09608	2.94195	3.41031	3.2618	2.57909	2.46632	2.99999	3.00017
AQR	5.75873	5.89265	5.38172	6.01156	5.48852	6.00473	4.99343	5.88957	5.57047	5.88457	5.306	5.51364	5.9583	5.25626	5.62007	5.36409	5.71473	5.62466	6.10733	5.87416	5.35985	5.34872	5.87818	5.72228	6.05437	5.473	5.59096	6.09343	6.10251	5.71585	5.81958	6.11258	5.68968	5.53701	5.76775	5.45701	5.9282	5.52422	5.29142	5.50005	5.50806	5.93826	5.96317	5.90102	5.61104	5.89265	6.02384	6.01111	5.8651
CPS1	1.63711	1.16631	0.428975	0.816636	1.11816	1.37498	2.8985	2.00865	0.958067	0.617581	-0.055673	1.20274	1.75619	0.945235	0.346432	0.224242	0.964792	0.934305	1.47357	1.41504	0.957066	0.0925479	1.33949	1.55226	1.2523	1.22517	1.02302	1.59326	1.79144	1.55111	1.13854	1.32978	-0.461498	0.760786	0.441557	0.0696501	1.35712	1.89559	1.87249	0.833252	0.645923	1.67024	0.654216	2.0132	0.282028	0.786153	0.426765	0.400699	1.09034
C8B	-4.90259	-6.39827	-6.39827	-6.39827	-6.39827	-6.39827	-6.39827	-6.39827	-6.39827	-4.26881	-6.39827	-5.08895	-3.9955	-6.39827	-6.39827	-6.39827	-6.39827	-5.27599	-5.19724	-4.08187	-4.96658	-4.5189	-6.39827	-6.39827	-6.39827	-6.39827	-6.39827	-6.39827	-6.39827	-6.39827	-6.39827	-6.39827	-6.39827	-6.39827	-6.39827	-4.66294	-4.83964	-4.54178	-6.39827	-6.39827	-6.39827	-6.39827	-4.93213	-6.39827	-6.39827	-6.39827	-6.39827	-6.39827	-4.99119
FHL1	7.2583	7.15057	6.86263	7.24204	7.34142	7.16458	6.19695	7.20473	7.12637	7.17086	7.19126	7.07521	7.16928	6.69129	6.9131	6.68017	7.09947	7.39588	7.04637	7.2987	6.67817	7.29957	7.21214	7.33956	7.08379	7.08682	6.72195	7.28078	7.27368	7.32407	7.23575	7.05181	7.15311	7.15613	7.16389	7.045	7.16658	7.05815	6.74848	7.04603	7.00561	7.14268	7.10557	7.12034	7.22671	7.31999	7.38655	7.2071	7.46082
RTF2	6.19604	6.00679	5.99521	6.25375	6.31122	6.05437	7.17955	6.14829	6.18149	5.9057	6.13467	6.0349	6.10567	5.80655	6.12843	6.11993	6.02731	5.81382	5.89303	6.13567	6.23945	6.1703	6.20335	6.03947	6.05286	6.1184	6.13531	6.04595	6.09581	6.13893	6.00372	6.27705	5.97905	6.18285	5.91101	6.20317	6.05144	6.36076	6.52842	6.02072	6.0423	6.2531	5.95366	6.06674	6.19899	5.98777	6.26479	6.21321	6.14004
GABRA1	7.90665	8.3703	6.8562	8.42376	7.72441	8.42686	0.832017	7.80483	7.71061	8.35467	7.66606	7.41536	8.39353	7.69465	7.31467	7.75442	7.89908	8.39353	7.86013	8.85855	7.03306	8.00801	8.55993	8.48117	8.23466	8.06025	6.83652	8.70982	8.83581	7.50651	8.40386	8.4119	8.20121	7.74085	8.0928	7.72241	8.07999	6.71621	6.22175	7.41977	7.49259	8.37261	8.65627	8.32747	7.8149	8.16245	8.25043	7.98694	7.94075
NLRP2	-0.558021	1.56749	-1.08942	1.20116	0.581308	1.80208	-3.08204	0.744254	0.285517	-1.32169	1.82499	1.12228	0.630272	1.58414	-0.422988	0.810795	0.597659	-2.10141	-2.08552	-1.42689	-0.0231073	-0.859479	-0.341695	1.60189	0.440644	-2.15825	-1.6334	-2.93402	0.0616607	-0.826343	-1.51347	0.134662	0.620127	0.578883	0.314541	-0.260986	0.455577	-3.61095	-2.63876	-0.573293	0.585547	0.35615	-0.742373	0.369176	-1.17462	-1.80094	-0.870899	-0.329845	0.274405
SLC45A4	4.84898	5.43537	4.91688	5.07305	5.09757	5.09646	1.24957	4.77623	4.95229	4.9691	5.7409	4.6123	4.53707	5.23254	4.93986	4.7875	4.83216	5.73215	4.88475	4.7057	5.15811	5.14641	5.08223	5.14771	4.84074	5.26486	4.7363	4.95284	4.96012	4.89867	5.01149	5.08566	5.46807	4.89554	4.81245	5.68767	4.87428	4.98215	4.33937	4.86558	5.3097	5.1956	4.8068	5.11148	4.90725	4.87288	4.43024	4.50211	4.6443
RNF10	7.12485	7.03566	7.01746	7.14669	7.14193	6.95396	7.34694	7.01746	7.01316	7.01316	7.36788	7.06157	6.93249	6.92165	6.95598	6.8978	7.04419	7.12406	6.9169	6.9933	7.10946	7.36224	7.0745	6.97675	6.96004	7.2091	6.98685	6.97738	7.03239	7.04854	7.0316	7.15808	7.12961	7.05181	6.99539	7.16532	7.10113	6.96908	6.79119	7.29629	7.06194	7.20315	6.96551	7.15311	7.26942	7.25644	7.42029	7.35044	7.26331
ZNF839	4.01241	3.79377	3.29418	4.05515	4.39613	3.77534	4.06687	4.38092	3.87225	3.85304	3.16286	4.2926	3.8305	4.24281	4.23391	3.73731	4.05424	2.84507	3.86575	4.04386	4.20441	4.41337	3.97099	3.92516	4.09237	4.12796	3.56776	4.07354	4.15523	4.09771	4.10064	4.18888	3.20011	4.22209	3.86684	3.29766	3.84464	3.92195	4.07893	4.3287	3.93011	3.45176	3.71905	4.10371	3.54972	3.94925	4.65254	4.41772	4.26512
ZDHHC6	4.29479	4.22662	3.72767	4.41179	4.32523	4.40414	4.8376	4.27179	3.90052	4.52413	3.66927	4.34771	4.451	4.11052	4.1904	3.36522	4.29864	3.97881	4.29297	4.38246	4.03452	4.15607	4.47738	4.24408	4.44767	4.16321	4.22011	4.51204	4.47738	4.04013	4.32241	4.29981	3.93951	4.2977	4.4723	3.56065	4.3289	4.26348	4.27219	4.25955	3.97789	4.28309	4.26493	4.24868	4.05837	4.00486	4.5751	4.34476	4.34367
GRAMD1B	9.13454	9.09707	8.55993	8.91147	8.77673	8.97757	5.2458	8.89123	8.72125	8.84967	8.91147	8.68605	8.94697	8.4119	8.68272	8.91647	8.85408	8.81237	9.05605	8.71736	8.60002	8.547	9.03849	8.82191	9.03849	8.99953	8.76828	9.04983	9.10973	8.82191	8.98854	8.82598	8.67179	8.81697	8.98303	8.47282	8.78174	8.53706	8.50229	8.66751	8.74705	8.7513	9.07993	9.09707	8.93146	8.96225	8.84078	8.9213	8.9572
RNH1	6.11615	5.79876	6.24257	5.9609	6.47838	5.70478	7.49651	6.23759	6.26553	5.67683	6.33888	6.20378	5.49076	5.78199	6.00654	5.78291	6.01418	5.81219	5.71511	5.92758	6.16743	6.21649	6.0367	5.84895	5.85427	6.275	5.74532	5.62883	5.64883	5.98858	5.93133	5.88341	5.86429	6.09278	5.73441	6.08304	5.62634	6.27522	6.32951	5.9583	6.15714	5.84268	5.68767	6.21108	5.90672	5.71188	6.08515	5.90959	6.11278
NDUFS1	7.5253	7.69338	6.76283	7.6478	7.50985	7.80483	7.09346	7.52402	7.08228	7.6442	6.43663	7.10869	7.8149	6.43341	6.91406	6.4999	7.68159	6.72627	7.41074	7.8718	6.81778	7.01882	7.75967	7.68707	7.80161	7.36449	6.78654	8.04946	7.85077	7.07242	7.53901	7.90819	7.04976	7.24763	7.29535	5.93607	7.83359	6.99781	6.87065	7.14421	7.05263	7.39782	7.96023	7.58774	6.61681	6.98476	7.42131	7.29086	7.73263
RB1CC1	6.89811	7.0761	6.25831	7.06308	6.58129	7.2858	6.0728	6.60244	6.64495	7.231	6.16478	6.60303	7.23142	6.06674	6.4244	6.04736	7.06157	6.67063	7.11783	7.3658	6.15734	6.53269	7.09033	6.94185	7.25601	6.74008	6.62147	7.45765	7.52136	6.53191	7.27651	7.17407	6.91466	6.79183	7.15147	6.04756	7.42554	6.48053	5.96071	6.73195	6.64523	7.11549	7.14775	6.92358	6.86608	6.76255	7.24334	7.04569	6.4391
ERP44	5.04536	5.14088	4.92702	5.22401	4.85806	5.23517	5.1956	4.86232	5.03004	5.35244	4.66018	4.59325	5.225	4.05964	4.76834	4.58898	5.09345	5.23495	5.11703	5.11953	4.48872	4.48872	5.26156	4.96544	5.25434	4.8914	4.71543	5.35275	5.25177	5.26224	5.23891	5.2463	5.13401	4.77834	5.38399	4.5593	5.26923	4.72967	4.35208	4.94751	4.73079	5.09976	5.30336	5.00054	4.90136	5.11023	4.74617	4.83742	4.96489
ALAS1	6.12547	6.22643	5.46649	6.00654	5.9036	6.15056	4.397	5.4302	5.64591	5.87895	5.65168	5.48478	5.96976	4.77355	5.64523	5.12765	6.00125	5.53036	5.87818	5.96565	5.17308	5.66763	5.88576	5.81623	6.1233	5.55509	5.35402	6.0983	6.128	5.32539	6.20958	6.06674	5.49242	5.49753	5.94204	5.19849	6.22577	5.12783	4.76779	5.68714	5.32769	5.6066	6.29993	6.15228	5.60343	5.89594	6.01831	6.08379	6.36662
BIRC3	-0.965459	-0.796552	1.61546	-1.24712	-1.63896	-0.453372	2.99692	-0.168251	-0.14786	-0.54552	-0.496059	-1.79039	-0.262569	-2.78522	0.034899	-1.18925	-0.704118	-0.706896	-1.21348	-0.774046	0.173355	-2.14753	-0.899938	-1.14645	-0.838833	-1.04724	0.61491	-0.265053	-0.541431	-1.53922	-1.35095	-1.20931	-0.0701273	-2.37773	-1.43065	-2.34223	-0.10951	-0.0909421	-0.32205	-0.29303	-0.961787	0.730979	-0.347873	-0.784689	-0.15115	-0.555677	-0.502759	-0.246043	-0.384745
AKAP11	7.71451	8.05308	7.06376	7.6541	7.15265	8.03034	7.55557	7.81792	7.65656	8.06205	7.07892	7.46761	8.31246	6.98	7.19852	6.75712	7.72613	8.04383	8.15445	8.14849	6.91995	7.36124	7.86731	7.98694	8.0792	7.43378	7.56231	8.44669	8.34975	7.36884	8.13258	7.9976	7.84209	7.37147	7.89908	7.15311	8.13462	7.31284	7.03529	7.3658	7.53557	7.9699	8.30285	7.92296	7.66291	7.73414	7.55118	7.76241	7.74463
GLRX2	1.6166	1.89658	1.95933	2.01591	0.832017	1.87049	2.63119	1.16475	1.59565	1.7407	2.45869	1.08944	2.04871	1.44547	0.748979	2.31898	1.32105	2.54165	1.7244	2.10304	0.632936	1.80552	2.2048	1.5277	1.76018	1.55057	1.87049	1.80051	1.87249	0.797181	1.82951	1.87992	2.60874	1.60064	1.65233	2.83304	1.67656	1.03466	0.317876	0.819613	1.87432	2.05905	2.52273	1.74244	2.03716	1.63959	1.19033	1.93919	1.9454
SNAPC1	2.55066	3.06544	3.24881	3.14362	2.87505	3.32412	3.48521	2.86981	2.57383	2.95291	2.50649	3.13895	3.30168	2.8453	2.83895	3.31122	3.15901	3.01072	3.14079	3.0454	3.06767	2.8407	3.0454	2.97771	3.15781	3.07054	2.83133	3.00089	2.83849	2.6893	3.06399	2.93225	3.25108	2.5247	2.8182	2.58145	3.24219	3.07406	3.5855	2.44712	3.05988	3.16709	2.76432	2.67215	3.01977	3.00324	3.10512	3.18013	2.51502
DERA	3.39306	3.40173	3.51456	3.62136	3.60868	3.61976	4.64055	3.45982	3.7989	3.68207	3.09153	3.21197	3.69932	2.86341	3.85864	2.8795	3.6277	3.06679	3.51211	3.61033	3.28798	3.11078	3.48399	3.23983	3.18427	3.46656	3.96961	3.22128	3.52193	3.40656	3.40239	3.8044	3.45962	3.42528	3.29654	2.67372	3.62946	4.16387	4.13324	2.85297	3.58659	3.91357	3.00498	3.2353	3.63183	3.17353	3.48479	3.72961	3.41417
STRAP	6.58521	6.56567	6.19643	6.67625	6.38395	6.57943	6.25895	6.33245	6.44269	6.40572	6.39793	6.2699	6.6458	5.919	6.36514	5.91623	6.41993	6.62945	6.32106	6.8453	6.11362	6.4118	6.71377	6.54465	6.62175	6.36771	6.52462	6.65847	6.67336	6.42418	6.63519	6.5715	6.65067	6.4417	6.30019	6.28955	6.5303	6.09685	6.39893	6.32719	6.31797	6.54791	6.7292	6.49466	6.44624	6.25945	6.67167	6.53376	6.54039
ABCC2	-0.0403884	0.507491	0.766871	-0.0690589	0.151368	0.559614	0.351794	-0.779264	0.130122	0.320598	1.26942	-0.778103	-0.0494275	-0.555001	0.0798152	-0.32383	0.223618	1.9162	0.825556	-0.509368	-0.101176	-0.599399	-0.215386	-0.323196	-0.0651072	0.84186	0.536443	0.0170902	-0.588134	-0.156392	-0.438258	0.00210649	1.22765	-0.271328	0.178746	0.773288	-0.395127	-0.2955	-0.79689	0.833252	0.196422	1.17208	0.852295	0.830062	0.574382	0.961746	0.276332	0.24744	-0.384745
DEF6	1.01269	0.938152	-0.0329573	1.46917	1.60157	0.98837	3.55196	0.825225	1.31606	1.2565	1.70125	0.981528	0.630272	1.8383	2.60155	0.810795	1.27094	0.448391	0.269102	0.651289	1.44576	1.47944	0.850759	0.511817	0.666627	1.22517	1.11541	0.300429	0.617581	0.415729	0.440872	0.828151	0.709184	1.36597	1.39416	0.920657	1.16246	1.09972	0.667523	1.10152	0.84186	1.11948	0.835311	0.812946	0.61037	0.699319	1.9048	0.911726	0.483436
PLEKHO1	5.821	5.67372	6.09205	5.87544	5.78142	5.58217	4.54891	5.75375	5.58927	5.61511	6.26553	6.18657	5.37988	6.76197	6.23833	6.70275	5.57007	5.59004	5.71782	5.70532	6.22428	6.42925	5.74569	5.67483	5.58656	5.79969	6.0886	5.56113	5.62557	5.80162	5.48871	5.1753	5.87114	6.10795	5.80771	6.62028	5.61406	5.68364	5.89808	6.13239	5.94877	5.71204	5.33638	5.67826	6.01314	6.2699	6.24956	6.1061	5.82017
GCLM	4.14325	4.20098	3.61656	4.06717	3.89402	4.66374	3.95864	4.09175	4.41654	4.13608	4.01995	4.15306	4.72029	3.51989	3.91357	3.18013	4.17866	4.55556	4.3238	4.66087	3.81312	3.87277	4.33287	4.47186	4.16028	3.83566	4.06079	4.6148	4.76779	3.36775	4.59909	4.48302	4.52825	3.55587	4.19207	3.63166	4.28618	4.39774	3.69366	3.86184	4.18308	4.37765	4.43205	3.94632	4.07856	4.25588	4.38886	4.42814	4.41289
UBR2	6.07238	6.32813	6.42163	6.28285	6.08443	6.53902	6.05227	6.3547	6.62918	6.45024	6.57872	6.21976	6.35667	5.59652	5.93253	5.74753	6.20486	7.15532	6.52955	6.22303	5.8645	6.02713	6.2014	6.44428	6.39671	6.29516	6.36821	6.3434	6.15056	6.43819	6.13762	6.34699	6.73412	6.03851	6.55782	6.55317	6.42612	5.95155	5.6315	6.47341	6.17525	6.4838	6.28014	6.35242	6.46817	6.69507	6.31229	6.07061	6.13131
EHD2	3.66124	3.80237	4.56735	3.84481	4.20504	4.00832	3.99336	4.28492	4.12421	3.14112	4.66985	3.36712	3.65949	3.71388	4.21143	3.88597	3.76892	3.52193	3.79353	3.37074	4.31737	3.8932	3.54802	3.45982	4.04989	3.87068	4.79198	2.95214	3.4328	4.10548	3.16965	3.93032	4.12115	3.85341	3.12462	3.98188	3.19179	5.19361	4.90762	3.43188	3.82624	4.79387	3.2518	3.55672	3.79584	3.66206	3.43322	3.82527	3.67687
DEPDC1	-4.1806	-4.80233	-4.90259	-4.11536	-4.38927	-4.93213	-3.47877	-6.39827	-3.40753	-4.98135	-4.75656	-6.39827	-4.80233	-4.79775	-6.39827	-6.39827	-3.22828	-6.39827	-3.98495	-6.39827	-4.96658	-6.39827	-6.39827	-6.39827	-4.8829	-1.97295	-4.76571	-6.39827	-4.02883	-6.39827	-5.04957	-3.47877	-3.99701	-6.39827	-3.79798	-6.39827	-6.39827	-3.99098	-6.39827	-5.42366	-4.97151	-4.90259	-4.93213	-6.39827	-6.39827	-6.39827	-4.32675	-4.70871	-6.39827
CCDC28A	3.99295	4.41513	4.31261	4.45827	4.6536	4.32815	4.18068	4.4125	4.56584	4.49402	4.25174	5.08054	4.21352	5.42456	4.4588	5.28232	4.20158	4.35594	4.16406	3.82231	5.12498	5.11218	4.1088	4.21258	4.23123	4.39613	4.42793	3.89263	3.88308	4.82029	4.10429	4.34119	4.63143	4.67173	4.63075	5.06582	4.39251	4.47154	4.54699	5.10352	4.7453	4.35488	4.1974	4.0444	4.83816	4.77051	4.92128	4.68314	4.05366
RRAGD	7.04854	7.09189	6.09365	6.75602	6.4836	6.91726	5.30632	6.39622	6.31229	6.83715	6.429	6.47765	7.20315	6.04577	6.24208	6.37103	6.6813	7.21865	7.11635	6.88227	6.28861	6.26058	6.94583	6.66842	6.89811	6.41496	6.33805	7.2071	7.19244	6.31206	7.06008	6.92532	6.69157	6.38991	6.96696	6.42462	7.13451	6.05943	5.99914	6.02272	6.44428	6.57599	7.15147	7.06376	6.491	7.06083	6.97189	7.12406	7.19368
HSF2	4.80846	5.01131	4.86322	4.88692	4.77727	4.93166	4.46963	4.76219	5.0741	5.1245	4.92767	5.13767	5.01946	4.81032	4.92162	5.25674	4.92503	5.34642	4.77192	5.08509	4.75021	4.95994	4.95635	5.00122	5.00436	4.70365	4.69084	5.08547	5.0391	5.23157	5.02504	4.86973	5.27485	4.9874	5.01785	5.31428	4.96473	4.37294	4.44425	5.30229	4.79793	4.99951	5.1876	4.7519	5.0344	5.15888	5.15158	5.00758	4.81245
PHF20	6.14047	6.16401	5.3968	5.98201	5.58508	5.99521	5.55546	5.75856	5.64784	6.2014	5.4525	5.36189	6.08145	5.33963	5.61372	5.44251	5.79474	5.9706	5.95135	6.08596	5.24854	5.4183	6.25895	6.19404	6.40596	5.67826	5.49292	6.38704	6.37171	5.98462	6.08464	6.14435	5.59934	5.58109	6.03989	5.40119	6.20531	5.3802	5.23517	5.90083	5.45474	5.87435	6.48447	6.09685	5.70013	6.03327	6.29877	6.0983	6.33977
HSD17B6	3.85546	3.13744	3.67781	3.99065	3.6466	3.74906	3.36522	4.18776	4.19454	4.00255	3.49887	3.86704	3.85471	3.69455	4.37827	3.50877	4.14101	3.51824	3.82789	3.85843	3.70809	3.44834	3.58191	3.85823	3.83681	4.19961	4.84263	3.65771	3.71337	4.60681	3.94955	3.69508	3.76816	3.86978	3.89476	3.62193	3.99985	5.13767	5.14497	3.67578	4.47248	4.57778	3.29819	3.59345	4.20578	3.48214	2.80729	3.55767	3.69127
NR1H3	2.56267	2.7969	3.03247	2.72384	2.76798	2.8391	3.63096	2.95821	3.35876	2.6783	3.44834	3.07986	2.47853	3.22807	3.14994	3.68934	2.63836	2.42437	2.62071	2.59909	3.54443	3.01186	2.34185	2.33843	2.82619	3.05622	3.41077	2.20205	2.58973	2.94021	2.42185	2.50468	2.6989	2.89328	2.57404	2.96051	2.51714	3.65129	3.4198	3.22693	3.15634	3.07488	2.83084	2.77275	3.18027	2.82972	2.741	2.77446	2.51797
TYMP	2.85204	3.55325	4.25219	3.55739	3.09742	2.7601	2.00889	2.68575	3.68135	2.62813	4.05007	2.9928	2.42328	3.78325	4.0856	3.71718	2.62839	2.94499	2.89328	2.28097	4.01146	3.64207	2.47165	2.13479	2.72711	2.89035	1.9402	2.25378	2.14601	3.61697	2.49467	2.36379	3.70404	2.60716	3.41031	3.18662	3.3281	4.0362	3.60626	3.73479	3.07124	2.4712	1.74122	2.79881	2.26018	2.82134	2.67288	2.30366	2.09969
NCAPH2	5.57289	5.32824	5.43834	5.21838	5.71493	5.28232	5.19146	5.26554	5.32343	5.16518	5.6977	5.76211	5.04471	5.77179	5.67576	5.54024	5.45073	5.49325	5.33826	5.22847	5.71798	5.65954	5.22142	5.23928	5.31025	5.5718	5.30747	5.45331	5.3135	5.42235	5.47423	5.18245	5.30615	5.46127	5.46253	5.60676	5.3612	5.57489	5.32651	5.5197	5.35114	5.26811	5.00423	5.45655	5.58638	5.52919	5.86353	5.78031	5.46986
TOMM34	3.39705	3.30321	3.66481	3.43989	3.50468	3.23505	3.67388	3.36949	3.54204	3.07078	3.70854	3.47859	3.29766	3.46288	3.23319	4.3289	3.39911	3.53003	3.23554	3.21775	3.52065	3.66616	3.32783	3.22028	3.01353	3.57323	3.64854	3.13654	3.24453	3.32783	3.40239	3.31873	3.66442	3.51824	3.09952	4.27085	3.24497	3.22939	3.64	3.06523	3.26657	3.59486	3.1442	3.50629	3.6784	3.39978	3.45962	3.55178	3.30523
SEC63	6.29815	6.26812	6.1288	6.29168	6.12351	6.37171	6.72627	6.20295	6.09321	6.38746	5.79357	6.00105	6.5332	5.67319	6.05535	5.61157	6.31451	6.21131	6.40621	6.31503	5.9802	5.81314	6.47097	6.25079	6.396	6.11757	6.09299	6.52287	6.42352	6.20335	6.32995	6.27835	6.17831	6.10382	6.25129	5.76488	6.53873	6.18218	6.275	5.99102	5.96001	6.18149	6.45537	6.23553	6.0728	6.09018	6.17989	6.24453	6.15142
KPNA6	6.67282	6.56296	6.30137	6.40188	6.21999	6.67008	6.16478	6.33586	6.17588	6.52156	6.43483	5.83045	6.66508	5.27871	6.16987	6.11757	6.275	6.98202	6.37533	6.39197	5.89031	5.62237	6.66676	6.53486	6.71787	6.34912	6.24186	6.73088	6.70715	6.31934	6.32995	6.59701	6.34119	6.24104	6.4722	6.08636	6.64406	6.14656	5.90102	6.32084	6.12227	6.53653	6.79119	6.70801	6.33586	6.4528	6.536	6.35218	6.71377
VIM	5.30825	4.51277	4.7469	4.94769	4.83921	4.62707	5.92639	5.4415	5.64784	3.66399	4.97695	4.3089	5.33366	3.28816	5.35816	3.789	5.66372	4.30086	4.87642	5.00758	5.51265	4.35628	4.56392	4.2025	4.40971	4.85872	6.03307	4.18007	4.9701	4.20325	4.73702	4.7424	4.92832	5.13119	5.29376	3.92055	5.12628	6.51863	6.99891	3.82846	4.82828	5.95215	5.30383	4.54944	5.45524	6.35627	4.36663	5.49957	5.1354
RTEL1-TNFRSF6B	5.80851	5.66545	6.72041	5.62428	6.4974	5.25815	4.06204	5.78014	5.84474	5.87798	5.79018	6.61166	5.14986	7.13948	6.56859	5.58109	6.08304	5.07378	5.83883	5.29531	6.77848	6.47596	5.37126	6.01276	5.12376	6.04535	5.05373	5.44536	5.33138	6.2592	5.63029	4.92503	5.33283	6.31329	5.88836	6.22129	5.75107	6.72975	6.16964	6.24844	6.13567	4.84588	4.88492	5.6229	5.85663	5.46986	5.82564	5.2858	5.53193
FAS	0.234394	1.04138	3.08573	1.55563	0.905876	1.08633	2.30291	1.10392	2.27169	1.56503	1.01868	0.609299	0.963299	-0.155394	1.74693	0.884895	0.935158	1.84793	0.958067	0.98268	1.36597	-0.859479	0.51969	0.101465	1.48415	0.994926	1.92776	0.588261	0.483436	1.40433	1.15396	0.873364	2.5518	0.361852	1.37909	0.313721	1.82197	2.44454	0.771016	1.00902	0.560903	2.38584	2.06456	0.901728	1.37339	0.577565	-0.0613296	1.07886	0.325297
RNASET2	4.02077	4.17118	3.43188	4.60795	4.23808	4.19434	7.19244	3.4883	4.20685	3.7842	5.03985	3.60785	4.02865	4.44009	4.96561	3.74123	4.09709	3.55325	3.87746	3.53772	4.1614	4.37162	3.9211	3.51742	3.20619	4.25062	3.8335	3.57257	2.90939	3.80684	3.95937	3.56792	3.66442	4.07382	4.58931	3.78963	4.36202	3.97658	3.68014	3.79314	3.37011	4.41324	3.34368	4.40299	3.17248	3.2472	3.97099	3.64177	3.37148
CD44	5.91255	4.96104	6.82427	5.09841	4.24744	5.09141	7.90375	6.04756	6.27974	5.35046	5.51705	4.25553	5.71714	3.20725	5.12024	3.82944	5.27853	5.71924	4.0475	4.92454	4.63188	3.34294	4.77501	5.6229	6.33038	4.97208	5.16238	4.70759	4.91513	5.00723	4.83137	3.63891	6.29538	4.35628	5.13056	4.39939	6.05144	7.84507	5.9706	5.45717	5.06386	6.1184	5.7773	5.09806	4.1259	4.58443	2.99692	4.08916	4.34367
KCNG1	1.81283	1.53648	2.03964	2.05058	0.447307	1.70033	0.524268	2.33014	1.99857	1.29831	2.5218	1.45791	0.93794	1.32389	-0.357817	2.6145	1.70979	2.06834	2.37253	2.6871	2.10789	1.59326	2.62949	1.94277	-0.399893	3.4929	1.34227	0.649542	1.41667	2.15525	2.14058	1.94947	2.02151	3.36775	2.24435	2.00144	1.89135	2.09303	2.52248	2.14788	3.67598	3.55502	1.30362	2.57603	2.77951	3.52957	3.48479	1.07886	1.65124
AGPAT4	5.55606	5.6713	5.50005	5.6017	5.22717	5.63186	8.0421	5.56013	5.3759	5.52937	5.80472	5.04666	5.43327	5.25469	5.01663	5.40566	5.41847	6.21512	5.65833	5.26891	5.29046	5.13652	5.42155	5.90194	5.6206	5.45347	5.54534	5.70788	5.70346	5.32839	5.58656	5.4295	5.52756	5.2764	5.69595	5.51587	5.99752	5.54632	4.93864	5.51601	5.37886	5.48956	5.1522	5.8481	5.61313	5.92577	5.306	5.45088	5.5265
SLAMF7	-3.33816	-4.80233	-6.39827	-4.11536	-6.05371	-4.1806	-3.08204	-3.60793	-4.97151	-4.98135	-4.75656	-4.43192	-2.77725	-3.99098	-6.39827	-6.39827	-4.43192	-6.39827	-5.19724	-4.85864	-4.96658	-6.39827	-3.15578	-6.39827	-4.09705	-6.08324	-3.41353	-4.10621	-2.90922	-4.06824	-3.20857	-6.39827	-6.39827	-4.01822	-4.96166	-6.39827	-3.52777	-6.39827	-4.49601	-4.60957	-6.39827	-6.39827	-6.39827	-3.80324	-3.09883	-4.83964	-6.39827	-2.7076	-3.82584
BTN3A1	4.42317	4.45568	3.99655	4.47059	5.08174	4.32363	3.86997	4.69028	4.69349	4.26325	4.29426	4.70387	4.18608	4.94205	5.34212	4.38139	3.86536	3.92093	4.42509	3.63637	4.8676	4.02983	3.77557	4.31336	4.18364	4.20896	4.23959	4.32797	4.23238	4.91068	3.53952	4.51793	4.11879	3.93128	5.05689	2.74749	4.75037	4.46649	4.53287	4.69509	3.96341	4.14428	4.04646	4.19288	3.81199	3.9849	5.12922	4.35208	4.19794
MIPEP	2.10753	2.04802	1.66436	1.99237	1.93486	2.13093	2.45796	1.7737	1.28767	1.94595	1.04179	1.57699	2.30926	1.58414	1.30593	1.864	1.98355	1.03499	1.80415	2.29294	1.64794	1.83916	2.25312	1.87432	1.94838	1.84373	1.65192	2.45581	2.53127	1.94238	2.0322	2.39165	1.26487	2.14601	1.70847	1.88085	2.01195	1.85139	1.90439	1.80552	1.67365	1.68931	1.96395	2.21328	1.70399	1.63959	2.27169	1.42341	2.48213
PRKCH	2.23303	1.95672	2.56604	2.14973	2.26462	2.42966	3.41661	2.75809	2.8509	1.98861	1.92194	1.47042	2.89762	0.877379	3.05475	1.51155	2.42736	2.44855	2.92379	2.46914	2.48566	0.856269	1.91067	2.12657	2.22888	2.1959	3.76674	2.16978	2.42833	1.90772	1.82951	1.73281	2.18395	2.45174	2.54467	1.12392	2.28854	3.41764	4.0187	0.772027	2.31489	2.67626	2.539	2.15777	2.40022	2.79393	2.01094	2.20929	2.2591
INSRR	-0.314096	1.486	-2.2652	0.848556	0.0370186	0.0383025	-3.47877	-0.198925	0.958067	0.067479	1.06247	1.65508	1.21474	-0.155394	-1.99104	0.418532	0.771016	-0.160251	-0.136877	0.833252	-0.0231073	1.80552	-0.299326	0.836494	-0.716311	-1.20061	-0.642034	-0.484838	-0.0408213	-0.156392	1.24037	0.421142	0.757849	0.0687793	0.417386	0.195882	0.573526	1.14813	-0.32205	0.993454	1.2562	-1.84573	-0.784689	-0.13325	-0.205664	0.510452	1.06799	0.216478	-0.240845
IFNGR1	4.88678	5.09694	5.08174	4.97296	5.29664	5.32905	7.12874	5.08697	5.35275	5.10008	4.93616	5.05637	5.53807	4.80261	5.89576	4.63127	5.26733	5.14241	5.15512	5.08955	5.27081	4.67173	5.05016	5.29516	5.43995	5.19956	5.4544	5.10763	4.73136	5.15462	4.73001	5.24923	5.11185	5.09806	5.25947	4.68133	5.40709	5.54818	5.5086	5.09694	5.54632	5.34525	5.37424	5.10748	5.37126	4.73001	5.03233	5.12682	4.69287
B4GALT7	3.95227	3.46288	3.78667	3.5862	4.29115	3.64273	3.66496	3.94603	3.75805	3.34442	3.58152	4.35985	3.44514	4.72857	4.19815	4.30346	3.96363	3.06266	3.82083	3.76252	4.54599	4.33455	3.71968	3.65407	3.71688	4.03535	3.60445	3.71854	3.69809	3.91539	3.84317	3.72744	3.34294	4.05837	3.78696	3.83927	3.56287	4.18888	4.54059	3.93011	3.84697	3.44716	3.25474	3.99018	3.34834	3.29315	3.86575	3.80036	3.82546
SH2D2A	-3.33816	-4.01521	-2.62895	-2.97858	-3.7068	-3.69619	-1.63594	-3.60793	-2.64104	-3.78141	-3.35753	-3.86981	-6.39827	-3.46887	-3.41353	-2.8237	-5.08895	-5.27599	-5.19724	-2.7076	-3.74974	-3.61469	-4.82522	-2.22313	-3.59591	-6.08324	-3.41353	-4.10621	-4.02883	-6.39827	-2.76726	-5.04957	-2.53739	-4.82064	-2.28283	-4.66294	-3.52777	-1.53046	-3.58312	-2.7076	-2.90772	-2.58707	-3.35753	-3.42766	-6.39827	-2.04924	-4.32675	-4.70871	-4.99119
VRK2	1.90439	1.69861	2.34802	1.69197	1.74452	1.50105	5.0804	2.12208	2.62097	1.86955	2.32957	2.72384	1.8601	2.19686	1.6166	2.18968	1.51978	1.51909	1.53831	1.96823	2.31773	1.94644	1.59133	1.93253	1.70708	1.97962	2.51665	1.24935	1.36099	1.8194	1.33515	1.29126	2.27906	2.13557	1.93042	2.59396	1.72352	2.19949	2.13172	1.80552	2.18045	1.92449	0.974034	1.37116	1.77216	1.8465	1.38669	1.57845	0.924392
TNFRSF1B	2.56816	2.88806	4.44116	2.57457	3.01892	2.49102	4.57546	2.62372	4.74301	3.1179	3.68796	2.63731	2.65278	2.09106	5.07033	3.06913	3.0174	1.99206	2.75342	2.53046	3.49092	1.64924	2.6876	2.39568	2.89536	3.32549	4.01701	1.81495	1.82448	3.22001	1.78443	2.80103	3.70854	2.66609	3.53173	2.06402	3.34442	4.05387	3.5359	3.17816	2.5933	3.92584	3.00498	2.89762	2.62949	2.80316	2.47142	2.33762	1.98683
VEZT	5.51881	5.48658	5.09029	5.67683	5.38172	5.79876	5.33774	5.79859	5.37832	5.7187	4.60736	5.72644	5.91856	5.13471	5.3896	4.68912	5.66785	5.22959	5.69342	6.09407	5.29482	5.32176	5.74977	5.64227	5.85292	5.31316	5.29289	6.02173	5.89205	5.39844	5.84424	5.87527	5.09646	5.39097	5.53022	4.55469	5.92217	5.21644	5.04841	5.37832	5.27836	5.47954	5.74622	5.49873	5.00295	5.35288	6.13743	5.54271	5.76621
POU2F2	4.74284	4.62602	5.21369	4.76936	4.5307	4.21767	3.00773	4.65079	4.41654	4.70138	4.72984	5.16988	4.32475	5.49736	5.37661	5.52074	4.9719	4.57089	4.87075	4.39486	5.32788	5.16723	4.6123	4.40496	4.65137	4.5809	4.65079	4.47802	4.5288	4.86447	4.69334	4.3463	4.27817	4.90952	4.97617	4.97133	4.31923	4.57057	5.30287	4.58731	4.67319	3.94106	4.17572	4.68896	4.50548	4.79119	4.53667	4.91417	4.57024
BRD9	5.65578	5.10715	5.52349	5.2876	5.77546	5.20375	4.97635	5.82138	5.15362	5.43664	5.33409	5.84122	5.10136	6.00724	5.75392	5.15918	5.50687	4.93286	5.51793	5.42219	5.74622	5.64831	5.41901	5.58049	5.42329	5.53977	5.11675	5.36461	5.47281	5.63679	5.44425	5.3454	5.05981	5.45543	5.44299	5.18347	5.20188	5.54477	5.44712	5.52307	5.52738	4.70243	5.26206	5.52406	5.00612	5.07076	5.39908	5.24872	5.47386
SNX1	6.551	6.58945	6.53221	6.42759	6.38083	6.53003	7.60431	6.54465	6.35074	6.54597	6.38347	6.30137	6.51107	6.27767	6.66676	6.31503	6.49022	6.536	6.69273	6.46636	6.49339	6.06595	6.54677	6.62858	6.67678	6.48868	6.7329	6.67735	6.57235	6.33958	6.51863	6.49151	6.37533	6.53245	6.515	6.29767	6.67141	6.61025	6.6458	6.22152	6.42687	6.37378	6.47145	6.58462	6.47892	6.47745	6.65816	6.4974	6.61538
TBPL1	4.6972	5.15972	5.10511	5.29647	4.90152	5.16723	4.3488	4.83903	5.03897	5.01457	5.53036	5.19208	5.07109	4.93797	4.97897	5.709	5.2237	5.64784	5.13915	5.46287	5.06508	5.30113	5.31673	4.76991	5.02178	5.09276	5.25961	5.01424	5.07267	4.87603	5.13168	5.19378	5.80851	5.10106	5.15346	5.77654	4.96173	4.95802	4.95547	4.81245	5.30176	5.49149	4.9492	5.11623	5.65651	5.28531	5.13719	5.4126	5.1245
ARNTL2	3.15149	3.00449	2.6893	2.9949	2.02177	2.66297	0.553212	2.75365	2.33646	3.03981	2.37138	2.49077	2.87438	2.07042	2.30335	2.29206	2.87367	2.82804	2.85904	3.01323	1.75782	2.68955	3.45176	2.8568	3.04863	2.51262	2.70516	3.2769	3.2556	2.4993	2.93199	2.30366	2.7193	2.96514	3.17156	2.58145	2.36893	1.97951	2.17429	2.07306	2.19276	2.51568	3.37054	2.9976	2.69627	3.05451	3.15516	3.32949	3.2871
BCLAF1	7.72053	7.9298	7.65344	7.82238	7.72882	8.1824	7.09151	7.55229	7.78615	8.23252	7.56703	7.58407	8.11027	7.26247	7.57513	7.50257	7.87337	8.38334	8.11241	8.07999	7.40085	7.3381	7.84209	7.72441	8.12165	7.51633	7.69338	8.09085	7.99379	7.80323	8.05492	7.79309	8.07285	7.73148	8.20316	7.53344	7.97666	7.46306	7.24551	7.718	7.60732	8.07999	8.11798	7.76933	7.9976	7.88389	7.6478	7.83798	7.45474
SLC39A9	5.83096	5.69248	5.49552	5.63389	5.72792	5.79495	6.00679	5.64244	5.54442	5.81044	5.4799	5.46003	5.83676	5.37971	5.52881	5.34405	5.6855	5.82971	5.64188	5.88879	5.40178	5.4567	5.8267	5.71304	5.90775	5.44857	5.55169	5.9706	6.04088	5.6462	5.75577	5.99384	5.57304	5.51035	5.73265	5.34509	5.94817	5.67354	5.80472	5.52512	5.51382	5.77828	6.0119	5.87019	5.49343	5.37211	5.70621	5.61243	5.83377
ANK1	8.16669	8.03438	7.73825	7.93061	7.90977	8.13082	1.26589	8.09085	7.70379	8.11798	8.40906	8.10845	7.92135	8.00989	7.93731	7.41924	8.04568	8.15848	7.95507	7.76656	7.62275	7.89137	8.1765	8.21574	7.78344	8.28877	7.59019	7.91819	7.95684	7.9699	8.06718	7.78072	7.94231	8.06718	8.1366	8.36511	7.87754	7.51633	6.90457	8.30762	8.04782	7.98019	8.00108	8.2914	8.16875	8.11433	8.14135	7.78879	8.0171
IBSP	-0.314096	-0.298301	-2.43662	-2.74309	-2.92893	-2.12772	-4.81148	2.76414	-3.40753	1.43806	-0.861292	-1.4053	0.0280933	-3.46887	-1.99104	-4.16542	-4.43192	-3.0425	-5.19724	-1.05999	-3.37682	-1.74052	2.2591	-0.207754	-3.21493	1.098	-3.00899	-2.5089	-2.28678	-2.89027	-1.35095	-3.8604	-3.47697	0.674838	-4.96166	-0.786429	-4.83964	-6.39827	-4.49601	-1.43773	1.27996	-1.276	-1.62256	-2.33415	0.931545	-6.39827	-0.502759	-4.70871	-4.99119
TFB1M	2.56267	2.59451	2.32434	2.8409	2.25542	2.70151	2.95626	2.41155	2.54728	2.55523	2.32043	2.3075	2.67612	2.01213	1.84125	2.49303	2.76654	2.38188	2.8825	2.76687	1.8812	2.12428	2.85424	2.49077	2.49274	2.5366	2.25936	2.82008	2.84975	2.44432	2.59863	2.82442	2.4533	2.32286	2.70442	1.90191	2.48196	1.83373	1.91706	2.16549	2.14849	2.29784	2.97145	2.48745	2.69627	2.68294	2.43091	2.62688	2.67533
RABEP1	6.99033	6.9281	6.61768	6.87654	6.46076	6.98892	7.3658	6.91963	6.84051	6.87277	6.58695	6.55604	7.07384	6.19623	6.59965	6.26759	6.80457	7.05181	7.11958	7.07682	6.41573	6.51058	7.10869	7.00797	7.0083	6.82759	6.94454	7.2064	7.32129	6.79773	6.94551	7.12445	6.8853	6.73751	6.81344	6.59546	6.9489	6.59836	6.79897	6.63249	6.70744	7.01075	7.15771	7.0097	6.78991	6.88096	6.6469	6.7983	6.69742
HMGB3	2.54036	2.37854	2.50139	2.10771	3.46323	2.37786	2.94339	2.67909	2.23143	2.75148	1.15331	2.66381	2.82604	3.22807	3.27762	2.78014	2.63395	1.99857	2.35389	2.38977	3.26567	2.73503	2.81391	3.01787	3.14168	3.23801	2.24072	2.74724	2.85424	2.7676	2.71368	2.96494	1.85923	3.12921	2.58807	1.68659	2.93414	2.57515	3.07488	3.61057	2.54441	1.93304	2.90233	2.53921	2.32415	1.60847	3.44147	2.8403	2.70081
NUP160	5.06015	5.17138	5.51117	5.07768	5.13575	5.38383	4.95109	5.20756	5.22959	5.36907	5.07033	5.25434	5.39393	4.93387	5.15158	5.12058	5.27658	5.50021	5.50258	5.07109	5.09595	4.87183	5.07507	5.30418	5.47847	5.22416	5.42386	5.33409	5.04486	5.31902	5.16823	5.15756	5.45	5.03364	5.50366	5.2733	5.3612	5.36409	5.18332	5.38467	5.17441	5.40139	5.13353	5.24973	5.47973	5.68018	5.38004	5.49753	5.16775
BAK1	3.06039	2.83723	2.93176	3.08847	3.0671	2.8152	3.43624	2.73503	2.47142	2.8568	3.24571	3.21825	2.84198	3.6466	3.39978	3.31122	3.12839	2.93553	2.71478	3.11849	3.24078	3.35845	2.8829	2.7133	3.03058	3.12436	3.16229	2.92489	2.94517	2.54016	3.01052	2.85543	2.71217	3.33406	2.92622	3.32677	2.92053	3.27572	3.4376	2.73816	3.15634	3.25994	2.75582	3.00232	3.04417	2.86842	3.50503	3.21509	3.1554
MUSK	-4.90259	-4.80233	-4.90259	-6.39827	-6.05371	-6.39827	-1.91793	-5.26615	-4.97151	-6.39827	-6.39827	-6.39827	-6.39827	-6.39827	-6.39827	-6.39827	-6.39827	-4.0592	-4.53721	-3.23413	-4.26122	-6.39827	-6.39827	-5.14802	-4.09705	-6.39827	-4.76571	-3.60793	-4.02883	-6.39827	-4.40904	-6.39827	-6.39827	-6.39827	-6.39827	-6.39827	-4.83964	-6.39827	-6.39827	-5.42366	-4.97151	-4.90259	-4.93213	-4.97151	-6.39827	-6.39827	-3.44404	-4.70871	-6.39827
IKZF2	3.24244	4.036	3.8225	3.58004	3.27494	4.25571	5.59059	3.27519	4.15023	3.94974	2.95601	3.26219	3.7566	3.12194	3.50681	3.75683	3.70597	4.02195	4.10745	3.58942	3.35743	2.90865	3.42962	3.43851	3.83681	3.66904	3.78667	3.80145	3.90376	3.71832	3.92368	4.06394	4.12695	3.08623	4.02449	3.12085	4.37008	3.90583	3.42731	3.55123	3.67214	4.12248	3.67094	3.61237	3.61356	3.79521	3.48479	3.45243	3.39284
GRN	4.65908	4.20098	4.50548	4.3864	4.75289	4.24526	5.89558	4.40073	4.74672	4.20741	4.66524	4.13171	3.98898	4.14008	5.01201	4.49011	4.47418	4.12134	4.19566	4.29604	4.6289	4.25848	4.17667	4.19064	4.22281	4.27866	4.76477	3.7467	4.22998	4.37673	4.00213	4.28756	4.05661	4.42509	4.61958	4.33888	4.27681	4.8826	4.83464	4.39559	4.37109	4.27163	4.14599	4.64469	4.37472	4.27995	4.12134	4.11622	4.18138
FAM13B	6.52932	6.84499	5.35261	6.35784	5.46374	6.73979	5.42033	5.71188	5.76305	6.34165	5.95422	5.58638	6.93354	5.27081	5.60788	4.81391	6.36638	6.34953	6.74693	6.59915	5.21145	6.10446	6.69157	6.1433	6.22622	6.29627	5.98277	6.96481	6.8103	5.45315	6.50441	6.68902	6.3306	5.9546	6.54707	5.73493	6.58462	5.79842	4.85581	5.51364	6.3982	6.36895	6.02272	6.53134	6.48283	6.44269	6.82848	6.56915	6.71053
ARHGAP31	5.56882	5.73458	6.45773	5.33981	5.62391	5.96111	5.36495	5.98777	6.07238	5.51427	5.53853	5.24325	5.87742	4.316	6.25172	4.86432	5.76563	5.53628	5.62326	5.22943	5.92738	4.30617	5.57304	5.29772	6.03307	5.54927	6.68651	5.18166	5.18229	5.91172	5.00854	6.00065	5.99465	5.37816	5.06508	4.4588	6.01352	6.54413	6.92358	5.86572	5.96111	6.35122	6.13239	5.57917	5.23871	4.40829	3.51072	5.16474	5.14893
CENPQ	1.92142	2.48874	2.13228	2.55158	2.22835	2.61535	4.17392	1.65073	2.2044	2.67308	2.18237	2.05483	2.46777	1.07785	2.00078	1.72009	2.45155	2.78014	2.08809	2.38977	2.15391	1.71486	1.94488	2.02918	2.00795	2.34043	2.70516	2.3134	2.23288	1.95489	2.23423	2.48002	2.8431	2.2734	2.36803	1.47896	2.83577	2.63704	2.53151	2.06317	2.47743	3.18446	2.09633	1.87843	2.51502	2.12628	2.33014	2.4448	1.3027
SARS	6.95598	6.71704	6.27013	6.79599	7.11701	6.81196	6.84222	6.70971	6.679	6.70483	6.73195	6.74157	6.78263	6.65934	6.66237	6.32698	6.69559	6.5571	6.52759	6.93943	6.47892	6.94719	6.85522	6.76857	6.921	6.86442	6.20915	6.8562	6.95062	6.69301	6.74157	6.99301	6.52287	6.63638	6.4147	6.66029	6.82994	6.32995	6.47521	7.0267	6.3907	6.49964	7.04854	6.86739	6.28152	6.62971	7.02031	6.66759	6.91406
RANBP3	5.79074	5.52491	5.97214	5.64661	6.01314	5.51253	5.91677	5.80994	5.63448	5.50669	6.40523	5.9357	5.50241	6.18261	6.16087	6.23503	5.80489	6.07219	5.56693	5.58586	6.19363	6.04516	5.65833	5.60827	5.68877	5.93133	5.92912	5.53807	5.48603	5.76191	5.57748	5.58686	5.80734	5.92777	5.57273	6.42734	5.46649	5.96565	6.25129	6.01518	5.95932	5.77828	5.45524	5.73127	6.03568	5.88632	6.1703	6.01852	5.73835
ARID4A	5.78371	6.05247	5.70147	5.9834	5.41221	6.21258	4.96301	5.55132	5.6554	6.2134	5.48146	5.65168	6.13549	5.34623	5.54057	5.55337	5.89187	6.08304	6.08905	6.13429	5.46019	5.3595	5.86084	5.84268	5.99773	5.5307	5.85427	6.14264	6.20894	5.63369	6.0423	5.97982	6.03038	5.69141	6.16377	5.68988	6.21131	5.53716	5.57947	5.70013	5.81958	6.06286	5.98552	5.82279	5.98896	6.12035	6.03038	6.10122	5.36957
EIPR1	4.57358	4.41513	4.18514	4.63634	4.86918	4.49922	4.15787	4.42647	4.51758	4.43447	4.2029	4.80659	4.41528	4.84074	4.71924	4.51327	4.5539	4.14525	4.15437	4.72169	4.72949	4.98134	4.54599	4.72087	4.69568	4.64322	4.19064	4.59778	4.75698	4.82029	4.6781	4.67535	4.1966	4.61115	4.31129	4.63799	4.48045	4.17805	4.49867	5.03635	4.451	4.39797	4.58313	4.53687	4.4685	4.54769	4.92939	4.55447	4.63618
PNPLA6	5.88813	5.61689	6.11735	5.71322	5.8433	5.52827	6.83221	5.82297	5.87311	5.49873	6.65816	5.82564	5.37075	6.23738	5.87001	6.25598	5.75761	6.01211	5.47246	5.60466	6.00142	5.90139	5.43194	5.71747	5.32539	5.95155	6.01578	5.30456	5.37729	5.79281	5.47954	5.31627	6.19875	5.88028	5.48834	6.45517	5.37058	6.15823	6.01662	5.95559	6.08421	5.73407	5.61912	5.81345	6.03851	5.51742	5.31516	5.51587	5.40874
IFT88	3.56897	3.60011	3.00595	3.67297	3.8176	3.78148	4.71073	3.60626	3.35594	3.63122	2.40957	3.85068	3.66927	4.00764	3.61738	3.18915	3.50996	2.49711	3.97343	3.80492	3.78009	3.71388	3.59032	3.48386	3.67232	3.58004	3.45408	3.72767	3.5499	3.44411	3.56874	3.9675	3.17553	3.6656	3.16528	2.91294	3.48707	3.68458	3.99371	3.63584	3.19067	3.34392	3.03773	3.37215	3.25209	3.49661	3.67232	3.65709	3.39859
ALG1	3.88009	3.71388	3.47816	3.82546	4.19773	3.61976	4.31261	3.95564	3.63243	3.72121	3.14712	4.03222	3.94087	4.44238	3.98217	4.06947	3.82508	2.9333	3.58325	3.94471	4.16676	4.24243	3.91042	3.95919	3.97066	4.02129	3.72494	3.73609	3.94845	3.8961	3.84719	4.15607	3.19067	3.98188	3.61057	3.62193	3.75683	3.85417	4.1966	4.0453	3.94585	3.3753	3.62406	3.92672	3.66661	3.53991	4.44733	3.91239	4.05366
ZCCHC8	4.59263	4.79471	5.53051	4.8208	4.6311	4.86064	4.57259	4.70464	4.84865	4.8797	5.44116	4.86417	4.71361	5.10106	4.72686	5.30383	4.83355	5.39427	5.25747	4.58769	4.8515	4.95585	4.70155	4.8201	4.52805	5.0554	5.04726	4.68563	4.43024	5.05096	4.6683	4.54961	5.40369	4.85855	5.1354	5.56882	4.58261	4.89281	4.51136	4.83464	5.06947	4.9541	4.57759	4.70257	5.3634	5.63202	4.8454	5.03668	4.64685
ABCF2	5.56662	5.34459	5.04714	5.47443	5.14709	5.31799	5.36005	5.35197	5.24167	5.20058	5.34802	5.01647	5.35063	5.15834	5.02178	5.33157	5.34704	5.21118	5.24251	5.45879	4.98705	5.16723	5.56356	5.36443	5.48282	5.52721	5.27198	5.5411	5.52108	5.16988	5.28694	5.37536	5.20524	5.30988	4.99228	5.36443	5.27523	4.92144	5.31197	5.00261	5.22325	5.31007	5.61262	5.51763	5.33395	5.22126	5.649	5.44425	5.49361
CHPF2	4.58655	4.37657	4.45516	4.39774	4.89424	4.18176	4.18068	4.58029	4.23703	4.47802	4.69604	4.62184	4.12626	5.36045	4.63893	4.28868	4.55087	4.26298	4.49212	4.36522	4.89936	4.89014	4.26048	4.32965	4.11305	4.72611	4.27023	4.2978	4.08404	4.44336	4.41673	3.94034	4.33287	4.66709	4.40762	4.83082	4.08618	4.71025	4.54699	4.23046	4.62657	3.91357	4.10842	4.46699	4.2813	3.95477	4.22245	4.0168	4.16544
LRRC7	0.92092	1.32702	1.47605	1.67178	1.31937	1.77534	3.45065	1.57593	1.77409	1.51543	1.75489	1.45791	1.56885	1.3842	1.21409	1.9952	1.58226	1.20395	1.6477	1.6871	1.33632	1.61381	1.37057	1.60765	1.46066	1.43117	2.20873	1.45899	1.22427	1.71898	1.66558	1.53943	1.42743	1.51849	1.4617	1.92449	1.67656	1.73634	1.66142	1.2808	1.83161	2.02204	1.4278	1.34605	1.91857	1.6199	1.29809	1.50855	1.25312
FUT8	5.31395	5.45456	4.82772	5.50617	5.04175	5.24377	6.73626	5.07362	5.29078	5.28848	5.21871	5.08509	5.23517	4.63431	4.92162	4.73928	5.20677	5.41882	5.35402	5.6406	4.80567	5.1104	5.48956	5.6822	5.25594	5.32056	5.08	5.39741	5.61758	5.46715	5.50516	5.53003	5.49588	5.06321	5.29465	5.14625	5.31499	4.90691	4.62423	5.0829	5.16136	5.24236	5.36312	5.38362	5.33756	5.68533	5.64078	5.29127	5.34769
UBA6	5.64866	5.78467	5.98462	5.77161	5.46599	5.87114	6.14435	6.03472	6.10714	6.10985	5.74604	5.98573	6.05247	5.34927	5.50168	5.45423	5.83524	5.69431	5.98573	6.06163	5.55606	5.49445	5.76584	5.96922	6.00703	5.7409	5.93015	5.85521	5.79474	6.15486	6.0995	5.68092	6.10184	5.62519	5.98377	5.80956	5.87565	5.59386	5.30505	5.97806	5.86118	5.96477	5.93989	5.66563	5.81686	6.24472	5.25815	5.62041	5.64605
GAB2	4.98674	5.13637	6.03947	4.84912	5.18632	5.0901	7.72882	5.1599	5.49276	5.25747	5.90324	5.21737	4.93932	4.77355	6.07238	4.69815	5.23603	5.69647	4.86287	4.77372	5.82172	4.67823	4.64734	5.34105	5.54889	5.2149	5.88399	4.98577	5.02551	5.23331	4.89528	4.92702	5.25268	5.09806	5.19983	4.59159	5.41468	6.23647	6.17899	5.30733	4.94093	5.21806	4.88383	5.28739	5.28288	4.64304	4.53667	4.65559	4.56203
ATP6V0A1	8.21988	8.0784	7.89285	8.06465	8.0818	8.14849	7.31568	8.04048	7.8149	7.97348	8.02043	7.93731	7.9976	8.27943	8.0818	8.72125	7.90977	7.99855	7.99949	8.02872	7.97523	8.06897	8.20916	8.15635	8.16448	8.10845	7.74609	8.13843	8.0948	8.10845	7.96023	8.27943	7.73263	7.97172	7.91969	8.10681	8.00448	7.76095	8.02043	8.16875	7.96352	7.9276	8.15635	8.23663	7.91969	8.00448	8.12165	8.12671	8.20121
PIAS1	6.10903	6.34165	5.80377	6.06578	6.08577	6.444	5.44389	5.88126	6.03924	6.43937	5.76717	5.76857	6.31281	5.49588	5.81273	5.76142	6.10693	6.37806	6.42064	6.26855	5.78641	5.51346	6.16127	6.22452	6.58695	6.01028	5.96298	6.48553	6.48868	5.97925	6.30914	6.41496	6.25353	5.80104	6.46582	5.6949	6.51716	5.50962	5.45287	5.9062	5.77423	6.33609	6.37431	6.20619	5.94084	6.2849	6.32062	6.29791	6.13936
SLC4A7	3.54008	3.95455	3.4282	3.64085	3.85185	3.8225	3.25838	4.03287	3.65907	3.99907	2.9022	3.71738	4.54385	2.6978	3.45408	1.864	4.01107	3.41373	4.10461	4.35948	2.65296	2.8431	3.87638	4.28363	4.26796	3.43235	3.38235	4.5632	4.09204	3.68846	4.32125	4.1259	3.5229	3.36775	4.03309	2.00144	3.96019	2.64726	1.88914	3.86359	2.99201	3.28463	4.62657	3.70103	3.05296	3.83767	3.45783	3.65261	4.07283
APBA2	7.59836	7.35001	7.62082	7.46534	7.64661	7.38193	6.99998	7.58407	7.41536	7.39408	7.51411	7.6415	7.27651	7.83929	7.68832	7.56637	7.61543	7.43225	7.47894	7.56703	7.56703	7.56109	7.50759	7.44659	7.325	7.66231	7.43916	7.35213	7.50545	7.68966	7.4475	7.29957	7.22252	7.54467	7.63661	7.49368	7.30258	7.54578	7.50011	7.64544	7.53003	7.29795	7.40224	7.65712	7.60184	7.73825	7.76452	7.65712	7.65231
MAP2K3	4.15416	3.85493	4.87658	3.91042	4.19346	3.94034	3.19434	3.85304	4.03469	3.60291	5.1104	4.31437	3.75041	4.90538	4.42394	5.41901	3.98974	4.81897	4.20504	3.86321	4.69488	4.70479	3.80378	3.67922	3.79314	4.2399	4.4317	3.68458	3.91492	3.3524	3.88446	3.6277	4.40341	4.06412	3.93305	5.43819	3.8464	4.25848	4.54944	3.53369	4.30516	4.28029	3.59814	3.87848	4.5634	4.65022	4.64003	4.51506	4.16544
EFCAB1	-0.6582	-0.336376	-3.10258	-1.09513	-1.24776	-0.846488	-1.76857	-0.305038	-0.696498	-1.32169	-1.85882	0.234394	-0.359781	-3.09703	-2.99171	-0.957309	-1.14022	-0.187009	-1.95836	-1.18925	-0.889517	0.13438	-0.556998	-0.283009	-1.20967	-3.11924	-0.576383	-2.5089	-0.727402	-3.18398	0.420849	-0.152382	-1.8277	0.0323897	-3.1056	-1.06502	-1.27792	-0.837218	-1.12184	-1.28758	-1.40983	-2.4021	-2.84066	-1.20949	-0.599967	-2.53589	-0.870899	-1.45073	0.610619
TMSB10	4.86649	5.55566	5.91455	5.43618	5.5107	5.3634	6.58974	5.24753	6.25737	5.0391	6.04497	5.23404	5.34459	5.60942	6.76503	5.98001	4.88581	4.88748	4.48045	4.85276	6.70914	6.05122	5.56052	4.76565	5.69907	5.50516	6.01232	4.70229	4.97374	5.38796	4.74933	4.97374	5.45423	5.86677	5.02585	6.17222	5.31264	6.07772	6.41371	5.17225	5.21255	5.94261	4.87859	4.72182	5.47199	5.79074	5.68345	6.00609	5.98441
ASTE1	3.09815	2.55664	2.43663	2.87367	2.79325	2.63836	3.3876	2.63781	2.2185	2.77524	2.10361	2.68352	2.84646	2.27965	2.54973	2.11145	2.88994	2.05335	2.83412	3.05034	2.30849	2.65971	3.03802	2.52	3.16377	2.63498	2.53421	2.98951	2.9852	2.49153	2.97523	3.11639	2.51127	2.76864	2.81254	2.14947	2.70361	2.41232	2.37727	2.2585	2.35665	2.7896	2.94407	3.06679	2.73877	2.6113	3.19326	2.84449	3.00017
RNF19A	5.9474	6.25005	5.76525	6.06578	6.08304	6.28285	6.16127	5.89438	6.27425	6.25987	5.74425	5.77405	6.11298	5.34802	5.97392	5.42841	5.85406	6.35687	6.01707	6.11637	5.74442	5.23671	5.9759	6.21976	6.22811	6.07587	5.79074	6.13549	5.98608	5.84594	6.09057	6.14743	6.13743	5.74183	6.02939	5.68767	6.25945	5.99713	5.76249	5.87837	5.77423	6.44791	6.19386	5.88009	5.97198	5.81604	5.78219	5.9057	5.80377
PEX3	3.37074	3.21347	2.92735	3.4154	3.44668	3.69064	3.67966	3.39575	3.06369	3.37054	2.32957	3.79187	3.89123	3.31014	3.31153	2.89622	3.5544	2.40901	3.41434	3.8818	3.19337	3.29399	3.57171	3.37668	3.6239	3.12436	3.27056	3.78682	3.7677	3.0454	3.78148	3.56347	3.02796	3.32129	3.54379	2.76904	3.40202	3.25389	3.14778	3.26748	3.23017	2.72144	3.59997	3.18577	2.98581	3.0268	3.83638	3.76892	3.29843
GABARAPL2	7.49052	7.61896	7.35044	7.76933	7.52764	7.63156	7.82936	7.40634	7.71214	7.51633	7.6501	7.67399	7.649	7.50985	7.42508	7.46761	7.46193	7.3742	7.35125	7.79019	7.47335	7.87337	7.59603	7.54856	7.40269	7.55016	7.49707	7.47445	7.50451	7.49259	7.65712	7.66858	7.70125	7.61669	7.40817	7.67465	7.56572	7.44412	7.49478	7.71602	7.56572	7.80323	7.45765	7.31021	7.46428	7.28699	7.5617	7.39179	7.63908
MYOC	-6.39827	-4.80233	-3.74974	-4.89275	-6.05371	-6.39827	-1.63594	-4.56078	-4.97151	-3.78141	-4.75656	-5.08895	-6.39827	-4.79775	-3.97365	-6.39827	-5.08895	-3.23593	-6.39827	-4.85864	-4.96658	-3.98495	-4.82522	-4.44566	-4.09705	-4.83964	-4.76571	-6.39827	-6.39827	-6.39827	-6.39827	-6.39827	-4.80233	-4.82064	-4.26122	-4.66294	-4.83964	-3.1137	-6.39827	-4.60957	-6.39827	-3.6615	-4.19579	-4.97151	-6.39827	-6.39827	-6.39827	-4.70871	-4.99119
SH3YL1	5.00436	5.25007	5.40119	5.26486	5.00631	5.3243	5.94857	5.35801	5.44166	5.14986	5.66578	5.41586	5.38501	5.16906	5.12243	5.45787	5.30988	5.61422	5.49692	5.20375	5.3135	5.53036	5.11703	5.27805	5.04932	5.13559	5.6128	5.10574	5.05905	5.34588	5.31935	5.1185	5.7122	5.23718	5.41762	5.78536	5.1606	5.44621	5.29142	5.40532	5.44465	5.43952	5.23755	5.03867	5.58369	5.91311	4.92939	5.36409	5.23205
FAM136A	4.31222	4.31222	3.99371	4.33634	4.17351	4.20441	3.29023	4.09368	3.85381	4.15694	4.57089	4.32208	4.29018	4.52393	3.94195	4.70104	4.24868	4.31682	4.25316	4.39738	4.33224	4.54364	4.58201	4.03452	4.23391	4.13431	4.2842	4.35948	4.42647	3.86933	4.42874	4.20851	4.44552	4.42509	4.29115	4.94173	4.06333	3.90214	4.15416	3.74273	4.23604	4.20896	4.46809	4.37538	4.45294	4.29313	4.61646	4.60424	4.4712
VCL	5.28531	5.36808	4.97461	5.15918	5.06157	5.27198	4.01039	5.57977	5.18166	5.48711	4.43469	5.03302	5.29516	4.86935	5.14174	4.68297	5.3057	5.01409	5.31816	5.02251	4.95284	4.92195	5.23636	5.51914	5.35288	5.01631	5.46506	5.26939	5.15657	5.51444	4.9856	5.304	4.84028	5.31499	5.38269	4.69698	5.27674	5.14805	5.21165	5.40023	5.19592	5.05056	5.31673	5.17495	5.04056	5.21472	5.00327	4.92195	5.28865
DEPDC1B	-1.73394	-1.80094	-1.15712	-1.24712	-1.3024	-0.154076	2.70255	-1.21545	-0.7495	-0.653639	-0.00869683	-0.566676	-1.54825	-0.811189	-1.81875	0.049847	-0.758214	0.786882	-3.05573	-0.592999	-1.21545	-1.74052	-1.46753	-1.28648	-0.975227	-0.66364	-0.642034	-0.484838	-1.14808	-2.63614	-1.43211	-1.59778	-0.400691	-1.22049	-1.05147	0.386112	-0.7807	-1.39176	-1.68146	-0.71827	-0.692608	-0.0701273	-1.27742	-1.14161	-0.39857	-1.01184	-0.209489	-0.329845	-1.38947
DAPK2	1.74726	2.50217	2.59396	1.57878	2.29814	2.41071	5.01681	2.69206	2.37171	3.15799	1.79602	2.26502	1.76612	3.3611	2.37882	2.49303	1.85815	1.71464	2.06164	1.70399	2.57926	2.30241	1.74017	2.47165	1.95735	2.59181	2.79613	1.60573	1.58526	2.64697	2.16031	2.56664	1.7422	2.83494	1.82522	1.87104	1.71464	2.4008	3.14778	2.75933	2.46004	1.93304	1.57451	2.09658	2.54556	1.79477	2.66212	1.85168	1.56837
NSMAF	4.91068	4.84781	4.92922	5.00033	4.84184	4.92322	4.53238	5.22444	5.01409	5.0404	4.72984	5.28406	4.95849	5.09239	4.87674	5.10322	4.96858	4.88202	4.9872	4.9488	4.82579	5.15589	4.85581	5.13885	4.86525	4.98435	4.84831	4.95284	4.91317	5.28979	4.90464	4.74442	4.80332	5.22401	5.21737	5.01716	4.91513	4.67852	4.8526	5.23314	4.901	4.69622	4.79996	4.87842	5.15775	5.23553	5.01475	4.90933	4.99837
ADSS	5.22157	5.27836	4.38	5.19729	5.17395	5.21561	6.42462	5.17075	5.04859	5.34299	4.59014	5.31902	5.42456	4.73211	4.82976	4.36649	5.07324	4.60871	5.17359	5.57638	4.74301	5.19636	5.59686	5.36089	5.39595	4.88099	4.89635	5.55132	5.55528	5.02429	5.46454	5.39011	4.79243	5.27315	5.06635	4.38421	5.3759	4.66648	4.67466	5.27226	4.84603	4.77208	5.46454	5.21593	4.76514	4.79585	5.47674	5.06819	5.36292
STAP1	-3.69619	-6.39827	-6.39827	-4.89275	-6.39827	-4.93213	-6.39827	-5.26615	-4.26423	-4.26881	-6.39827	-5.08895	-6.39827	-3.99098	-3.97365	-2.8237	-4.43192	-6.39827	-3.98495	-4.08187	-2.61584	-6.39827	-3.15578	-5.14802	-4.8829	-6.39827	-4.76571	-4.10621	-6.39827	-4.86322	-5.04957	-3.18398	-3.47697	-4.82064	-4.96166	-2.91072	-6.39827	-4.54178	-6.39827	-2.39704	-6.39827	-4.14648	-4.19579	-4.26881	-4.43192	-4.83964	-3.44404	-3.88748	-6.39827
TIMP2	5.65578	5.93133	5.64523	5.9254	5.81725	5.95968	7.8944	5.86471	6.09321	5.39876	5.96263	4.87909	5.53958	5.30246	5.68877	4.98044	5.00631	5.81012	5.54057	5.87837	5.37832	5.54667	5.68345	6.09141	5.76103	5.77023	6.32562	6.01929	5.94681	5.62201	5.22067	6.20185	5.4994	5.40351	5.73265	5.02868	6.06435	6.60348	5.99732	5.39631	5.76873	6.36004	5.92892	5.925	5.40515	5.26206	5.2234	5.14497	5.76911
RFC1	5.40747	5.60788	4.95802	5.49753	5.02676	5.52827	6.3868	5.33584	5.21118	5.63935	4.79524	4.86417	5.64929	4.50493	5.11703	4.9691	5.34588	4.88598	5.42547	5.57453	4.80909	4.91336	5.41129	5.56539	5.42688	5.0814	5.46111	5.62575	5.62829	5.31055	5.31595	5.67746	5.21351	5.13218	5.43882	4.86649	5.54889	5.35261	5.43502	5.15512	5.37886	5.42016	5.66818	5.39352	5.18846	5.41221	5.29376	5.24475	5.38993
TBC1D23	5.25815	5.5506	5.56113	5.50021	5.13955	5.71154	5.46287	5.2189	5.5056	5.77161	5.43782	5.26571	5.68602	4.84263	5.254	5.09432	5.48127	5.85955	5.62326	5.72048	5.09595	5.15158	5.56083	5.32808	5.61157	5.30246	5.53807	5.56356	5.60082	5.50947	5.62917	5.583	5.84137	5.43213	5.64679	5.47816	5.58252	5.18382	4.99968	5.4286	5.54947	5.84594	5.59598	5.38642	5.73897	5.62971	5.70766	5.58877	5.20279
CUL3	6.4048	6.52787	5.99875	6.40282	6.10251	6.52815	5.80898	6.15671	6.21046	6.44744	6.10336	5.93989	6.62175	5.49957	5.98819	5.39236	6.35806	6.57761	6.49884	6.65675	5.66426	5.87645	6.61538	6.3612	6.6907	6.15927	6.06631	6.69559	6.7251	6.24257	6.53348	6.55005	6.44791	6.17415	6.35218	5.88028	6.51058	5.83061	5.66611	6.13916	6.06025	6.5332	6.59139	6.44349	6.29022	6.26479	6.63745	6.5368	6.37832
MYOM2	2.72613	4.38381	3.16286	2.24038	2.61506	2.86647	2.79579	1.46893	4.23703	4.48169	4.42055	4.51463	5.08597	3.58853	3.25635	4.70429	4.0137	2.74893	4.8676	4.36634	4.20441	3.83566	3.25497	4.83594	3.62752	3.10036	2.85777	4.35829	3.66259	3.73786	4.95802	2.8075	3.99967	3.73479	2.93577	5.21315	3.45023	4.21532	3.79047	3.23471	4.28756	1.86861	2.06456	3.35954	2.86382	3.13943	1.80575	3.63912	4.45241
OTC	-3.69619	-2.87497	-6.39827	-3.62072	-3.09269	-3.35753	-2.27429	-3.07927	-2.64104	-3.1056	-3.90561	-3.86981	-2.77725	-3.99098	-6.39827	-4.16542	-2.43752	-3.23593	-2.84066	-2.51002	-3.37682	-3.98495	-4.03034	-3.21898	-2.92713	-2.69424	-4.76571	-4.10621	-2.90922	-3.56702	-2.58458	-1.79806	-4.80233	-4.82064	-4.96166	-4.66294	-2.60266	-3.61095	-2.63876	-4.03642	-2.90772	-2.78578	-3.07267	-3.12329	-4.43192	-4.83964	-4.32675	-3.37367	-4.28712
CYP46A1	3.36668	3.74288	3.03247	3.89076	3.86239	3.81059	4.23586	3.95783	4.07839	3.67781	3.73575	4.48337	3.58659	4.19794	3.36046	3.59388	3.56735	3.72379	3.53027	3.6016	3.50385	4.343	3.64146	4.0118	3.65771	4.13309	3.87225	3.41346	3.54864	4.16718	3.85248	4.04646	3.50588	3.71102	3.33552	3.58027	3.4154	4.02215	3.88094	4.21279	3.94322	3.41583	3.55214	3.68517	3.69232	3.09134	3.36209	3.10104	3.61772
ZZZ3	4.91513	5.16686	4.85387	4.88221	4.40862	5.25268	5.76676	4.74915	4.79289	5.19378	4.57089	4.66631	5.29932	4.29328	4.57902	4.74284	4.99316	5.26276	5.25947	5.0674	4.48872	4.36185	4.9845	4.96301	5.13287	4.75715	5.19327	5.32519	5.41605	4.78381	5.05996	5.29932	5.05792	4.72182	5.13986	4.83976	5.22444	4.80876	4.90046	4.61835	4.91896	5.36957	5.32703	5.11329	5.25961	5.28057	5.28513	5.12327	4.77919
SLC18A1	-3.33816	-4.01521	-6.39827	-3.62072	-1.46317	-2.83615	-3.08204	-5.26615	-3.40753	-3.1056	-6.39827	-5.08895	-3.9955	-4.79775	-3.97365	-6.39827	-3.22828	-4.0592	-6.39827	-4.85864	-4.26122	-6.39827	-6.39827	-4.44566	-6.39827	-6.08324	-6.39827	-4.10621	-6.39827	-6.39827	-5.04957	-3.47877	-3.47697	-4.82064	-3.40678	-6.39827	-6.39827	-5.19724	-6.39827	-6.39827	-4.97151	-6.39827	-4.93213	-6.39827	-3.09883	-6.39827	-3.15803	-6.39827	-4.28712
USP2	5.35181	5.04726	5.34872	5.24823	5.05441	4.96398	5.03687	4.94783	4.65271	4.99984	5.38235	5.16988	5.01475	5.4622	5.30935	5.51223	5.2436	5.25486	5.12803	4.8683	5.32446	5.17947	5.17563	4.92469	5.04552	5.0491	5.25367	4.95508	5.08174	4.98029	4.92195	4.97897	5.06368	5.24236	5.22632	5.25319	4.81845	4.99837	5.6139	5.25865	5.3684	4.89706	4.72011	5.14598	5.33067	5.40351	5.25177	5.49111	5.07445
CASR	-6.39827	-6.39827	-6.39827	-6.39827	-6.39827	-6.39827	-6.39827	-6.39827	-6.39827	-6.39827	-6.39827	-6.39827	-6.39827	-6.39827	-6.39827	-6.39827	-6.39827	-6.39827	-6.39827	-6.39827	-6.39827	-6.39827	-6.39827	-6.39827	-6.39827	-6.39827	-6.39827	-6.39827	-6.39827	-6.39827	-6.39827	-6.39827	-6.39827	-6.39827	-6.39827	-6.39827	-6.39827	-6.39827	-6.39827	-6.39827	-6.39827	-6.39827	-6.39827	-6.39827	-6.39827	-6.39827	-6.39827	-6.39827	-6.39827
TUBG2	5.38622	4.82403	5.17933	5.15253	5.50293	5.0216	5.55893	5.77004	5.44963	5.00312	5.06386	5.5808	4.8154	6.06061	5.50451	5.68948	5.25947	4.74386	4.92021	5.34337	5.69378	5.52955	5.24152	5.4408	5.16459	5.10944	5.20125	5.07324	5.14241	5.65954	5.08123	5.25335	4.74968	5.52422	5.21561	5.09694	5.09774	5.42121	5.64096	5.74587	5.16443	4.501	5.17632	5.05033	5.02142	5.33052	5.57992	5.29191	5.57881
RPL26L1	2.45422	2.23606	2.16052	2.69739	2.42205	2.32887	3.09848	1.97722	2.55543	2.29102	2.47413	2.64359	2.59119	2.69199	1.94595	2.43833	2.44385	2.6335	1.97085	2.74587	2.31773	3.00898	2.67845	2.2591	2.45379	2.42799	2.2312	2.50411	2.5598	2.27647	2.69323	2.56219	2.64802	2.62638	2.12331	2.9949	2.39539	1.95461	2.13172	2.40615	2.25395	2.58215	2.57926	2.29413	2.67288	2.18546	2.82484	2.53203	2.71595
FLT4	0.732279	0.20634	1.60173	0.680864	0.738283	0.770075	2.28172	1.51589	1.90639	0.556729	1.28452	0.634436	0.855469	-1.04193	1.19149	1.24872	0.889848	1.90072	0.939703	1.03539	1.43465	0.159145	0.632074	0.627856	0.592774	1.04249	2.25095	0.843498	0.765547	0.597086	0.489168	0.729418	1.45359	0.527645	0.86246	0.313721	0.855755	2.73183	2.32309	-0.66751	1.46807	1.59565	1.05647	0.715417	1.03811	0.857632	0.472114	-0.111133	0.924392
NSUN2	5.2127	5.29219	5.05274	5.08434	5.76657	5.04684	5.10799	5.75107	4.75114	5.30951	4.98153	5.5086	5.41999	5.49292	5.40351	6.29234	5.62557	5.18428	5.52091	5.30053	5.93747	5.48694	5.3672	5.28141	5.18395	5.18632	5.27938	5.27021	5.05356	5.93629	5.23718	5.10292	5.26891	5.55283	5.48127	5.721	5.23821	5.70605	5.58317	5.14141	5.25933	4.60127	4.69229	5.52738	5.19592	4.94348	5.79002	5.80524	5.26923
FBXO42	5.67683	5.57691	5.59369	5.75124	5.22601	5.47155	4.7302	5.56758	5.63517	5.57814	5.91119	5.2936	5.54704	5.42267	5.42531	5.72732	5.44697	5.84246	5.61456	5.37783	5.19829	5.56575	5.45073	5.56539	5.63029	5.59059	5.46111	5.64005	5.49206	5.77922	5.44857	5.56406	5.78767	5.54564	5.57657	6.0156	5.48438	5.26172	5.05726	5.75836	5.7236	5.65456	5.50333	5.62113	5.61422	5.93271	5.74201	5.50634	5.61422
MFAP3	4.20787	4.36022	3.38114	3.57804	2.97797	4.35289	2.54441	3.24157	3.39619	4.09751	2.35665	1.77176	4.32797	-1.79325	2.86116	0.494816	3.96798	4.11916	4.4517	4.05129	1.84704	0.898559	4.43355	3.7913	4.51882	3.35954	2.96771	4.93646	4.83594	2.6316	4.15787	4.59177	3.77534	2.89932	4.30617	1.53005	4.57408	3.18845	2.11745	1.83665	3.04807	4.3488	4.54225	4.45294	3.50713	3.80925	4.23824	3.96363	4.6273
MRI1	5.11281	4.75798	5.82212	4.62555	5.19656	4.84167	5.49552	5.24906	5.18447	4.90656	5.06386	5.44215	4.74817	5.12922	4.97567	4.73125	5.11953	5.29835	4.97532	4.89649	5.43213	5.20174	4.63296	4.89122	4.51882	4.99951	4.38154	4.91915	4.95229	5.28676	5.6945	4.7176	5.29948	5.24735	5.30615	4.70311	4.97043	5.35901	4.8526	5.02372	4.7626	4.79243	4.93677	5.61912	5.08348	5.24342	5.26073	5.06635	5.1689
METTL1	1.17851	0.718593	0.577565	0.830942	0.880667	1.03247	1.46285	0.908147	0.679856	0.128647	0.737368	1.38974	0.832747	1.34227	0.306902	1.24872	1.0209	-0.129596	0.574043	1.05163	1.11631	1.58241	1.26537	0.589107	1.27218	1.06919	0.833561	0.649542	0.978466	0.47145	0.979256	1.04916	0.462533	0.552024	0.149952	0.972217	0.596565	0.502087	1.33211	0.0493856	0.704056	0.534826	0.906919	0.992567	0.905494	0.488145	1.08529	1.13543	0.632936
HOXC8	-6.39827	-6.39827	-6.39827	-6.39827	-6.39827	-4.1806	-6.39827	-6.39827	-4.97151	-6.39827	-6.39827	-6.39827	-6.39827	-6.39827	-6.39827	-6.39827	-6.39827	-5.27599	-6.39827	-6.39827	-6.39827	-6.39827	-6.39827	-6.39827	-6.39827	-0.810318	-6.39827	-6.39827	-4.82522	-6.39827	-6.39827	-6.39827	-6.39827	-6.39827	-6.39827	-6.39827	-6.39827	-6.39827	-6.39827	-6.39827	-6.39827	-6.39827	-6.39827	-6.39827	-6.39827	-6.39827	-6.39827	-6.39827	-4.99119
AGA	2.0377	2.09303	1.88767	2.32452	2.65649	2.25502	4.93782	2.71958	2.00604	2.36612	1.38974	2.95291	2.78632	2.27965	2.32565	1.44863	2.63395	1.64361	2.78844	2.83925	2.54863	2.4046	2.9328	2.33048	2.78506	2.37727	2.34639	2.64554	2.66175	2.24644	2.81733	2.53722	1.87759	2.65225	2.35986	0.747737	2.81892	3.22537	3.36884	2.37508	2.63061	2.27744	1.72279	2.34343	1.42882	1.74947	2.73621	2.58371	2.80452
PI4K2B	3.04417	3.18988	3.04305	2.87982	2.55066	3.03443	3.97228	2.91363	2.91678	3.35216	2.74298	3.02329	3.19046	3.00449	3.02941	2.70081	3.13285	2.75555	3.56117	3.32833	2.94596	2.82134	3.13078	2.94226	3.12023	3.03878	3.39779	3.01072	3.27494	3.39045	3.23146	3.04745	3.28221	2.95841	3.18446	3.24292	2.92563	2.98603	2.95673	2.94891	3.10667	3.18107	3.40702	3.05296	2.9545	3.23186	3.16999	3.06448	2.93414
BOD1L1	7.24076	7.0501	6.1134	7.04117	6.60675	7.19698	6.15164	6.7303	6.54011	7.19698	5.95155	6.51474	7.18894	5.57712	6.48814	5.47732	7.01075	6.4999	7.38144	7.15844	6.14808	6.13068	7.29357	7.09947	7.44565	6.57379	6.49257	7.63787	7.52764	6.66237	7.14981	7.2928	6.33313	6.62971	7.1717	5.60577	7.34737	6.33451	5.92035	6.55147	6.31374	6.57918	7.31852	7.39134	6.4991	6.82637	7.09582	6.96401	6.65646
MAT2B	6.27705	6.54386	6.226	6.46556	6.10313	6.63249	5.80417	6.02793	6.3612	6.60484	6.29924	6.18105	6.57943	5.89644	6.14203	6.01597	6.30364	6.7004	6.4923	6.48608	5.81439	6.3748	6.45822	6.25513	6.4528	6.19448	6.1705	6.53056	6.47892	6.22811	6.44145	6.4391	6.63386	6.37885	6.41671	6.30116	6.62203	5.96939	5.9761	6.1138	6.3877	6.68101	6.54846	6.2524	6.53081	6.491	6.81928	6.46765	6.63296
TLL1	4.8833	5.3759	4.52196	5.36975	4.91354	5.31247	-2.27429	4.79902	5.34066	5.56068	4.43736	4.9952	5.14055	3.96214	4.87674	4.26298	4.89453	5.06336	5.37326	5.58524	4.53833	4.40807	5.39648	5.55698	5.45423	4.25302	4.22963	5.40267	5.58369	5.27451	5.11807	5.39811	5.04824	4.91955	5.37556	4.38181	5.56846	3.98062	3.30648	5.30733	4.63845	5.04552	5.18597	5.47954	4.9218	5.50962	5.26955	5.03017	5.39859
EDC4	6.85185	6.62291	6.89154	6.59316	7.0192	6.46843	6.20017	6.74553	6.63249	6.59571	7.38942	6.99928	6.26718	7.35414	6.7798	7.08494	6.73442	7.07964	6.64772	6.4361	6.93976	6.87787	6.52979	6.40852	6.52553	6.86807	6.40749	6.4361	6.31329	6.69685	6.55576	6.32106	6.7742	6.79863	6.73319	7.40364	6.39943	6.5878	6.39224	6.81256	6.66842	6.55683	6.4391	6.80081	6.82306	6.65542	6.61567	6.5357	6.65816
TRIO	8.0171	7.94392	7.67259	7.81348	7.63661	7.98196	5.39696	7.85077	7.68832	8.1604	7.85077	7.66733	7.94683	7.10027	7.6415	7.13194	7.77942	8.28159	8.03191	7.656	7.40269	7.16231	7.96737	8.10681	8.01363	7.88532	7.57728	8.0567	7.86161	7.79601	7.78615	8.03191	7.6341	7.71061	7.91474	7.55229	7.94075	7.59019	7.02532	7.97666	7.79601	7.79152	7.9658	8.11622	7.85222	7.96819	7.96506	7.79742	7.93566
VCAN	6.01295	5.74604	5.15192	5.45219	5.01457	5.56865	7.04948	5.78109	5.56556	5.53591	4.83862	4.08038	5.96035	4.50493	5.49888	4.18343	5.56083	5.98296	5.57063	5.90978	4.60498	4.37944	6.06631	6.50872	5.80104	5.60871	6.96801	6.17631	5.79639	5.60788	5.35132	5.68675	5.62991	6.03187	5.24003	4.09823	5.65746	5.98146	5.92931	4.93986	4.98252	5.72877	6.41771	6.00679	5.23553	4.23506	4.32255	4.57408	5.23928
CLEC16A	6.1705	6.01276	6.23143	6.15293	6.55983	6.13429	6.1542	6.1061	6.08905	5.9027	6.05985	6.20208	6.0608	6.04209	6.26833	6.03038	6.08905	5.99309	6.17831	5.81623	6.41004	5.98377	6.00508	6.19875	5.99384	6.32513	6.02497	6.09643	5.89884	6.02056	5.96298	6.02384	5.84788	6.11318	6.084	5.66339	6.03989	6.44247	6.2158	6.09121	5.96996	5.73603	5.87072	6.11475	5.82866	5.59504	5.75447	5.83819	5.89355
MSR1	2.26653	2.25963	0.388361	2.00604	2.50411	2.29645	3.19968	1.17717	2.11582	3.57117	-0.496059	2.11899	2.33328	1.60032	2.90496	1.14872	2.37727	2.11548	1.10054	1.90049	2.2706	1.41712	1.78667	2.30507	2.36803	0.959928	1.22174	2.40957	1.89391	1.89878	2.34121	1.99283	1.15829	2.34586	3.04197	-0.367771	3.59997	0.653224	0.440055	2.16549	0.68629	0.934367	2.99665	2.17659	1.1935	1.82476	2.06511	2.04402	2.22888
CDH1	-1.10242	-0.854086	-0.671981	-1.24712	-1.24776	-1.30089	2.09969	-1.98056	-1.81165	-2.43963	-0.946824	-2.17098	-0.913596	-2.10786	-1.66261	-1.6752	-0.454399	-1.75481	-0.627347	-0.549698	-2.12423	-1.37348	-2.60718	-0.830335	-1.70865	0.946934	-0.708455	-1.18794	-1.14808	-2.63614	-2.25488	-2.95098	-2.16013	-3.11924	-2.63876	-2.60394	-1.69379	-0.410727	-1.12184	-2.39704	-2.34124	-2.4021	-2.03565	-0.456908	-0.947606	-0.0333226	-1.52839	-0.618802	-0.950501
MTREX	5.79495	5.93787	5.46878	6.01156	5.59447	6.06631	6.21359	5.76064	5.77695	5.93787	5.20308	5.26026	5.94084	4.7716	5.58441	5.0216	5.71372	5.64042	5.92056	6.02252	5.14345	5.17766	6.07647	5.9395	6.02793	5.63285	5.65113	6.08255	6.01442	5.85521	5.85973	6.08145	5.69101	5.57273	5.91058	4.88678	5.9357	5.50516	5.3369	5.32139	5.55853	5.91512	6.02898	5.82807	5.66219	5.87311	5.89755	5.96543	5.47199
DNAH5	1.72156	1.69861	0.275734	1.44776	0.094927	1.82448	-0.77063	0.795349	1.38227	1.15062	0.219341	0.950291	1.69119	0.752226	0.493146	0.77577	1.28244	1.32502	2.01727	2.12453	1.17691	1.33477	1.39767	1.39416	1.9362	1.32424	1.56799	1.9402	2.22513	1.40433	1.57406	1.56991	1.21072	1.19063	1.17717	0.67201	1.87945	1.90615	1.21629	1.7596	1.30701	1.75652	1.40794	2.12234	1.33314	2.1126	1.60664	2.08118	1.55542
ZFYVE16	6.09705	6.29854	6.04416	6.33868	6.07142	6.47495	7.83204	6.65041	6.3482	6.604	5.0245	6.57968	6.61832	5.88359	6.17075	5.91721	6.55447	5.37988	6.73319	6.64061	6.09386	6.16722	6.24104	6.49073	6.38746	6.19923	6.56997	6.51716	6.30239	6.36821	6.61623	6.4165	5.94838	6.34912	6.55262	5.3097	6.46969	6.20689	5.94223	6.35266	6.28306	5.9615	6.21512	6.14025	6.10426	6.48496	6.2997	6.36275	6.21908
RIPOR1	6.58293	6.21153	6.8438	6.28039	6.89841	6.05636	5.28725	6.80873	6.42636	6.11135	6.90722	6.75001	6.05554	6.8296	6.9301	6.53982	6.52733	6.25987	6.31374	6.08905	7.00734	6.67846	6.16814	6.35567	6.36275	6.72718	6.57315	5.95716	6.02771	6.592	6.26759	6.09665	6.34678	6.58695	6.3489	6.74095	6.05943	6.80179	6.82395	6.61218	6.76717	6.20448	6.02535	6.41695	6.39349	6.45471	6.38897	6.48814	6.35022
C6	-2.23278	-1.46785	-3.10258	-1.90766	-2.65654	-1.16065	-3.08204	-2.23278	-2.64104	-0.925699	-2.02685	-1.91157	-1.54825	-1.93349	-2.99171	-2.14653	-2.59104	0.0885245	-2.65953	-1.8277	-2.43662	-1.74052	-2.07901	-1.95992	-2.92713	-1.97295	-2.7076	-2.5089	-1.65764	-1.91953	-2.58458	-1.59778	-3.09344	-2.18728	-2.44285	-2.91072	-1.11993	-2.56481	-2.63876	-1.151	-1.80869	-1.53296	-2.1665	-1.61786	-1.30018	-2.96461	-1.16496	-1.8075	-2.69964
RAI14	3.37415	3.40534	3.47364	2.97037	3.28489	3.96134	4.91051	3.83165	4.21633	3.77969	4.47083	3.00747	3.29766	3.21197	3.3054	2.91678	1.73464	4.59082	2.82206	3.71738	3.32677	3.37993	4.47154	3.93522	3.06299	3.97521	3.82422	2.39539	3.41417	3.91539	2.74724	3.17816	4.00808	4.27698	2.85904	4.6644	3.50804	3.09421	3.32589	3.7181	4.33957	4.53219	3.39645	2.7898	4.36903	3.38889	3.99405	4.08319	3.47247
SOX30	-4.90259	-3.5323	-4.90259	-3.62072	-4.00002	-3.69619	-1.39415	-5.26615	-6.39827	-3.40753	-4.75656	-4.43192	-6.39827	-3.99098	-4.79775	-4.16542	-3.895	-4.60198	-6.39827	-2.95098	-4.96658	-6.39827	-4.82522	-3.21898	-3.21493	-6.08324	-3.41353	-2.93402	-3.54386	-6.39827	-3.87584	-4.37554	-4.80233	-4.82064	-3.40678	-3.82734	-4.02883	-5.19724	-4.49601	-4.60957	-4.97151	-3.6615	-2.63727	-4.26881	-6.39827	-4.83964	-6.39827	-6.39827	-3.43217
PNKP	3.79731	3.33166	4.37784	3.67297	4.3946	3.69865	3.80906	4.3509	3.94885	3.94603	3.93951	4.5288	3.52317	5.00358	4.22451	3.55604	4.44148	3.35255	4.10583	3.69508	4.75021	4.30617	3.53027	4.06333	3.74008	4.10461	3.72494	3.75147	3.55257	4.24089	3.86442	3.47593	3.36309	4.11036	4.15073	3.70854	3.76565	4.37294	4.12951	4.00923	4.11684	2.7105	3.31701	3.84697	3.54622	3.43735	3.25253	3.59559	3.82846
BEST2	-3.69619	-4.01521	-1.45055	-2.97858	-2.65654	-3.35753	-4.81148	-3.60793	-2.64104	-2.62895	-1.03787	-2.68389	-6.39827	-1.54322	-3.97365	-1.6752	-2.30489	-1.5989	-3.98495	-3.23413	-2.43662	-2.2652	-2.85975	-6.39827	-3.59591	-2.56406	-2.25287	-4.10621	-3.54386	-2.89027	-3.87584	-3.8604	-2.33737	-4.01822	-2.85925	-0.965086	-4.02883	-1.83984	-3.58312	-2.39704	-3.44809	-2.08709	-3.07267	-2.17465	-1.17462	-2.35251	-3.83488	-3.37367	-4.99119
PHLPP2	5.97667	5.88957	5.58927	5.78161	5.50366	6.00703	4.43006	5.72118	5.66578	5.89373	5.56422	5.43618	6.03209	5.07753	5.58123	5.44857	5.77043	6.35317	6.03568	5.9252	5.3054	5.45088	6.04595	5.95253	6.14004	5.72589	5.59704	6.21775	6.31709	5.83061	6.00527	5.93806	5.79373	5.61296	5.93133	5.61262	5.91455	5.08839	5.11068	5.53262	5.33067	5.85103	6.2576	6.11993	5.72136	5.98623	5.77062	5.92875	6.08973
SPDL1	3.65154	3.51723	3.16829	3.76502	3.99727	3.70834	3.22885	3.55099	3.08248	3.82746	3.25474	3.82365	3.9294	3.37369	3.65614	2.78014	3.85577	3.93522	3.98062	3.73047	3.50713	3.45206	3.67434	3.7218	3.75125	3.43669	3.32004	3.94146	3.86933	3.44888	3.97363	3.49923	3.68988	3.6718	4.07654	3.39086	3.85363	3.24547	2.9884	3.83877	3.5041	3.56369	3.71703	3.48105	3.8044	3.59754	4.29963	4.17805	3.80572
STAU2	5.80204	6.0886	5.15657	5.94261	5.27622	6.07344	4.98116	5.41297	5.54442	5.95195	5.59525	4.99656	6.02958	4.59644	4.93131	4.7638	5.47423	6.20448	5.68127	6.12227	4.79778	5.44033	6.21469	6.03851	5.92717	5.45897	5.27938	6.18997	6.29404	5.65668	5.99	5.95007	5.97535	5.29269	5.83799	5.10008	5.91923	4.9743	4.50156	5.3908	5.41241	5.8405	6.3748	5.88836	5.5441	5.85955	5.5297	5.56952	6.05247
PQLC2	3.99535	3.48811	3.56429	3.85417	4.2226	3.61787	3.77907	4.46998	3.74955	3.49801	3.64146	4.4171	3.54054	4.98401	4.38167	4.30346	4.47755	2.82509	3.5271	3.83988	4.32331	4.49387	3.63035	3.86423	3.67687	4.11403	3.78667	3.61636	3.86933	4.08222	3.90694	3.89402	3.41301	4.11859	3.73502	3.6084	3.5186	3.96528	4.4672	4.14799	4.06272	3.16267	3.57988	3.9377	3.67371	4.04287	4.77865	4.17443	4.13701
CTNS	2.68822	2.41232	3.12462	2.70763	2.80563	2.56267	4.63547	2.76414	2.8836	2.34586	2.86277	3.05579	2.64668	3.16965	3.12586	3.20596	2.8075	1.96854	2.78325	2.46914	3.29766	2.73055	2.59305	2.64441	2.2734	2.6965	3.00595	2.49761	2.31005	2.90167	2.74517	2.63373	2.5366	2.88622	2.83161	2.62572	2.65116	3.48174	3.68014	2.75933	2.55664	2.31276	2.13647	2.65634	2.85617	2.27937	2.3172	2.4448	2.51092
RTN4R	5.48369	5.1113	5.86429	5.57257	5.32557	5.12682	0.351794	5.32983	4.85619	4.84847	6.24033	5.51601	5.09111	6.17325	5.32736	5.87932	5.60329	5.47762	5.08381	5.45685	5.79259	6.22198	5.49674	4.58233	4.95604	5.67877	5.88595	5.25469	5.54057	4.30346	5.47897	4.90741	5.41541	5.67922	4.84074	6.53486	4.35737	5.3542	6.42853	4.94905	5.99327	5.48282	4.93712	5.4464	5.97667	5.62113	6.40258	6.04168	5.73897
PHF23	4.46093	4.48431	4.32851	4.26145	3.96658	4.09771	4.29535	3.70355	3.85122	4.17805	5.0175	3.85398	4.14578	4.41337	3.93785	4.4293	4.08056	4.92073	4.10745	4.49849	4.20441	4.66734	4.33835	4.24089	4.19401	4.3001	4.37381	4.21901	4.43499	3.67094	4.18405	4.02394	4.51492	4.21352	3.95956	4.9914	4.06476	3.78009	4.1966	3.61757	4.30733	4.38527	4.31459	4.40299	4.4723	4.23315	4.53793	4.28574	4.28458
CDH10	5.41297	5.54764	5.9446	5.73198	5.10732	5.62829	2.8651	5.42084	5.83211	5.49692	5.37783	5.20509	5.80655	5.09504	5.44116	5.57762	5.71372	5.71511	5.74201	5.65456	5.43484	5.42033	5.46525	5.55698	5.61243	5.45967	6.01333	5.68444	5.90532	5.67792	5.59652	5.74495	5.91455	5.39595	5.77143	5.54746	5.85663	5.60961	5.59598	5.66966	5.51223	5.99327	5.85623	5.62407	5.79753	6.08798	5.20022	5.70147	5.55208
INPP4A	7.28292	7.50985	6.77547	7.46761	7.13485	7.57728	5.1679	7.14268	7.13228	7.58288	7.01143	7.12328	7.52706	6.93044	7.0178	6.64552	7.34463	7.15918	7.42318	7.48222	6.81061	7.10557	7.41631	7.59077	7.44704	7.29008	6.70393	7.53344	7.42601	7.29357	7.48118	7.55016	7.29582	7.0987	7.4525	6.93909	7.57163	6.93178	6.43367	7.20396	7.08646	7.231	7.51099	7.54238	7.03679	7.22967	7.2712	6.98202	7.42985
RAB27B	0.905876	1.51115	-1.36725	1.21378	0.117863	1.42495	-1.17201	0.643816	-0.182525	0.469423	-0.203594	0.406388	1.11816	-0.247901	-1.05999	-0.957309	0.873702	1.84793	0.269102	2.17246	-1.36247	0.267647	1.89096	1.01503	1.27218	1.21474	0.277143	1.99283	2.12428	0.110791	1.52673	1.54981	0.43367	0.674838	0.467408	1.07746	1.5627	-1.19799	-1.12184	0.199903	0.891876	0.83835	2.71217	1.4577	0.80542	0.977767	-0.313072	0.113913	0.832304
PSMA4	5.89905	5.7977	5.57814	6.07142	5.7266	5.69267	5.95135	5.562	5.69613	5.86531	5.76775	5.89373	5.87527	6.21067	5.73546	6.05805	5.709	5.51186	5.58034	6.11993	5.71585	6.22152	6.02687	5.84992	5.75206	5.70013	5.69907	5.81314	5.90532	5.85835	5.90731	5.71493	5.74126	6.01578	5.69873	6.10063	5.71983	5.40473	5.58775	5.72209	5.80143	5.60595	6.04717	5.67354	5.84956	5.68146	5.9929	5.7818	5.59235
MYO16	2.53023	3.15225	2.06968	3.07236	2.7415	2.91517	1.6253	2.35412	2.01353	2.00431	2.18237	1.87808	2.67612	2.34827	1.45577	2.30524	1.70106	2.85022	2.25248	3.10801	1.57157	2.74711	3.16267	3.38915	3.0582	2.34043	1.86159	3.48066	3.37907	2.73379	2.55808	3.38292	2.49911	1.51849	2.25816	1.84421	1.90156	2.33345	2.6976	2.91566	1.46807	2.29784	3.78796	2.8583	0.905494	1.30334	0.522191	1.45253	2.34043
LSG1	4.55853	4.87447	4.77281	4.40592	4.76901	4.80718	4.52268	4.42647	4.52734	3.96765	4.8914	3.66481	4.97175	4.24561	3.96544	3.75217	4.87842	4.40037	5.08381	4.64754	4.0453	3.71616	4.41289	4.27131	4.64789	5.01457	4.32331	4.51449	4.9518	3.86684	4.32851	4.58912	4.83041	4.08319	3.88764	4.24243	4.22474	4.27352	4.17541	3.66442	4.09629	5.12024	4.41756	4.56983	4.31655	4.27817	4.72666	5.08856	4.47481
PARP3	2.98859	2.61589	2.99814	2.83637	3.01017	2.8391	3.59538	3.31342	2.94614	2.68463	2.66703	2.92117	2.7674	3.13895	3.07434	3.27268	3.19179	2.46438	2.64802	2.8789	3.01445	3.03658	2.47794	2.93577	2.65484	2.64218	2.95802	2.77446	2.79043	2.79636	2.8825	2.93225	2.66462	2.90385	2.38344	2.69323	2.95315	3.04671	3.38494	3.1497	2.91955	2.30576	2.38283	2.77275	2.63781	2.44668	2.9254	2.9145	2.84229
TNC	0.435691	-2.87497	-2.84344	-1.4926	-3.09269	-2.4451	4.35189	-0.636906	-1.08807	-1.77552	-1.85882	-2.68389	-1.23049	-4.79775	-6.39827	-2.8237	-0.577954	-2.10141	-1.67028	-0.998925	-2.43662	-2.53131	-0.899938	0.664399	-0.451761	-2.15825	-3.41353	-1.53115	-0.951471	-2.07184	-2.25488	-2.56833	-2.77725	-2.37773	-2.15077	-2.91072	-1.19396	-2.56481	-1.01006	-2.54369	-2.05979	-2.23278	-1.13609	1.48758	-6.39827	-4.07584	-4.32675	-2.10562	-1.95353
THAP3	3.65729	3.67214	4.00007	3.6698	3.68207	3.67616	3.97859	3.4376	3.61976	3.38602	4.17465	3.84464	3.32491	4.19479	3.8818	4.14799	3.64488	4.37093	3.51703	3.57545	3.87746	4.13206	3.5855	3.68241	3.50976	3.81609	3.71832	3.49872	3.5499	3.79933	3.58261	3.49406	3.70404	3.73101	3.54008	4.2926	3.5186	3.51211	3.79912	3.95245	3.60054	3.88446	3.67411	3.67781	4.10791	4.10241	4.0681	3.85944	3.67991
RIPOR3	0.619913	0.0532581	0.360218	-0.179981	0.271375	0.579676	1.58661	0.129826	0.379233	-0.54552	1.92194	-0.279345	0.0988349	0.379024	0.346432	0.810795	0.32249	1.05124	0.723019	-0.211799	0.76733	0.474142	-0.391705	0.101465	0.108614	0.309899	1.45871	0.0170902	-0.316512	-0.461075	-0.0504338	-0.391205	1.15829	0.674838	-0.010726	1.14402	-0.7807	1.59051	1.50331	-0.29303	0.740986	1.66142	-0.126023	0.249305	1.29659	0.724237	0.581869	0.461165	0.418532
TDP1	3.7008	3.33166	3.28221	3.5887	3.46114	3.56639	2.77012	3.30915	2.95975	3.80534	2.8283	3.6057	3.56065	3.28327	3.05475	3.60076	3.31224	3.2027	3.51703	3.41583	3.1538	3.57153	3.60897	3.63838	3.63679	3.41583	3.09554	3.8174	3.52406	3.24078	3.55931	3.69508	3.16548	3.45982	3.40038	3.36547	3.66192	2.81653	2.92735	3.58659	3.26013	3.25209	3.65792	3.45962	3.47934	3.68598	3.77992	3.63601	3.83724
AIFM2	3.4422	3.14129	3.08053	3.1121	3.96319	3.40752	2.98763	3.61501	3.91539	3.09235	3.44195	3.49011	3.1525	4.74032	3.67434	4.34423	3.54843	3.33872	3.52345	3.0635	4.39921	3.62472	3.01256	3.76793	3.21668	3.95673	3.58135	3.0161	2.68685	3.5371	3.62752	3.19822	3.56099	3.74325	3.57721	3.71437	2.755	3.55325	4.05853	4.26477	3.52371	3.79542	3.46678	3.35301	3.71075	3.47914	3.83767	3.58678	3.52126
C2orf83	-6.39827	-6.39827	-6.39827	-6.39827	-4.81148	-6.39827	-6.39827	-6.39827	-6.39827	-6.39827	-6.39827	-5.08895	-3.9955	-6.39827	-6.39827	-4.16542	-6.39827	-6.39827	-5.19724	-6.39827	-4.96658	-6.39827	-4.82522	-5.14802	-4.8829	-4.83964	-4.76571	-6.39827	-4.02883	-6.39827	-5.04957	-6.39827	-6.39827	-4.82064	-4.96166	-4.66294	-4.83964	-3.99098	-6.39827	-6.39827	-4.97151	-6.39827	-6.39827	-6.39827	-6.39827	-6.39827	-6.39827	-4.70871	-4.99119
SPATA7	3.80717	4.04	3.70427	4.38965	4.17168	4.25062	2.93931	4.52393	4.45422	4.93761	3.4077	5.21626	4.15306	4.65753	4.42758	4.43267	4.42854	3.1566	3.85225	4.14799	4.66018	4.46773	4.39271	4.44052	4.0168	3.80948	3.2472	4.23462	4.26461	4.90556	4.42249	4.0003	3.45225	4.15491	4.49099	3.46609	4.2626	3.31546	3.87577	5.50418	4.08582	3.4492	4.20992	3.79811	3.59904	4.3089	5.0999	3.65261	4.08472
MED17	4.90435	5.05356	5.23701	5.04888	4.84912	5.18365	4.87658	4.86693	4.95229	5.14986	5.67018	4.88492	5.20862	4.28734	4.89743	4.61646	5.13719	5.86865	5.2974	4.85464	4.80064	4.73173	4.96086	4.80287	5.03985	5.12765	5.00684	5.07125	4.84129	5.09202	5.14416	4.93341	5.58949	5.03985	5.36272	5.5778	5.09921	4.8469	4.70774	4.80134	5.26276	5.51809	5.01112	5.03078	5.56952	5.59201	5.24534	5.27377	5.11689
RETSAT	5.43275	5.03553	4.97461	5.09314	5.22287	5.0344	5.74551	5.4658	5.2079	5.27451	4.61446	5.14241	5.05656	5.05146	4.69149	4.85361	5.04306	4.28639	5.10073	4.96875	5.10574	4.96729	5.21386	5.2234	5.02912	5.2276	4.9541	4.92162	5.18665	5.33037	5.01803	5.31499	4.55782	5.15039	5.03017	4.19098	5.33584	5.64148	5.5239	5.14141	5.0187	4.76637	4.68613	5.20202	4.89649	4.51223	4.90691	4.82682	5.19492
CAPG	2.20656	2.72493	2.96668	2.93414	4.34967	3.4711	5.29757	2.66483	3.68458	2.55523	2.20742	3.92957	2.75878	4.02129	4.63893	3.01301	3.39382	2.44855	3.14761	3.13943	3.68951	2.60784	3.04891	2.58031	3.08094	4.01642	3.6872	2.60389	2.80711	3.21474	1.99662	2.79579	1.88637	3.03135	3.7115	3.05009	3.83838	3.72263	4.18364	2.10005	2.73081	3.15901	2.62969	3.24244	3.54972	2.03872	2.93024	3.0337	2.73379
AP2S1	4.87714	4.65307	4.46963	5.03179	5.10292	4.70122	5.24716	4.45863	4.8332	4.51851	5.23791	4.9644	4.4592	5.85044	4.67577	5.78389	4.72628	4.54944	4.24968	4.96058	4.95284	5.7962	4.77679	4.61659	4.45845	4.76602	4.51084	4.55853	4.86096	4.91222	4.8325	4.87075	4.72182	4.81422	4.67516	5.66115	4.38069	4.54042	4.75812	5.04999	4.81929	4.65467	4.56927	4.73173	4.97315	4.90283	5.13204	4.93149	4.95994
USH2A	0.316628	0.953445	0.577565	0.784804	0.581308	1.07387	-0.14411	0.60561	1.18439	0.980463	0.949959	1.36099	0.355611	0.515582	0.960633	0.77577	-0.0392865	1.50195	1.10054	0.98268	0.296407	1.0544	0.148745	1.21035	1.38358	0.536443	1.24253	0.931113	0.696916	1.47691	0.765672	1.06104	1.37208	0.291632	0.94858	0.72199	0.658101	0.301694	0.485094	1.52287	0.760554	0.994645	1.14509	0.633813	0.956179	0.841581	0.448856	0.829795	0.461439
ZPBP	-4.1806	-2.63284	-4.22325	-6.39827	-4.00002	-6.39827	-6.39827	-5.26615	-3.77916	-3.1056	-3.90561	-2.89732	-6.39827	-3.99098	-3.41353	-6.39827	-4.43192	-3.45943	-5.19724	-3.59816	-6.39827	-4.5189	-2.85975	-6.39827	-4.09705	-3.50763	-1.75985	-4.10621	-2.90922	-3.56702	-4.40904	-4.37554	-4.80233	-4.82064	-2.85925	-3.82734	-2.84066	-4.54178	-6.39827	-2.7076	-6.39827	-3.6615	-3.7068	-3.80324	-3.58162	-2.96461	-2.92893	-2.10562	-3.82584
TG	-1.10242	-1.56847	-0.889666	-1.90766	-1.06555	-1.22763	-0.452129	-1.21545	-0.366776	-1.88699	-3.35753	-1.5808	-1.23049	-0.88857	-1.66261	-1.6752	-1.83563	-2.10141	-0.261418	-2.0658	-0.889517	-2.14753	-1.79039	-1.74052	-1.39107	-1.56615	-2.06776	-1.88384	-2.28678	-1.22538	-2.58458	-1.79806	-1.35074	-0.980542	-2.28283	-2.34223	-0.974342	-0.264308	-0.130904	-1.69304	-1.93144	-1.35624	-2.1665	-1.52232	-0.84388	-3.59591	-1.10242	-1.26398	-2.21286
ADAM28	1.90439	1.78762	-2.43662	1.8258	2.4441	1.54774	4.74833	1.07355	0.679856	1.95789	0.652477	-0.414227	2.44507	1.01503	3.39403	-2.14653	2.18114	0.945036	1.34301	1.53386	0.432536	0.13438	1.7054	1.50105	1.51356	0.704235	1.13113	2.2484	1.32894	0.387206	1.52673	1.65947	-0.527619	1.62554	2.74342	-1.93034	2.06056	0.116771	0.398492	0.199903	0.824404	0.934367	2.06456	2.34343	-1.17462	-0.211295	1.98661	0.493146	0.701797
BARX2	1.13787	0.832304	1.30849	0.406964	0.761263	0.373864	2.1166	1.57593	1.22187	0.685878	0.508845	1.01342	0.509644	0.0370186	-0.232984	1.27456	1.37458	0.218225	0.364813	0.79937	1.14327	0.771753	0.913208	1.18336	0.49178	1.27139	1.4726	0.276444	0.950622	0.995612	0.719458	0.961511	0.876299	0.782614	0.0492978	0.747737	0.399077	1.4185	2.3668	0.833252	1.38809	1.42012	0.603635	0.865325	1.10321	-0.251015	0.38384	0.741167	0.418532
DCUN1D1	5.42642	5.67662	5.41148	5.56216	5.36426	5.88813	6.17149	5.28629	5.62183	5.78389	5.62254	5.34372	5.85158	4.86728	5.36224	5.24067	5.57453	6.08536	5.63968	5.9564	5.15811	5.1185	5.62575	5.59476	5.80557	5.47832	5.72413	5.79495	5.87037	5.28024	5.8289	5.72988	6.0351	5.29835	5.59614	5.64661	5.82155	5.4314	5.32983	5.26502	5.58317	5.89514	5.83174	5.44014	5.60506	5.45915	5.42706	5.38252	5.33193
JADE2	6.91995	6.90525	6.75866	6.49573	6.5835	6.78357	6.96141	6.29538	6.54621	6.51083	7.41734	6.35567	6.62698	6.29627	6.5357	6.49176	6.59701	7.37727	6.84749	6.50418	6.44574	6.42375	6.65184	6.67957	6.71111	6.91045	6.55493	6.70393	6.68844	6.12246	6.47291	6.68017	7.05263	6.39551	6.458	6.98268	6.63848	6.52908	5.91455	6.27108	6.56942	6.86643	6.66896	6.90457	6.95742	6.60458	6.71761	6.66119	6.6002
ZIC2	7.86731	7.74731	8.24354	7.9699	8.25709	7.81202	4.43714	7.97348	7.92296	8.02872	8.13462	8.20916	7.89908	8.45838	8.15445	8.46158	8.12866	7.96819	7.98613	8.11134	8.26355	8.27469	7.96023	7.73892	7.87028	8.01363	8.02784	7.86435	7.97172	8.15445	8.1928	7.81059	8.13462	8.01786	8.16245	8.52475	7.84934	7.84209	7.75825	8.55993	8.1366	7.73148	7.94075	7.82649	8.1366	8.33472	8.34452	8.30057	8.17058
LCP2	0.711552	1.34046	1.13302	1.32228	0.136044	1.00012	2.83186	0.938969	1.46358	1.62601	1.08529	-0.896087	1.05894	-1.43773	1.93094	-0.492662	0.715417	0.512262	-0.0130656	0.747737	0.487494	-0.115368	1.21394	0.511817	1.19844	0.820163	0.898019	0.782233	0.368777	-0.0308914	-0.214621	0.765672	0.876299	0.325989	2.40104	-0.965086	2.12234	1.17605	0.358948	-0.084759	-0.00662906	1.04547	0.868098	1.2419	0.6914	0.388361	1.47042	-0.111133	0.0905177
TRIT1	4.06906	3.93106	4.37576	4.24053	4.08582	4.25787	4.01583	4.12996	4.13724	4.40608	4.05979	4.79889	3.85471	5.08074	4.37162	5.07	4.17136	4.09686	3.97055	4.02707	4.7194	4.61591	3.89716	4.05993	4.19401	4.18308	4.14815	4.03003	3.76486	4.81825	4.01853	3.85612	4.31373	4.4192	4.22583	4.61571	4.17118	3.9119	4.03003	4.82753	4.23959	3.96622	3.94865	4.03738	4.74579	4.5445	4.61646	4.28402	4.00255
ADRB1	1.23238	0.73932	2.23065	0.801598	1.26797	1.27414	0.873987	1.23744	1.27718	0.927896	1.47296	1.36099	0.785343	0.923625	1.49909	2.17375	1.43012	1.57558	1.02225	1.56799	1.81495	1.16179	1.081	0.536859	0.818103	0.984781	2.38041	0.895143	0.871894	1.33949	1.26205	0.619913	1.93012	1.11922	0.744049	1.25569	0.797473	1.67953	2.4969	1.03539	1.73803	1.73315	1.79108	1.10321	1.71719	0.388361	-1.30689	0.955551	0.969366
GUCA2B	-6.39827	-6.39827	-6.39827	-6.39827	-6.39827	-6.39827	-6.39827	-6.39827	-6.39827	-4.98135	-6.39827	-6.39827	-6.39827	-6.39827	-6.39827	-6.39827	-6.39827	-6.39827	-6.39827	-6.39827	-6.39827	-6.39827	-6.39827	-6.39827	-6.39827	-6.39827	-4.76571	-6.39827	-6.39827	-6.39827	-6.39827	-6.39827	-6.39827	-6.39827	-6.39827	-6.39827	-6.39827	-6.39827	-6.39827	-6.39827	-6.39827	-6.39827	-6.39827	-6.39827	-6.39827	-6.39827	-6.39827	-6.39827	-6.39827
CUL7	5.72118	5.57007	5.15657	5.68751	5.56406	5.38287	3.8225	5.71372	5.67168	5.60412	5.63569	5.73933	5.18084	5.7094	5.333	5.10073	5.5718	5.34162	5.49276	5.56827	5.75467	5.59272	5.48751	5.76735	5.53906	5.73441	5.03126	5.48677	5.54496	5.98702	5.71907	5.20624	5.22517	5.50842	5.65505	5.61894	5.47622	5.42289	5.02073	6.00951	5.44406	4.87201	5.57162	5.78449	5.44536	5.85544	5.00832	5.20392	5.5086
CTNNA1	6.51695	6.73506	6.83715	6.55447	6.89841	6.76625	8.34221	6.97837	6.96908	6.7614	6.83947	6.35567	6.67063	5.61912	6.66896	6.01232	6.47596	6.81928	6.58155	6.22532	6.68473	6.00391	6.51396	6.61423	6.50898	6.67366	7.10437	6.416	6.30488	6.47385	6.19875	6.82548	6.5805	6.50155	6.19498	6.34318	7.05116	7.54467	7.17994	6.51318	6.7798	7.10027	6.2014	6.58808	6.72389	6.49884	6.26058	6.23121	6.30533
PHKA2	5.24838	5.04726	5.47155	4.98044	5.36653	5.18665	5.5297	5.39876	5.36699	5.30785	5.31887	5.36358	4.80438	5.66041	5.16501	5.66627	5.17341	5.34751	5.29499	4.8234	5.4584	5.21285	4.91017	5.31833	4.88492	5.17207	5.29882	5.02568	4.72156	5.36005	5.06406	4.78202	5.16459	5.30615	5.43347	5.52074	4.95902	5.43484	5.07651	5.21975	5.11703	4.97226	4.84167	5.22101	5.55585	5.42757	4.74933	5.00391	5.12822
CNTLN	3.82285	3.84697	3.77607	4.01744	3.46114	3.92809	3.08933	3.71497	3.65097	4.12796	2.87547	3.59675	3.89476	3.01559	3.73125	3.10801	3.95303	3.42656	4.20504	3.72121	3.56897	3.41272	3.79973	3.67045	3.77079	3.67687	3.8591	3.8961	3.5862	3.86423	3.82101	3.81403	3.5289	3.56392	4.14578	2.94407	3.8126	3.55647	3.341	4.15053	3.71027	3.78832	3.89925	3.9377	3.66287	4.03932	4.02983	3.99535	3.31923
EPHA3	0.953445	1.90639	-0.351856	1.99237	1.49865	1.9812	1.57016	1.39665	1.48939	0.839464	0.565383	-0.060743	1.80639	0.615907	-1.05999	-0.403501	0.715417	2.06834	1.2015	2.10838	-0.170518	1.67867	1.46329	2.43071	1.49909	1.27139	0.770577	2.49127	2.63327	0.628832	1.78443	2.20137	1.45359	0.361852	1.43928	0.195882	1.84864	1.44926	-0.256779	0.92092	0.148446	0.981995	2.00458	1.51218	-0.0974937	0.364264	0.358135	0.038517	0.938152
HSPA5	7.49594	7.80483	8.44946	7.79152	7.24334	7.37727	7.47074	7.26687	8.20821	7.1118	8.81237	6.57546	7.31284	6.27475	6.66029	7.60184	7.40723	8.76828	7.17955	7.50114	6.76533	7.2712	7.66733	7.33409	7.76514	7.45765	8.23252	7.27188	7.34229	6.78931	7.37334	7.79019	8.89615	6.80179	6.79058	8.07285	7.39979	7.8944	7.35856	7.47503	7.81202	8.75947	7.66474	7.79601	7.34868	7.83078	6.71761	6.77608	7.37814
DSG2	1.15853	0.295276	-0.957504	-0.10305	1.12579	0.753501	2.08353	1.79176	0.285517	0.469423	-0.861292	-0.060743	1.74306	-0.49886	0.0798152	-0.0572689	1.39738	0.772658	0.245323	0.686858	0.121418	-1.92181	0.762459	1.57451	1.57729	1.21474	-1.51457	0.525427	0.596565	0.47145	0.375178	1.1817	0.304618	-1.05646	-0.663771	-0.63306	0.755799	2.38823	1.33211	-0.120031	0.219744	1.49256	0.852295	0.61037	-0.466221	-0.943824	-2.12423	-0.439579	-0.950501
GEMIN8	3.26626	3.24524	3.40145	3.3778	3.56011	3.25635	4.25571	3.35333	3.22289	3.2874	3.06576	3.29715	3.07272	3.76674	3.51189	3.64585	3.30116	2.58488	2.98392	3.28871	3.82808	3.43209	3.20379	3.24784	3.34126	3.31224	3.42612	3.02536	3.1853	3.56528	3.2432	3.39173	2.79393	3.14883	3.16897	3.28394	3.20795	3.22152	3.5289	2.88941	3.49011	3.35786	2.80123	3.18149	3.23967	3.23186	2.61822	3.26328	3.18866
OFD1	4.68686	4.92543	5.18911	5.09064	4.82167	5.01494	5.9357	5.16336	5.15301	5.14106	4.83862	5.27164	4.68751	5.14937	4.83725	5.57977	5.07324	4.74094	5.07903	4.65237	5.33211	5.04471	4.58201	4.79828	4.73669	5.10292	5.42386	4.69107	3.73731	5.15192	4.83836	4.48431	5.11831	5.07753	4.95585	4.80046	4.7624	5.17359	5.13268	5.13735	4.92578	4.92283	4.90708	4.84912	5.18213	5.28275	4.63172	4.9933	4.41733
GPM6B	9.11578	9.32334	9.6853	9.0223	9.22553	9.58455	10.259	9.64383	9.48363	9.60855	9.04983	9.33878	9.8592	9.20545	9.48363	9.06224	9.6853	9.11578	9.65649	9.51982	9.4473	8.46718	9.17509	9.57153	9.51982	9.54054	10.1474	9.21825	9.20545	9.46545	9.33091	9.67127	9.51123	9.31199	9.30095	8.68915	9.82782	10.1021	9.81329	8.89123	9.65649	9.92026	9.4046	9.10973	9.23213	8.47572	8.34705	9.01679	9.32334
MAGEC2	-6.39827	-6.39827	-6.39827	-6.39827	-6.39827	-6.39827	-6.39827	-6.39827	-6.39827	-6.39827	-6.39827	-6.39827	-6.39827	-6.39827	-6.39827	-6.39827	-6.39827	-6.39827	-6.39827	-6.39827	-6.39827	-6.39827	-6.39827	-6.39827	-6.39827	-6.39827	-6.39827	-6.39827	-6.39827	-6.39827	-6.39827	-6.39827	-6.39827	-6.39827	-6.39827	-6.39827	-6.39827	-6.39827	-6.39827	-6.39827	-6.39827	-6.39827	-6.39827	-6.39827	-6.39827	-6.39827	-6.39827	-6.39827	-6.39827
PREX2	5.6963	6.00907	6.41296	5.95286	5.21202	6.32468	6.58602	6.52632	6.42252	6.08596	5.56098	5.63901	6.81778	5.04374	5.92428	5.54024	6.57599	6.24208	6.30095	6.2779	5.69161	4.78381	6.08464	6.54194	6.43434	5.48161	7.39782	5.97771	6.13347	6.21153	6.05498	6.45822	6.28654	5.62237	5.81345	5.21315	6.28395	6.76441	7.19049	6.03099	6.38967	6.64845	6.52706	5.69431	5.47199	5.33052	3.37287	5.26374	5.79166
WDR37	5.56472	5.40055	5.35384	5.47186	5.75186	5.59132	4.70659	5.30081	5.38072	5.59633	5.18698	5.47674	5.46788	5.38853	5.31089	5.31816	5.30418	5.37536	5.44251	5.50617	5.05492	5.24459	5.65255	5.52614	5.68877	5.27722	5.10475	5.75577	5.72569	5.52512	5.42403	5.87268	5.30903	5.18519	5.55948	5.05945	5.57901	5.26172	5.01149	5.51364	5.06212	5.16621	5.77637	5.60153	5.19327	5.41078	5.66201	5.33896	5.76506
YTHDC2	6.00993	5.99914	6.24343	6.10044	6.07883	6.14829	5.32905	6.24145	6.15995	6.48682	5.46181	6.23811	6.18636	6.1617	5.90638	6.16918	6.14089	6.12456	6.49573	6.18332	5.5413	5.89225	5.89966	6.243	6.20098	5.82584	5.6315	6.19146	6.05516	6.30137	5.99538	5.95215	6.36098	5.97982	6.08515	5.73493	6.11922	5.6174	5.22444	6.46995	5.66441	5.77566	6.05227	5.73025	5.67113	6.43316	6.30466	5.87742	6.03209
CTPS2	4.51449	4.1605	4.37784	4.37806	4.41772	4.33455	4.7785	4.72156	4.451	4.54993	3.70427	4.82651	4.37592	4.73544	4.59372	4.80317	4.33569	3.5605	4.50476	4.2793	4.52929	4.5262	4.56959	4.40956	4.5534	4.20685	4.29	4.53027	4.32851	4.70171	4.52042	4.38045	4.04502	4.57145	4.59225	4.10329	4.41289	4.40192	4.40037	4.61533	4.53418	4.2139	4.3982	4.34663	4.35662	4.52713	4.45329	4.52196	4.5632
ATP6V1H	6.26079	6.28548	5.51519	6.47745	6.44574	6.38509	5.50894	6.04654	6.12648	6.18218	5.93846	5.8574	6.38033	5.69873	5.95771	5.3072	5.96001	5.97357	5.84155	6.44269	5.59525	6.20598	6.4404	6.34793	6.19168	6.03969	5.52275	6.41967	6.50044	6.10903	6.17878	6.46609	6.05166	6.02154	6.06874	5.63429	6.30488	5.58686	5.50516	6.22787	5.89576	6.07428	6.45497	6.27154	5.90586	5.99384	6.48309	6.07814	6.50523
POLR2B	6.70855	6.84649	5.85044	6.75895	6.3434	6.80273	5.84474	6.30935	6.25622	6.8562	6.16964	5.93172	6.83473	5.03017	6.13131	4.51866	6.70483	6.84682	6.70744	6.86077	5.67407	5.96763	6.87845	6.6051	6.86263	6.35022	5.98064	6.99202	7.02382	6.50872	6.68929	6.94781	6.50748	6.32878	6.76533	5.48512	6.81435	5.79842	5.43069	6.57101	6.14047	6.67735	6.8987	6.87974	6.53081	6.60569	7.09657	6.71259	6.78901
FAM214A	6.27013	6.72225	6.36688	6.65247	6.8549	7.0508	6.47865	6.06939	6.74157	7.05774	6.64495	6.75895	6.67008	6.39303	6.77131	6.04944	6.67735	7.10027	6.75776	6.55262	6.51083	6.43224	6.33708	6.52489	6.90086	6.56777	6.34724	6.54413	6.48309	6.62998	6.45259	6.62804	7.10755	6.6904	6.79653	6.40749	6.97637	6.39793	5.87037	6.91888	6.54981	6.82607	6.24889	6.19259	6.97637	6.65646	7.07097	6.52076	6.28602
ARAP2	5.32808	5.60356	6.20711	5.2941	5.37424	5.78897	7.44565	5.91476	5.97905	5.61689	4.90914	5.56184	6.28014	4.95604	5.61104	5.61584	5.80613	5.28174	5.82564	5.8435	5.86923	4.1483	5.34476	5.9395	5.62651	5.67188	6.82427	5.54359	5.60577	5.62991	5.84029	5.8323	5.70401	5.48438	5.38269	5.08527	6.13006	6.46661	6.60079	5.28979	5.82911	6.04497	6.0981	5.52275	5.28997	4.6289	3.95783	5.02848	5.01732
TPR	6.98034	6.97805	6.31206	6.91527	6.48608	7.10517	6.33779	6.77356	6.38844	6.99575	5.91329	6.32537	7.03418	5.7541	6.43636	5.52455	6.85308	6.47171	7.1977	6.96975	6.21469	6.0983	6.99575	6.88227	7.20153	6.62291	6.56727	7.231	7.21214	6.4974	6.81928	7.17647	6.34536	6.51396	6.93317	5.73493	7.11635	6.56091	6.37705	6.4531	6.32238	6.67282	7.0563	7.05891	6.58432	6.72683	6.96297	6.80115	5.96939
CP	4.42127	5.13801	6.23304	5.82189	4.64154	5.48919	6.13196	3.59675	6.1542	4.30253	4.16657	2.85869	4.23528	2.98445	4.84898	2.80103	4.24156	4.34263	4.50476	2.6871	5.19477	2.97017	3.62032	3.35168	4.12077	4.68133	4.52373	3.47345	2.92398	2.51524	2.89142	5.18138	5.95046	3.2618	4.92578	4.75972	6.11669	7.48623	4.75206	3.95937	4.93271	6.62858	2.31753	4.607	4.55556	3.98088	3.80466	3.80971	3.04519
KIAA0556	4.13153	4.26569	4.13701	4.11434	4.4517	4.22088	5.02748	4.316	4.43131	4.13446	4.38092	4.02336	4.00553	3.70493	4.23391	3.7842	4.28681	4.60102	4.32105	3.92274	4.5089	3.87898	4.03911	4.24223	4.14742	4.50972	4.35338	4.06476	3.78943	4.36924	4.19606	4.21022	4.21022	4.05837	4.3495	3.85843	4.10791	4.60316	4.76779	4.08916	4.16597	4.3289	4.16945	4.22187	4.03222	3.9292	3.52852	3.82321	3.90466
DTNBP1	3.92135	3.9174	4.0204	3.8944	3.87459	3.89733	4.03241	3.76816	4.07598	3.38602	4.50173	3.62569	3.57323	3.96528	3.55691	4.06947	3.56065	4.36494	3.51989	3.94713	3.87746	4.32293	3.73525	3.86883	3.67687	3.67388	3.73786	3.93628	3.73148	3.8176	3.59675	3.65526	4.04502	3.52619	3.5953	4.19606	3.62308	4.03161	4.10417	3.8495	3.61677	4.0743	4.09751	3.73198	3.98649	3.46134	3.02559	4.03554	3.6784
XK	4.69529	4.91651	3.62406	4.41691	4.18138	4.7372	1.86651	3.8615	4.02435	4.80405	3.36907	3.96214	4.66268	3.61636	4.14525	3.60076	4.37965	4.65415	4.58618	4.65734	3.31402	4.13023	4.72397	4.65685	4.95126	3.87402	3.07907	5.23331	5.08754	4.09276	4.78006	4.86268	4.28382	3.96062	4.67677	3.72158	4.89867	3.00836	2.65728	4.46452	3.87068	4.21279	4.80287	4.6391	3.92754	4.49849	4.93493	4.69849	4.88007
ANO2	0.435691	-0.383545	0.887801	0.250986	0.413274	0.395116	1.58661	0.310592	0.154698	1.02606	-0.00869683	-0.129596	0.232582	-1.33294	0.423851	-0.00223847	0.223618	-0.0318231	1.05622	-0.0477558	0.269501	-0.691738	-0.503876	-0.145965	0.623279	0.509644	1.70273	0.478356	0.0616607	0.0397029	-0.324221	-0.250883	0.876299	-0.221579	0.288141	-1.06502	0.499714	1.96491	1.33211	-0.66751	0.740986	1.08072	-0.554442	0.437099	0.192428	-0.3325	-0.723195	-0.555272	-0.268547
C12orf4	4.57074	4.61784	3.86462	4.95526	4.23808	4.88084	4.06998	4.38092	4.19249	4.54385	4.26738	4.3517	4.88299	4.33343	4.13133	4.01599	4.65802	4.23163	4.82809	4.90227	4.11548	4.70409	4.93598	4.19773	4.71655	4.49432	4.46963	4.7611	5.00981	4.15355	4.89051	4.98642	4.77006	4.58845	4.51152	4.69028	4.56115	4.37057	4.05492	3.79973	4.6559	4.6287	4.53491	4.82844	4.62272	4.67231	4.8039	4.56244	4.48588
SCML1	3.6435	3.73216	4.1048	3.42842	4.1259	3.91585	3.29399	3.96319	3.76357	4.4494	3.01696	4.3003	4.14237	3.71758	3.99041	3.65577	3.97632	3.71497	4.16406	4.08768	3.82231	3.56347	3.77557	4.00486	4.30346	3.59103	4.37008	4.14063	4.09204	3.83927	3.89906	3.88423	3.59796	3.99358	4.03309	3.36547	4.29405	3.69914	3.76201	4.52268	3.82846	3.76357	4.27318	3.31853	3.79208	3.96622	4.28639	3.76138	3.56609
WWC3	5.65702	5.3634	5.76249	5.01681	5.1514	5.11885	5.9564	5.6592	5.34405	5.46072	5.65168	5.40458	5.37816	6.35098	5.52881	5.6651	5.34441	5.51778	5.56539	4.96156	5.42348	5.31483	5.32808	5.55698	5.32039	5.5862	5.77789	5.30871	5.12464	5.68805	5.25177	5.32106	5.32824	5.60771	5.56865	5.56662	5.11378	5.62309	6.21278	5.98532	5.69685	5.1931	5.31799	5.49149	5.53836	5.67629	6.04899	5.3135	5.40023
ARHGAP6	1.15853	1.30306	1.82712	1.46917	1.62188	1.52814	3.14503	2.31687	1.75559	1.93486	0.821612	1.30184	2.02357	1.46536	1.57758	1.55031	1.57157	1.93687	0.89142	1.05163	1.38809	-0.0355681	1.6108	1.81822	1.16744	1.49671	2.34639	1.37339	1.46614	1.95489	1.27456	1.73281	1.37208	1.83513	1.63271	1.73006	2.10838	1.86919	2.37727	1.54443	1.68428	1.47727	1.56434	1.50033	1.42882	1.56535	1.75652	1.13543	1.66603
FAM184B	4.4555	4.53742	4.49011	4.48727	4.06394	4.42627	4.13222	4.25197	4.18138	4.72418	4.14707	3.61804	4.27851	3.06628	3.84045	3.82944	4.23839	4.95427	4.64754	3.9554	3.62089	3.2447	4.47154	4.71393	4.31249	4.31848	3.98523	4.26989	4.12778	4.51596	4.24443	4.18385	4.30964	3.91339	4.42374	3.88009	4.05387	4.14725	3.66358	4.1301	3.84481	3.97322	4.47787	4.27698	4.05092	4.46649	3.79664	3.92653	4.22451
MAP4	8.74705	8.83581	8.74275	8.78174	8.9063	8.7513	9.82782	8.78609	8.80802	8.69719	9.02788	8.70982	8.72993	8.76617	8.82598	8.70982	8.66751	8.76407	8.62973	8.79466	9.04983	8.8632	8.78609	8.89615	8.74275	8.71736	9.15241	8.6932	8.78609	8.70172	8.76407	8.94274	8.79933	8.92628	8.83581	8.63757	8.72578	9.04983	9.19849	8.87733	8.84522	8.82598	8.78609	8.82191	8.75947	8.76828	8.37804	8.74705	8.83082
GOPC	6.23945	6.50155	6.17609	6.32929	6.02599	6.59546	6.1151	6.30827	6.52787	6.76594	6.15881	6.26812	6.46271	5.6327	6.12055	6.00489	6.429	6.85945	6.55054	6.44551	5.98608	6.16401	6.51107	6.44744	6.50494	6.3051	6.26456	6.46943	6.38533	6.64037	6.5643	6.43841	6.76657	6.35517	6.62804	6.50181	6.56803	5.86904	5.71235	6.43224	6.33521	6.65646	6.43081	6.34165	6.61481	6.57075	6.49339	6.29627	6.20185
ROS1	-6.39827	-4.01521	-6.39827	-6.39827	-6.05371	-1.99275	-4.81148	-3.32209	-4.97151	-1.88699	-6.39827	-5.08895	-3.9955	-6.39827	-4.79775	-6.39827	-3.895	-3.45943	-4.53721	-4.85864	-6.39827	-3.61469	-4.82522	-3.5323	-2.67	-2.56406	-4.76571	-2.93402	-3.54386	-6.39827	-4.40904	-2.56833	-4.80233	-4.01822	-4.96166	-3.28923	-2.40652	-6.39827	-6.39827	-4.03642	-4.97151	-3.29809	-3.7068	-4.97151	-2.41042	-6.39827	-3.44404	-6.39827	-6.39827
USP28	5.37953	5.65361	5.44697	5.46387	5.066	5.49604	3.91378	5.69022	5.42155	5.77845	4.811	5.25107	5.31748	4.70104	5.02848	5.15542	5.11329	5.17749	5.78109	5.04306	5.01131	4.83903	5.71832	5.66097	5.44591	5.558	5.36942	5.39522	5.16322	5.66151	5.15056	5.33428	5.25065	5.28317	5.73061	4.87747	5.36393	5.08566	4.71737	5.58369	5.44033	5.31133	5.4498	5.49873	5.3759	5.69751	5.06052	5.46826	5.47916
HDAC9	4.58074	5.09171	4.43205	4.58406	3.90664	5.01014	5.30097	4.31413	4.81728	5.37536	4.78587	4.03577	4.52515	3.5641	3.73125	4.01599	4.05129	5.61456	4.61372	4.65137	3.44467	3.90664	4.86525	4.50584	5.00436	4.17687	4.38459	5.14071	4.99286	4.4207	4.507	4.53569	5.14174	4.26145	4.82737	3.83704	5.09579	3.79791	3.18845	4.19119	4.25302	5.21678	4.88492	4.6391	4.56115	4.69568	3.76851	4.6264	4.7079
TSPAN17	5.08717	5.15972	5.36528	5.12922	4.87237	4.79691	3.95155	4.81476	5.38622	4.67096	5.99364	5.05637	5.02585	5.27081	5.23125	5.94953	5.18665	5.11689	5.1514	5.10763	5.42456	5.53143	5.19946	4.4793	4.65717	5.19543	5.36528	4.70626	5.04666	4.90556	5.21472	4.90985	5.42289	5.01598	5.18125	6.06631	4.70243	5.4302	5.2403	4.6781	5.5413	5.3312	4.98777	5.13002	5.64506	5.58808	5.09329	5.20509	5.23686
NOP16	3.05168	3.29143	3.01017	2.97523	3.02466	3.00547	3.33454	2.71958	2.68525	2.87466	3.95063	2.88116	2.75878	3.04918	2.82534	2.99201	2.95468	3.76941	3.02001	2.89328	2.84741	3.21856	3.0454	2.79977	2.94226	3.08875	2.87486	2.85399	2.74993	3.05946	2.91844	2.84004	3.11237	2.92972	2.87689	3.71784	2.59601	2.55116	2.78941	3.02274	2.84484	3.15901	3.1442	2.96231	3.28417	3.0268	3.21042	2.97747	3.00017
CC2D2A	3.23415	3.34216	2.62097	3.39667	3.50187	3.64555	3.264	3.4339	2.97649	3.00643	2.60805	3.07986	3.64681	3.40836	3.64	2.73765	3.3876	2.64893	3.75302	3.18066	3.54443	3.20148	3.41661	3.24524	3.50294	3.35513	3.41561	3.33997	3.38167	3.5371	3.32188	3.73956	2.93809	3.09694	3.11971	2.87106	3.23387	3.91492	3.61586	3.06523	3.40734	3.43368	2.5347	3.2353	3.27859	2.85182	3.26773	3.12963	3.30116
RRM2B	5.23348	5.3432	4.79744	5.09941	5.09202	5.562	5.65132	5.05775	5.14461	5.61635	4.4171	5.0491	5.61313	4.85679	4.72362	4.65802	5.28174	5.36045	5.08665	5.66441	4.40971	4.53793	5.54564	5.40333	5.51898	5.10944	5.03949	5.72026	5.57932	5.07815	5.35554	5.63043	5.29819	4.96035	5.41167	4.66908	5.91239	4.89105	4.74709	4.98891	4.78308	5.45088	6.22242	5.27437	5.07603	4.89122	5.20174	5.04932	5.26669
ZNF800	4.03834	4.034	3.77607	3.77092	3.87724	4.21022	3.81179	3.64776	3.47086	4.0889	3.72428	3.40291	4.26312	3.08167	3.60671	3.46528	3.98759	4.60604	4.34673	4.10127	3.2033	3.07406	4.14783	3.92178	4.37641	3.71388	3.8335	4.52773	4.39519	3.37287	4.17733	4.21532	4.11325	3.33406	4.0887	3.65654	4.11415	3.72744	3.26937	3.58659	3.78239	4.18191	4.24089	3.98188	3.77557	4.08701	4.27114	4.07654	3.95759
TNFRSF17	-4.1806	-4.01521	-4.22325	-3.62072	-3.47877	-3.69619	-4.81148	-5.26615	-4.26423	-4.26881	-4.75656	-4.43192	-3.08407	-2.78522	-3.41353	-2.14653	-3.895	-4.60198	-4.53721	-4.08187	-3.09194	-5.18739	-4.03034	-3.92225	-6.39827	-6.08324	-3.41353	-6.39827	-6.39827	-3.56702	-4.40904	-3.8604	-4.80233	-4.01822	-3.40678	-3.28923	-4.02883	-2.73462	-3.58312	-3.11924	-4.97151	-4.14648	-3.35753	-4.97151	-2.41042	-2.73397	-2.92893	-2.99501	-4.99119
SNX29	5.18347	4.85464	4.69757	4.89606	4.87342	5.06684	6.05684	5.15285	4.811	5.08491	4.33028	4.58349	5.02897	4.28596	4.95074	4.11232	4.7469	4.60218	5.13986	4.60833	5.04684	4.23143	4.96838	5.14534	5.14657	5.01167	4.69698	5.35851	5.06268	4.83082	4.93662	5.02568	4.63001	4.71361	4.83939	4.37225	5.0365	5.144	5.70086	4.77242	4.74151	4.99193	4.83626	5.18347	4.59666	4.54163	4.68016	4.79198	4.97695
LMO3	5.25914	5.48369	5.97629	5.34786	5.90922	5.83561	6.51597	5.95697	6.02516	5.57674	5.70671	5.72644	5.98513	5.54983	6.21401	5.65799	5.85854	5.32876	5.9282	5.59476	6.48732	5.06288	5.30585	5.56287	5.50687	6.11881	6.91558	5.16121	5.17801	5.84192	5.51223	5.78199	5.90638	5.709	5.64005	5.30369	5.61122	6.64201	7.18734	5.5281	6.02154	6.42184	4.74332	5.12418	5.81686	4.66119	4.02983	5.67979	4.97695
MRPS10	4.68147	4.65307	4.3495	4.73702	4.51121	4.65488	4.74833	4.34105	4.3098	4.52693	4.35208	4.45401	4.77587	4.48959	4.3098	4.98044	4.65802	4.26106	4.70429	4.86028	4.28382	4.74094	5.00575	4.55761	4.59112	4.51632	4.29349	4.8501	4.87135	4.01744	4.87467	4.87501	4.4125	4.60553	4.48217	4.48409	4.53455	4.41864	4.25197	4.11036	4.2978	4.44973	4.72949	4.55702	4.48872	4.64003	4.79606	4.78917	4.82478
GUCA1A	-6.39827	-4.01521	-3.74974	-4.11536	-4.00002	-2.83615	-4.81148	-3.9955	-3.10965	-3.78141	-3.90561	-2.89732	-4.80233	-6.39827	-6.39827	-4.16542	-4.43192	-4.60198	-3.98495	-2.95098	-4.96658	-3.32736	-6.39827	-3.92225	-3.59591	1.11516	-2.461	-4.10621	-3.54386	-4.86322	-5.04957	-3.47877	-3.09344	-6.39827	-3.1056	-3.28923	-3.52777	-4.54178	-3.03921	-2.90772	-3.44809	-3.29809	-3.7068	-3.42766	-6.39827	-4.07584	-2.72294	-2.7076	-3.14032
RSF1	6.59139	6.78497	6.33038	6.5493	6.10184	6.89683	6.08996	6.2868	6.36688	6.804	6.13762	6.19498	6.97509	5.85427	6.25492	6.07587	6.4165	6.99435	6.80179	6.804	5.91205	5.94162	6.72838	6.63985	7.08682	6.23833	6.491	7.1071	7.10517	6.39551	6.63664	6.85945	6.53931	6.16613	6.74036	6.05963	7.07892	6.07186	5.89927	6.30894	6.2618	6.66789	7.0316	6.72865	6.47975	6.7727	6.74036	6.75065	6.34119
VPS13D	7.3546	7.19283	7.05566	6.92905	6.78098	7.32862	7.01596	7.13261	6.72812	7.28162	6.86013	6.75281	7.39884	6.29354	6.87363	6.41628	7.18033	7.27368	7.52893	6.91275	6.51344	6.33016	7.18545	7.41977	7.35775	7.08339	7.14587	7.49707	7.23142	7.08841	7.10476	7.26602	6.81684	6.86442	7.15955	6.29473	7.42417	7.18734	7.09231	7.03458	6.80589	7.13485	7.33144	7.43076	6.66729	6.75744	6.66842	6.68366	7.09582
CELF2	7.35044	7.43775	7.0309	7.36625	6.94781	7.50651	5.65505	7.23358	7.16458	7.52087	6.90274	6.82051	7.63468	6.84104	6.96481	6.96837	7.53739	7.28162	7.70868	7.51255	6.83412	6.84649	7.51152	7.53557	7.47894	7.1372	7.45765	7.49839	7.63787	7.16144	7.55557	7.6843	7.25644	7.0309	7.5589	6.96696	7.52649	7.15457	7.24927	6.99711	7.2087	7.34229	7.61016	7.56109	7.10799	7.42223	7.05968	7.14896	7.48785
FAM120A	6.33267	6.32184	6.55124	6.39446	6.38556	6.45664	6.72481	6.57705	6.59836	6.28064	6.60745	6.50072	6.42783	6.59289	6.20799	6.72753	6.53295	6.47385	6.66315	6.54359	6.35074	6.52706	6.41914	6.27259	6.2997	6.51619	6.52787	6.40723	6.39277	6.37027	6.51791	6.51863	6.60999	6.29767	6.50285	6.74375	6.32857	6.68528	6.34584	6.25831	6.39721	6.53706	6.09539	6.45076	6.56591	6.59887	6.10465	6.43434	6.45259
R3HDM1	5.72209	5.50241	5.27888	5.65578	5.40458	5.42899	5.00684	5.62219	5.24475	5.56827	5.15834	5.62113	5.61793	6.08636	5.72748	5.64698	5.75685	4.89936	5.97885	5.68185	5.52792	5.96335	5.72447	5.77405	5.51396	5.40613	5.41386	5.61439	5.50258	5.74868	5.70312	5.46309	5.32923	5.86904	5.6893	5.43086	5.37748	5.20659	5.24769	5.43765	5.54818	5.12682	5.68585	5.71322	5.64883	5.85915	5.60293	5.87228	5.72118
COL9A2	3.92358	3.054	3.99655	3.43188	4.30346	3.2769	7.6585	4.04687	3.93237	3.056	4.19724	3.96705	3.01279	3.4282	4.62769	3.14046	3.51793	3.12488	3.3814	3.74594	4.2853	3.47305	3.29356	4.23409	3.13303	3.03443	4.55306	3.24219	3.16776	3.35814	3.51189	2.83412	3.24547	4.14762	3.4056	3.01844	3.40853	4.53433	5.24769	3.18232	3.77557	3.18446	2.47366	3.70539	3.96382	3.3778	3.51456	3.25308	3.08847
KITLG	4.21942	4.70479	4.35208	4.67627	4.07839	5.15775	2.84646	4.25197	4.64611	4.67823	4.70642	3.62569	5.66356	3.51989	2.9479	3.4422	4.33149	5.30097	3.81219	5.14461	3.32677	3.21246	4.42394	4.99639	4.74985	4.30377	5.62483	4.74933	5.14379	3.98088	4.83836	5.1228	5.20325	3.70854	4.30617	3.89633	4.83836	4.03161	4.22302	3.8495	4.28756	5.28452	6.25622	4.44797	3.39689	3.09628	2.41489	3.20507	4.53774
ERCC8	2.71574	2.59451	2.25073	2.78796	2.22289	2.69598	2.83723	2.26045	2.19557	2.73765	1.7139	2.36077	2.95922	1.79756	1.68793	1.7394	2.75388	2.51547	2.60132	2.66381	1.74306	2.18709	2.65259	2.55096	2.54973	2.18438	2.04524	2.92892	2.95236	2.35265	2.79659	2.70699	2.20915	2.54101	2.47974	1.87104	2.83577	2.35181	2.29986	2.02935	2.2275	2.54973	2.85884	2.45136	2.32415	2.46811	2.58826	2.65994	2.80452
ADAMTS6	-0.800024	-1.29379	-1.97902	-1.40137	-1.06555	-1.38315	-0.452129	-1.07845	-0.554004	-1.77552	-2.66696	-1.32622	-0.692781	-2.78522	-2.18117	-4.16542	-1.57477	-3.0425	-2.84066	-0.883288	-1.56089	-1.92181	-1.46753	-1.21545	-2.10562	-2.34024	0.587585	-1.27169	-0.588134	-1.91953	-1.21819	-2.00594	-2.33737	-1.75002	-1.43065	-2.91072	-1.27792	-1.03619	-0.256779	-0.921005	-2.51002	-2.23278	-1.13609	-2.17465	-1.58149	-1.68923	-1.52839	-1.94578	-1.23677
H6PD	5.09806	5.68585	5.50146	5.38122	6.0979	5.41586	7.02813	6.00391	5.54908	5.9761	4.65254	5.91739	5.68767	5.97516	6.22384	5.26825	5.41148	3.94423	5.42219	5.45165	5.92445	5.53572	5.08223	5.8799	5.26224	6.40749	5.37869	5.29078	5.26486	5.79736	5.65456	5.14906	4.78276	5.86334	5.33138	5.03364	5.72533	6.40902	6.38704	5.1758	5.75124	5.02603	4.98594	5.57603	5.16459	5.20722	5.23045	5.62843	5.64967
VAMP3	5.48766	5.29343	5.92738	5.38235	5.62651	5.42121	7.89746	5.68364	5.91119	5.37661	5.76176	5.5816	5.59462	5.22775	5.73546	5.4994	5.51688	5.41743	5.54725	5.36138	5.83009	5.31748	5.32808	5.54457	5.35212	5.59934	6.08232	5.0979	5.19676	5.51688	5.33211	5.333	5.79092	5.70147	5.52091	5.64148	5.54667	5.99834	6.08324	5.44945	5.67095	5.81314	5.55751	5.44522	5.86429	5.5013	5.273	5.44621	5.13091
PER3	7.44071	7.44565	7.32129	7.71602	7.5693	7.44954	6.3877	7.71061	7.33054	7.81792	7.21501	7.90147	7.69095	6.99675	7.48008	7.15311	7.84639	7.42985	7.72503	7.51411	7.33409	7.4227	7.36981	7.72241	7.80323	7.45674	7.49368	7.51099	7.75025	7.74731	7.71214	7.69591	7.18734	7.40492	7.94075	7.11701	7.57728	7.23862	7.42177	8.08548	7.54238	7.25098	7.49839	7.5185	7.35414	7.65344	7.71864	7.71735	7.77205
UTS2	-4.90259	-6.39827	-4.90259	-6.39827	-6.39827	-6.39827	-4.81148	-4.56078	-6.39827	-3.78141	-3.35753	-4.43192	-6.39827	-6.39827	-6.39827	-3.36962	-6.39827	-4.0592	-3.98495	-6.39827	-6.39827	-4.5189	-4.82522	-5.14802	-4.09705	-3.50763	-3.94793	-4.8829	-6.39827	-4.86322	-6.39827	-6.39827	-3.99701	-3.50583	-4.96166	-3.28923	-6.39827	-4.54178	-3.58312	-6.39827	-6.39827	-6.39827	-3.7068	-3.42766	-6.39827	-6.39827	-4.32675	-6.39827	-3.82584
TNFRSF9	-3.69619	-3.16275	-2.84344	-4.11536	-4.81148	-6.39827	-3.99701	-5.26615	-4.97151	-6.39827	-4.75656	-6.39827	-4.80233	-4.79775	-6.39827	-2.8237	-5.08895	-4.60198	-3.98495	-6.39827	-4.96658	-4.5189	-6.39827	-5.14802	-4.09705	-4.02425	-6.39827	-4.10621	-4.82522	-4.86322	-5.04957	-6.39827	-6.39827	-4.01822	-4.96166	-4.66294	-4.02883	-5.19724	-4.49601	-5.42366	-3.83488	-6.39827	-4.19579	-4.97151	-4.43192	-3.59591	-2.92893	-3.88748	-3.43217
EPN3	0.997941	1.88671	-0.832307	0.384618	0.224878	0.714168	-3.08204	1.7194	1.30122	2.01177	0.995269	-0.0959672	0.878571	0.828661	-0.120149	-0.851214	-0.300134	0.134097	-0.335451	1.13703	0.121418	1.21353	2.16705	1.80164	-0.182857	2.05615	-0.850851	0.687751	1.36099	1.33949	0.845826	0.0546478	-0.400691	2.06456	-0.396195	1.02048	0.499714	0.45894	0.231118	0.16987	2.68719	-0.0155964	0.0536259	0.0207857	1.74363	0.273682	2.25542	-0.285663	-0.840571
LTBP1	2.0377	1.31468	2.21834	1.33079	0.992353	1.43575	4.01298	2.46863	2.57996	2.03024	0.708026	1.70106	2.70129	1.03389	0.809508	0.919365	1.61395	1.96233	1.80415	1.59119	1.56097	0.13438	1.23399	2.29732	2.19867	2.2484	1.9911	1.21394	1.37157	1.66821	1.71464	1.46614	1.44014	1.09972	1.14445	0.801239	2.2807	3.82083	2.7509	1.08327	1.41132	2.141	1.33582	2.09658	1.27201	0.824404	-0.460866	0.976406	1.37833
RCN1	5.45385	5.56794	5.88937	5.94778	5.2776	5.47897	5.3403	5.18069	5.60541	5.57733	5.38871	5.3084	6.00286	5.16091	5.70105	5.92289	5.5816	5.79659	5.60979	5.83581	5.83419	5.63029	5.34571	5.11218	5.57798	5.36189	6.03307	5.46454	5.53591	5.25709	5.75124	5.6651	5.91311	5.38924	5.58369	5.5949	6.07883	5.86696	5.9615	5.48585	5.36739	5.98398	5.46401	5.48852	5.49169	5.91403	5.32225	5.72266	5.80524
ELN	6.01662	5.98398	6.63249	6.15164	6.34632	5.42658	5.03553	6.06554	6.27974	5.90344	5.72048	6.85426	5.6945	6.6469	6.47045	6.65966	6.47765	5.44134	6.08168	5.55373	6.9131	6.41817	5.33538	5.29772	5.6464	6.0979	5.98777	5.59022	5.73531	5.97806	6.08279	5.64113	5.74442	6.1624	6.30639	5.76544	5.8435	6.67255	6.47385	5.76892	6.33245	5.31595	5.30246	6.17588	6.23081	6.58265	5.97963	6.07428	5.98296
RFC2	3.56567	3.49872	3.59295	3.7499	3.86903	3.73995	3.37826	3.17421	3.49463	3.55008	3.41373	3.52688	3.64085	3.38583	3.85864	3.6082	3.33656	3.17421	3.2432	3.49732	3.74574	3.72983	3.67434	3.23619	3.53952	3.36498	3.10923	3.49524	3.63016	3.34565	3.51535	3.63284	3.22128	3.52085	3.25474	3.45243	3.7045	3.66904	3.55954	3.44245	3.30888	3.49661	3.57301	3.3476	3.63183	3.69641	4.36423	4.04856	3.84166
ARID1B	6.74636	6.9754	6.6637	6.74815	6.47097	6.80968	6.25513	6.66589	6.81525	6.96206	6.81997	6.55262	6.78595	6.13006	6.56616	5.92655	6.77242	7.18509	6.87787	6.66617	6.44978	6.396	6.64772	6.82119	6.83851	6.81435	6.45664	6.76441	6.72389	6.94424	6.76311	6.7251	6.91377	6.60999	6.81716	6.55657	6.91377	6.49389	6.06595	6.9108	6.54039	6.85522	6.79058	6.84167	6.53873	6.77848	6.47045	6.39492	6.73562
CLPTM1L	4.97461	4.69586	4.92922	4.73564	4.78959	4.50288	5.30887	4.66374	4.73038	4.38739	5.37971	4.58183	4.73947	5.19745	4.67868	5.12557	4.94189	4.92522	4.70944	4.8243	4.71527	5.07181	4.90836	4.68395	4.50528	5.03584	5.01149	4.72701	4.75864	4.5905	4.79034	4.60795	4.83725	4.89554	4.45482	5.32343	4.52989	4.81375	5.04105	4.16321	4.84448	4.8773	4.73286	4.93321	4.89471	4.78027	4.66174	4.73113	4.74866
NEDD4L	6.95742	6.92905	6.9301	6.81716	6.73088	7.2071	4.00708	7.05566	6.71556	7.3277	6.73562	7.0508	6.82875	7.83141	6.97967	7.59235	6.60166	6.98268	6.86475	6.96872	6.94583	7.21085	7.26644	7.27277	7.47797	7.21865	7.2833	7.33595	7.2647	7.12406	6.58103	7.00496	6.82363	7.54467	6.82215	7.22671	6.90624	6.59646	7.12192	7.28254	7.27277	6.92326	6.97868	6.87902	6.95534	7.29357	7.59136	7.11401	7.17647
FOXP3	-0.237281	-0.63406	0.187386	-0.219425	0.271375	-0.790775	-0.99584	0.229366	-0.40771	-0.407236	-0.203594	0.00651343	-0.313072	0.477296	0.601855	0.543864	-0.0126792	-0.7495	0.0750229	0.0961021	0.581869	0.821612	-0.448787	-0.323196	0.108614	-0.0568658	-0.145861	-0.79243	-0.00827932	0.528399	-0.0769481	0.639437	-0.1476	-0.000574547	0.0492978	0.113997	-0.493644	0.264213	0.874273	-0.120031	0.296121	-0.862851	-0.887823	0.0991231	-0.266228	-0.379708	-0.0613296	-0.439579	0.145845
PPP1R3F	5.53807	5.38037	5.17476	5.434	5.68693	5.31673	5.41402	5.33774	5.25747	5.31395	5.44803	5.50492	5.14986	5.78624	5.53888	5.68517	5.3289	5.20392	4.87988	5.62007	5.39522	5.95135	5.35851	5.37471	5.51502	5.46352	5.02339	5.50418	5.59272	5.56233	5.54967	5.30825	5.05981	5.56356	5.18846	5.74314	5.26636	4.62968	5.23205	5.9474	5.33553	5.29393	5.62271	5.42563	5.32263	5.53363	6.0262	5.50384	5.73933
HEXB	4.51	4.56035	4.06866	4.59778	4.42914	4.69604	4.58812	4.3495	4.44238	4.6346	4.11068	4.00235	4.67868	4.12846	4.4674	4.24606	4.33381	4.36829	4.32105	4.63203	4.09135	4.52373	4.76151	4.48045	4.72872	4.50809	4.32331	4.61055	4.59096	4.42394	4.30086	4.71252	4.46015	4.46406	4.63279	4.25588	4.63634	4.26655	4.2122	4.46239	4.20343	4.51121	4.67868	4.5429	4.51814	4.44009	4.53084	4.25349	4.46239
PTCD2	2.5364	2.77865	1.4323	2.87367	2.01621	2.71217	2.93472	2.36257	2.22449	2.60687	1.47296	1.88737	2.82918	0.344482	1.34259	1.29966	2.59909	1.94258	2.65165	2.8789	1.1008	1.79393	2.95841	2.77563	2.66273	2.15172	1.4726	3.16709	3.03135	1.99142	2.80176	3.18187	2.03845	1.75741	2.09989	0.67201	2.86403	1.85139	1.87249	1.54443	1.72526	2.19351	2.94407	2.88154	1.41171	1.97542	2.28979	2.50287	2.85022
NEXMIF	4.53793	4.75326	3.627	4.56283	3.74493	4.63618	0.102328	3.76271	3.72158	4.60102	4.11068	3.68598	4.85427	3.62923	3.83027	3.76974	4.37093	5.27523	4.81375	4.88805	3.2353	3.91629	4.79654	4.5291	5.12243	3.83406	3.57099	5.24804	5.18946	4.09276	4.87747	4.84963	4.4555	4.05581	4.4723	4.29	4.83514	2.98193	2.51406	3.5289	3.98037	4.22068	4.93899	4.72029	4.27662	4.56754	4.54414	4.46756	4.8469
JKAMP	5.30097	5.52238	5.29078	5.60541	5.16425	5.48385	6.13411	5.37953	5.4261	5.61122	5.24616	5.57586	5.69647	5.14014	5.11266	5.34405	5.4805	5.38323	5.55509	5.62358	4.97652	5.49528	5.51536	5.58638	5.35652	5.37971	5.17395	5.51346	5.53193	5.62651	5.65184	5.61635	5.49394	5.36045	5.51465	5.27871	5.72209	5.12376	5.25286	5.42439	5.42723	5.48335	5.52406	5.30951	5.29757	5.55948	5.27938	5.32377	5.29111
DKK3	8.66751	8.74275	8.80369	8.58034	8.61816	8.59325	8.03191	8.49898	8.95478	8.78174	8.26119	8.72993	8.80369	7.99556	8.6489	8.36002	8.5564	8.50552	8.42045	8.5664	8.23891	8.69719	8.65984	8.75947	8.74705	8.84522	8.66394	8.8728	8.8632	8.60724	8.71931	8.68272	8.60002	8.49308	8.65984	8.12165	8.93694	8.73892	8.70982	8.6489	8.51148	8.46718	8.8728	8.72578	8.39646	8.43851	8.99369	8.56485	8.95236
ARHGEF5	-0.276205	-0.854086	-0.775902	-0.672912	0.0370186	-0.497372	0.739032	0.383324	0.498341	-1.32169	0.0322325	-0.060743	-0.359781	-1.43773	-0.703952	-0.851214	-1.14022	-0.291152	-1.43211	-0.467327	0.536302	-0.555677	-1.12209	-0.579569	-0.904484	0.00367357	0.0885245	-0.918132	-0.316512	-0.291024	-1.28463	-0.668825	-0.647484	-0.271328	-0.987189	-0.312479	-1.11993	-0.0675884	-0.130904	-1.43773	-0.202425	-0.166578	-1.53046	-0.839443	-1.4379	-1.80094	-1.44513	-0.555272	-0.640147
NFE2L3	4.08087	4.1048	4.27063	4.00897	4.26016	4.05695	4.01298	4.09802	4.4293	4.33652	4.19139	4.6046	4.18871	4.73795	4.66194	4.2972	4.09276	4.08523	4.68825	4.02894	4.37057	4.42741	3.6784	4.43338	4.28772	3.98702	4.25645	4.17202	3.83125	4.72087	4.03485	3.63601	4.10165	4.25004	4.18696	4.53323	4.02617	3.72263	3.60221	4.86558	4.12761	3.53952	3.99148	4.11465	4.03222	4.27563	4.22826	4.33045	3.92692
MCUR1	5.8299	5.72396	6.00765	5.36393	5.15902	5.53498	5.24426	6.13957	5.70126	5.79951	5.82212	5.51207	6.17631	4.75737	5.21333	5.0351	5.55464	5.66441	5.84534	5.43069	4.84226	5.12667	6.09665	5.55266	5.82389	5.54342	6.57546	5.79226	5.85603	5.92077	5.6855	5.62814	5.95135	5.41386	5.16621	4.9592	5.37176	6.04595	6.50723	5.54515	5.93968	6.09253	6.45822	5.61618	5.49343	5.19241	4.90119	5.87416	5.7122
LIMA1	7.43612	7.22835	6.6921	7.18581	7.80914	7.07347	5.33845	7.80012	6.9754	7.69591	6.82485	7.73148	7.28254	8.0421	7.74731	7.16774	7.31067	6.75198	7.45566	7.46082	7.45154	7.61016	7.34055	7.86873	7.59136	7.16737	6.82848	7.0962	7.10397	7.76585	7.24677	7.128	6.99202	7.93409	7.33956	7.31379	7.22531	6.69328	6.76111	8.25444	7.49594	6.79539	6.95882	6.95459	7.25427	7.18654	8.51148	7.27504	7.36038
LETMD1	5.6454	5.54549	5.00515	5.92758	6.28172	5.60356	5.80472	5.88341	5.60426	5.74809	4.69162	6.22106	5.4595	6.12015	5.64766	5.67147	5.63332	4.79564	5.44748	5.69022	5.78467	6.10165	5.81204	5.84895	5.66301	5.56556	5.16238	5.65937	5.69181	5.69161	5.71731	5.80573	4.85445	5.95117	5.66594	4.84108	5.86696	5.37904	5.80851	5.72284	5.31133	4.96992	5.61032	5.59151	5.12397	5.35785	6.03754	5.6139	5.94162
SLC4A8	6.94583	7.15693	5.66946	7.31753	6.83501	7.23575	5.7507	6.70275	6.24186	7.18033	6.33888	6.37148	7.07024	6.5287	6.14435	6.42807	6.58022	7.13485	6.6136	7.34005	6.00489	6.77669	7.33956	7.51633	7.27188	6.57599	5.60808	7.72751	7.51737	6.87938	6.98338	7.33956	6.34974	6.72975	6.79539	6.09665	6.8817	5.62219	5.99222	6.74345	6.06893	6.13239	7.57278	7.17487	6.01682	6.47668	6.60862	6.26413	7.2578
LAMC3	0.435691	-0.91386	-0.128999	-0.722655	0.738283	0.0729828	1.5514	0.871368	0.733927	-0.0494275	0.352063	-0.718442	0.676724	-0.445263	-0.558474	0.325771	-0.300134	-0.918132	-0.499308	0.51154	0.216478	-0.859479	-0.604538	-0.0740537	-0.105806	-0.196338	0.919181	-0.729926	-0.00827932	-0.070894	-0.36412	-0.961787	-0.461498	0.205194	0.314541	-1.1589	-0.2656	1.01568	1.30931	0.224242	-0.407473	-0.372034	-0.0938257	0.275345	-0.205664	-0.10385	0.119168	0.149186	0.0096898
PTGER3	-4.1806	-2.87497	-4.22325	-2.74309	-3.09269	-2.83615	-1.63594	-4.56078	-6.39827	-3.40753	-2.41142	-2.89732	-2.77725	-6.39827	-3.41353	-2.8237	-5.08895	-2.41518	-3.30732	-2.34173	-3.74974	-3.61469	-3.5323	-5.14802	-4.09705	-4.83964	-6.39827	-3.60793	-3.19051	-4.86322	-3.87584	-4.37554	-3.09344	-4.82064	-3.79798	-3.82734	-2.2351	-4.54178	-4.49601	-3.67661	-4.32218	-1.63409	-3.7068	-2.04596	-6.39827	-4.07584	-3.44404	-3.37367	-4.99119
TNIP3	-4.90259	-0.298301	-4.90259	-3.62072	-4.81148	-3.06908	-6.39827	-2.51421	-6.39827	-3.78141	-3.90561	-5.08895	-4.80233	-6.39827	-6.39827	-6.39827	-4.43192	-3.0425	-4.53721	-2.95098	-6.39827	-2.39704	-2.85975	-3.5323	-2.10562	-4.44566	-6.39827	-2.5089	-2.28678	-2.89027	-3.87584	-2.56833	-1.8277	-3.50583	-4.96166	-6.39827	-1.27792	-5.19724	-6.39827	-6.39827	-2.90772	-3.29809	-3.7068	-3.12329	-3.58162	-6.39827	-4.32675	-4.70871	-2.52479
MAPK9	7.66098	7.56467	6.77781	7.55557	7.46709	7.51969	5.6963	7.36884	7.24204	7.55229	7.10252	7.26247	7.73008	7.33546	7.1372	6.89976	7.44954	7.28035	7.41337	7.83204	6.85246	7.5401	7.71386	7.71864	7.59962	7.28162	6.86872	7.86873	7.99556	7.42029	7.87028	7.49259	7.23905	7.32729	7.64028	7.17955	7.55782	6.51058	6.34912	7.36495	7.03904	7.14462	7.82238	7.50815	7.11958	7.45154	7.75563	7.48008	7.89137
COL23A1	2.7972	3.74732	5.1956	2.91632	4.43447	3.09489	1.00381	3.91562	3.66638	3.06835	3.62193	3.88636	3.86723	4.97146	5.00684	5.49325	4.15107	3.66577	3.59606	3.35743	4.80753	4.25605	3.75642	3.71102	3.12921	3.92653	3.55151	2.81254	2.67441	3.37756	3.3778	3.61215	3.86997	3.59775	2.80615	3.84816	3.2283	4.51062	4.09843	4.15053	4.68928	4.24622	3.8114	3.25497	4.17953	3.27436	2.35213	3.82321	2.37667
BCAR1	6.77242	6.73195	7.10113	6.75418	7.1411	6.53161	6.77449	6.76745	7.08494	6.44675	7.75025	7.19607	6.5863	7.40492	6.84649	7.14587	6.921	6.92228	6.65041	6.54846	7.29184	7.31379	6.52632	6.59915	6.38278	7.01247	6.8103	6.02578	6.31161	6.4836	6.72134	6.68651	7.25879	6.886	6.54791	7.78216	6.49339	7.03023	6.65906	7.09231	7.21376	7.02955	6.47071	6.76969	6.804	6.81963	6.77848	6.604	6.60889
FAM160A2	5.35785	5.31395	5.05425	5.25643	5.42348	5.28739	4.94332	5.35722	5.32499	5.22306	5.00741	5.31691	5.04154	5.10106	5.09757	5.12557	5.27164	5.17749	5.47508	5.05208	5.3896	5.12397	5.2876	5.21609	5.23928	5.37043	5.18347	5.20877	5.19956	5.32462	5.35738	5.333	5.17173	5.19578	5.31516	4.93242	5.15056	5.254	5.14497	5.04635	5.12074	4.93387	5.2255	5.48852	4.98777	5.20359	4.93677	4.87714	5.20424
HERPUD1	5.80541	6.05417	6.34868	6.00929	5.90638	6.03267	6.32995	5.56932	6.19404	6.00972	6.67987	5.62219	6.09386	5.79806	6.09539	5.96377	5.92655	6.74523	5.89106	5.74349	5.75816	5.87001	5.88576	5.77637	6.01232	6.09519	6.34912	5.71065	5.69022	5.89067	5.76892	5.89106	6.71377	5.81785	5.94894	6.60914	6.03267	6.15228	5.99222	5.78693	6.1705	6.51969	5.84404	5.90305	6.42397	6.13487	6.45024	5.8948	5.8323
HOMER3	6.62725	6.69101	5.15811	7.21865	7.10476	6.5571	5.91222	6.41496	6.61166	6.02012	7.4562	6.93391	6.36098	7.8718	5.36699	6.97371	6.1151	6.32443	5.25434	7.27651	6.26664	8.00292	6.59519	6.87459	6.3007	6.41671	6.05189	6.31872	6.60191	6.24033	6.68844	6.59915	6.84409	6.40306	6.0674	7.41734	5.9682	6.18105	5.88813	7.01637	6.26126	6.54875	6.67282	6.5604	4.78308	4.99968	5.52581	4.23824	6.61081
RAD51	-0.6582	-0.168719	-0.312347	-0.455922	-0.674147	-0.411744	-2.27429	-1.02774	-0.696498	-0.183386	0.0322325	-0.778103	-0.563743	0.379024	-0.493007	-0.403501	-0.454399	0.304618	-0.168251	-0.334739	-1.07363	-0.446859	-0.181691	-1.01729	-0.451761	-0.393633	-1.18925	-0.531134	-0.780496	-0.627999	-0.530667	-1.13923	-0.245403	-0.271328	-0.234899	0.587824	-0.7807	-0.2955	-0.388662	-0.526089	-0.544558	-0.806358	-0.309972	-1.14161	-0.3325	-0.294641	0.358135	-0.0717981	-0.342574
POLQ	-0.761727	-0.298301	-0.671981	-0.219425	-0.57494	0.536651	-2.7642	-0.872619	-0.455922	0.600111	-0.152382	-0.83679	0.232582	-0.88857	-0.632381	-0.403501	-0.856063	0.561187	-0.0763469	-0.382625	-1.56089	-1.12815	-0.100509	0.177852	0.0447306	-0.342574	-0.642034	0.0170902	-0.109214	0.00385279	0.196505	-0.467327	0.0917954	-0.271328	-0.663771	-0.367771	-0.226643	-1.39176	-2.07639	0.346727	-0.740463	0.557902	0.208281	-0.67716	-0.266228	0.273682	-0.245165	0.00367357	-0.208843
PIK3CB	6.30853	6.29854	5.67746	6.24104	5.74569	6.36177	5.2403	5.90412	5.78822	6.20378	5.82212	5.8182	6.39893	5.63624	5.80315	5.72533	6.10382	6.19643	6.23213	6.44675	5.43952	5.79002	6.41273	6.27198	6.23759	5.86409	5.68077	6.51716	6.59139	5.85387	6.33146	6.13916	5.96377	6.09913	6.16478	6.00456	6.26393	5.41221	5.20202	5.69181	5.74055	6.12351	6.52181	6.24758	5.97335	6.12266	6.30573	6.0956	6.42636
CYBA	2.14849	2.17618	0.641288	2.21704	2.32452	1.90156	4.52074	1.60173	2.77628	2.06637	2.132	0.724712	1.58014	1.72306	4.0252	0.845277	1.73464	0.653224	0.791889	1.84942	2.36257	1.55406	1.73067	1.06694	1.48415	2.18438	1.74244	1.42012	1.14721	1.2523	0.796112	1.43416	1.51956	1.53446	2.65573	0.458202	2.86981	2.37616	2.2591	0.958734	1.43416	1.88671	1.61572	2.31409	1.03811	1.34493	2.29598	1.18574	1.35464
THOC3	3.83225	3.89458	3.16286	3.39336	3.00393	3.33233	1.92011	3.42673	3.46586	3.87423	3.79167	3.82365	3.61287	3.91607	3.73125	3.27268	3.15225	4.17118	3.47881	2.9976	2.90535	3.21246	3.58835	3.49443	3.67687	3.8181	3.22537	3.19822	3.44391	3.64636	3.6955	3.27224	3.24547	3.07961	3.8901	4.37225	3.83493	2.34205	1.83498	3.15427	3.14587	4.0743	3.40702	3.85887	4.12305	3.60445	4.32431	3.51683	3.85248
HEBP2	5.35455	5.47319	5.07617	5.31298	4.96243	5.4261	4.09077	4.93459	5.34405	5.01457	5.76657	5.05305	5.28275	4.79053	5.26471	4.78345	5.31316	6.095	5.20359	5.34337	4.96781	5.21708	5.22386	5.27095	5.38185	5.29547	5.03491	5.34259	5.32968	5.13885	5.19592	5.26939	5.75593	4.92436	5.37248	5.14088	5.48282	5.06617	4.42148	5.19543	5.09239	5.68257	5.28979	5.32651	5.63699	5.65833	5.73854	5.69545	5.36699
MPHOSPH9	4.78381	4.99733	4.8515	4.91118	4.30516	5.30505	4.13586	4.97567	4.74968	5.1145	4.30361	4.39291	5.20188	4.43024	4.33455	4.83391	4.94189	5.37988	5.46438	4.77372	4.32145	4.07534	5.04127	4.92661	5.11819	4.75715	4.74745	5.24308	5.08597	4.76081	4.93257	5.23755	4.93812	4.5258	5.12856	4.10791	5.11689	4.39116	3.98285	4.58183	4.5983	4.77208	5.02551	5.12724	4.62752	5.39204	4.68016	4.93459	5.01236
PLEKHA5	4.48625	4.62423	4.43205	4.60795	4.40862	4.85518	4.43958	4.75436	4.72806	4.90435	4.29096	4.42024	4.7949	4.03485	4.53491	3.93785	4.51775	5.02235	4.61853	4.4642	4.17844	4.61248	4.54025	4.76328	4.63143	4.74745	4.50619	4.52454	4.53358	4.81825	4.45154	4.51346	4.79087	4.45808	4.58618	4.29625	4.38929	4.67057	3.95783	4.99639	4.5983	4.82416	4.4832	4.39649	4.68955	4.9128	4.57125	4.41772	4.33405
PRSS8	0.657829	0.810795	1.4323	0.633404	1.00563	1.45958	-1.91793	0.439621	1.0544	1.21492	1.31429	1.33158	0.738516	2.27965	1.49909	1.9402	1.32105	1.60686	1.11555	0.852908	1.51849	1.8759	0.632074	1.42309	0.907132	1.25044	1.32745	0.687751	0.66573	0.925517	1.18827	0.990949	0.646771	0.782614	0.693182	2.40425	0.713407	1.23959	1.46575	0.92092	1.49458	0.917345	1.06919	0.846133	1.46643	0.724237	1.8154	1.26232	0.461439
SIKE1	5.23283	5.46562	4.86573	5.47605	5.19291	5.67705	4.96525	5.15192	5.11006	5.58199	5.02123	4.93782	5.85663	4.65118	4.62517	4.66103	5.36061	5.68988	5.43103	5.56373	4.70759	4.7824	5.42155	5.42757	5.55038	5.08697	4.99124	5.69923	5.69231	4.92162	5.56758	5.59504	5.34571	4.89391	5.59369	4.75523	5.53791	4.90119	4.61463	5.06891	5.10527	5.45655	5.80396	5.36089	5.05758	5.23959	5.3388	5.06015	5.6504
RRP12	4.2002	3.88858	4.08087	4.08805	4.1259	3.93732	3.97076	3.96083	4.04423	3.80534	4.52248	4.12024	3.89476	4.26512	3.8247	4.44166	4.18405	4.11289	3.74709	3.94471	4.04013	4.25119	3.93664	4.17556	3.63679	4.273	3.65709	3.94885	3.94845	3.97658	3.75147	4.1259	3.91164	4.0266	3.88764	4.43846	3.62946	3.99234	3.95364	4.07934	4.03108	3.88446	3.95728	4.04226	4.01853	3.8591	4.0319	3.85944	3.93069
FNIP2	5.21708	5.39473	4.91543	5.23653	4.80456	5.39893	6.36251	5.0526	4.8709	5.44873	4.95604	4.81765	5.42067	5.21906	4.87877	5.21871	5.26172	5.50733	5.50842	5.44857	4.58769	4.89471	5.4577	5.29917	5.41605	5.0635	5.13606	5.7168	5.72877	4.99656	5.46698	5.32462	5.25065	5.03985	5.46438	5.09543	5.45201	4.64413	4.74112	4.58183	5.12803	5.20965	5.44712	5.47458	5.13834	5.35851	5.37606	5.36138	5.46019
MSMO1	5.08921	5.10511	5.19361	5.64411	4.78959	5.42121	6.39521	5.36138	5.826	5.50313	4.94717	5.53227	5.38139	4.99358	5.09049	4.98938	5.18977	5.12987	5.03004	5.53682	4.76151	4.93726	5.34817	5.60187	5.32824	4.81284	5.82633	5.12938	5.68786	5.21386	5.53036	6.63132	5.02986	5.17884	4.74933	5.01494	5.53701	5.5195	5.6315	5.20325	5.84729	5.5361	5.2422	5.04519	4.93694	5.17293	4.98642	4.58349	5.54007
TTC17	5.99364	5.89864	6.16478	6.15755	6.31397	6.0995	5.85486	6.38466	6.0698	6.29651	5.51465	6.38058	6.09705	6.15186	6.37316	6.24232	6.20486	5.59704	6.27974	5.87072	6.36688	6.10446	5.99732	6.1151	6.10546	6.05516	6.15186	5.96582	5.86118	6.40928	6.01373	5.97667	5.88494	6.2699	6.30935	5.87857	5.96168	6.12055	6.20643	6.79957	6.08616	5.7554	6.10714	6.03609	6.05122	6.19623	6.16215	6.20038	5.99615
ALX4	-1.73394	-2.63284	-1.54348	-1.67742	-0.382905	-0.97029	-0.92081	-1.283	-2.16837	-0.365354	-0.711291	-1.4053	-1.54825	-0.961466	-1.99104	-6.39827	-1.07144	-1.52757	-1.95836	-2.51002	-0.770336	-2.39704	-2.60718	-1.21545	-1.05209	-2.0663	-1.18925	-1.34867	-1.7662	-1.32169	-1.60209	-2.11781	-1.35074	-1.41502	-2.15077	-1.76388	-1.69379	-1.26418	-0.702462	-0.362131	-1.10402	-2.23278	-0.784689	-1.52232	-1.75034	-1.80094	-2.12423	-1.67589	-1.74017
FSTL4	4.90188	5.42579	2.04903	5.26341	5.2797	5.3612	-1.63594	4.43389	4.57327	5.01044	4.80083	4.34771	5.38054	4.27979	3.08167	2.91678	4.28089	5.15004	3.65595	5.14293	3.39306	3.90664	4.63296	5.53244	4.79711	4.39989	2.72169	5.06755	5.04888	4.05409	5.24107	5.4805	4.78188	3.69455	3.82696	4.15845	5.17075	2.97256	1.05603	4.71737	3.09506	4.80369	5.5193	5.33334	2.42328	2.74491	3.05058	2.26607	4.83594
FOXN3	8.02872	7.6843	7.09582	7.60543	7.13641	7.59019	5.79951	7.59836	7.325	7.75025	7.41816	7.06376	7.91474	6.99238	7.35589	7.09827	7.65712	7.79152	7.94231	7.81202	6.87654	7.24031	8.08902	7.59716	7.80914	7.38052	7.24971	7.95596	8.15237	7.4279	7.97081	7.59962	7.63908	7.38193	7.89285	7.2778	7.70188	6.79987	6.48447	7.45674	7.34609	7.63156	8.07999	8.06549	7.53557	7.95684	8.09639	7.79877	8.20316
METTL24	-0.558021	-0.575527	-0.889666	-1.1674	-0.774976	-0.298071	-2.09053	-0.233748	-0.7495	-0.145756	-2.41142	-1.2519	0.200106	-3.99098	-0.632381	-2.14653	-0.577954	-1.39605	-0.499308	-0.211799	-1.98577	-0.965272	-0.503876	-0.579569	-0.783612	-0.544059	-0.347873	-0.385736	-0.0769481	-1.32169	-0.438258	-0.152382	-1.46317	-0.325028	-0.579569	-1.47765	-0.2656	-0.786782	-1.86655	-1.28758	-1.10402	-0.613278	-0.0329573	-0.416288	-2.16013	-1.01184	0.448856	-0.797765	-0.424119
AKR7A2	4.24638	3.90627	4.28788	4.22566	4.25017	4.13189	5.35705	4.51775	4.57327	4.10745	3.87848	4.25155	4.03178	3.9216	4.12077	4.39797	4.29	3.5631	3.98916	4.21036	4.21921	4.04109	4.22998	4.10429	4.23123	4.31848	4.29349	4.06906	4.13765	4.47721	4.18138	4.22281	3.83325	4.3003	3.93446	3.95155	4.10003	4.52413	4.82844	4.18472	4.19946	4.24622	4.10548	4.37538	4.07856	4.17934	4.04918	4.33813	4.25745
MRTO4	4.23858	3.95262	3.82602	4.49342	4.48644	3.88446	4.18715	4.02742	3.99622	3.8247	4.02483	4.7716	4.25822	5.21577	4.40299	4.88706	4.09709	3.53232	3.9651	4.36438	4.58769	5.07507	4.32331	4.19268	4.18091	4.28492	3.75337	4.20529	4.34476	4.0745	4.3154	4.16387	3.66442	4.48169	3.80553	4.2226	4.1573	4.20727	4.48045	4.09709	4.1222	3.8961	4.11723	3.91042	3.72059	3.79047	4.74014	4.45651	4.36522
NNAT	4.17334	4.16406	3.83185	4.5485	4.07077	4.07598	0.634319	3.4154	3.96175	4.22088	5.1979	3.329	3.72102	4.15073	3.27762	4.41528	3.4022	5.12987	3.60291	4.25238	3.1584	5.13145	4.34091	4.24622	4.2122	3.96175	3.1497	4.06124	4.42647	3.90938	3.8961	4.19249	4.13546	3.86978	3.87356	5.01892	4.33778	3.00342	2.42995	4.43372	3.85996	4.22281	4.20699	4.6289	4.02916	4.82701	4.37673	3.97188	4.67173
USE1	3.38431	3.29143	3.14696	3.20189	3.20394	3.13769	4.24053	3.55303	3.36388	2.91041	3.87479	3.50852	2.87438	3.93171	3.37341	3.80036	3.36288	2.91655	2.86943	3.27747	3.59754	4.06784	3.056	3.01353	3.04395	3.1897	3.34999	3.02915	3.05579	3.33078	3.1955	3.15634	3.42109	3.5505	3.00262	3.56065	3.21977	3.39321	3.83272	3.69508	3.57447	3.40173	3.18313	3.39804	3.55303	3.52224	3.95937	3.63263	3.50187
MCF2L2	5.04824	5.24534	4.76732	5.01681	4.87586	5.36256	4.04423	4.87555	4.87809	5.31659	4.8914	4.76219	5.0865	4.04604	5.0635	3.85363	4.84847	5.51052	5.09725	4.90952	4.27388	4.22662	5.06288	5.35366	5.41691	4.95526	4.3611	5.41402	5.24393	5.02284	5.06141	5.16224	4.70993	4.73359	4.9518	4.51136	5.23451	4.13289	3.8176	5.0557	4.43973	4.82667	5.30437	5.10926	4.6675	5.1522	4.6102	4.91939	5.28629
NRIP2	6.73831	6.28262	6.1157	6.32443	6.15293	6.24232	4.51346	6.1184	6.08304	6.00085	6.32675	6.2515	6.24278	6.46429	6.39197	6.89258	6.26739	5.85521	6.41817	6.33563	6.08188	6.70453	6.54597	6.06511	6.32132	6.21401	5.90852	6.31161	6.50799	6.2228	6.32084	6.47171	6.08616	6.44325	6.29767	6.58752	6.40876	5.73163	5.98001	6.1269	6.32719	5.82297	6.14521	6.51743	6.46375	6.5332	6.95396	6.62347	6.78041
LAMA3	0.581308	0.953445	1.05712	-0.179981	0.832017	0.417661	2.48713	1.92142	1.48939	0.443243	-0.432914	0.083226	1.38358	-3.46887	0.131506	-0.851214	1.26154	1.32502	1.02225	0.233878	0.581869	-0.729309	0.394306	1.28519	0.0755263	0.197256	3.31274	1.11922	1.19149	1.1142	0.796112	0.493532	-0.0251767	0.699319	0.693182	-0.563315	0.908147	1.42743	2.22188	0.199903	0.42193	1.08072	1.8085	1.41132	1.12618	0.876299	-0.502759	0.113913	1.23928
AP5M1	6.02384	6.52908	5.63094	6.3135	5.66475	6.50494	6.24706	5.91878	6.10382	6.54194	5.95809	5.7042	6.44744	5.4633	5.473	5.43801	6.1551	6.65764	6.25053	6.47045	5.31644	5.83504	6.26625	6.35627	6.29877	5.8966	5.919	6.51002	6.57761	5.92077	6.36565	6.52632	6.43762	5.87779	6.41319	5.8437	6.40978	5.62219	5.33381	5.98462	6.00261	6.30533	6.62725	6.27974	6.00907	6.24164	6.18973	5.88284	5.99654
ANAPC4	4.81375	4.8592	5.57273	5.03788	5.02235	5.00865	5.61354	5.27819	5.32023	5.2776	5.23671	5.69198	4.85136	5.84729	5.50451	5.82315	5.00933	4.44052	5.29882	5.07687	5.63076	5.69717	5.15476	5.00898	4.87642	5.41468	5.46967	4.65488	4.53902	5.68238	5.09806	4.84205	5.53807	5.3792	5.43715	5.68877	4.72418	5.35197	5.23791	5.90437	5.46753	5.22067	4.67208	4.82667	5.80752	5.59096	4.8647	5.23603	4.69975
KCNQ1	-0.237281	-0.575527	-3.74974	-0.179981	-0.493512	-0.333656	1.21432	-0.970962	0.103	-1.56721	-0.946824	-1.18132	-0.692781	-1.66261	1.34259	-1.06528	-0.657504	-1.5989	-2.84066	-0.998925	-0.663192	-1.65551	-0.341695	-1.372	-1.39107	-0.544059	-0.240845	-0.673506	-0.541431	-0.896087	-1.78947	-1.06909	-1.46317	-0.325028	-0.0827947	-2.34223	0.345907	-1.08555	-0.0243631	-1.21956	-0.692608	-0.921657	-0.0329573	-0.545652	-0.466221	-1.80094	0.210581	-1.35398	-0.950501
TRAPPC3	5.41586	5.45219	5.26907	5.53162	5.17395	5.18039	5.59185	5.33334	5.44166	5.31104	5.64506	5.38993	5.25747	5.77272	5.48938	5.74425	5.14174	5.16552	5.00122	5.35652	5.37729	5.94817	5.53628	5.35011	5.20202	5.42626	5.26502	5.18408	5.28466	5.53716	5.19966	5.24823	5.39664	5.63482	5.21852	5.84669	5.066	5.24769	5.60771	5.48816	5.48418	5.40139	5.33725	5.4183	5.55266	5.16956	5.649	5.3054	5.28865
THRAP3	7.05704	6.95911	6.68158	7.06231	6.94454	7.07815	6.59289	6.93076	6.78205	6.97805	6.88227	6.81684	6.88227	6.80273	6.95362	6.93447	6.96765	7.0097	7.01882	6.92228	6.93317	6.8438	7.10476	6.78386	7.10216	6.91172	6.85246	7.04948	7.04976	6.95566	6.94853	7.06157	6.85849	6.95327	6.90203	6.95742	6.81808	6.87902	6.81838	6.81091	6.86872	6.92063	7.00208	7.03378	6.9186	6.95742	7.00628	6.85087	6.95327
PHPT1	5.42235	5.21545	6.36345	5.30229	5.78822	4.8833	5.88227	5.77767	5.76161	5.1211	5.88692	6.03392	4.98875	6.73777	6.21935	6.44225	5.6531	5.07378	5.29326	5.26156	6.679	6.23945	5.13819	4.9776	4.94157	5.77695	5.72677	4.88279	4.91188	5.86731	5.35028	5.06979	5.39811	5.87453	5.39696	6.01793	5.16653	6.25129	6.65215	5.90939	6.07772	5.08013	4.94732	5.49411	5.71356	5.56575	5.54853	5.77828	5.33193
ENTPD2	2.62163	2.84278	2.93176	2.40162	2.37737	2.09303	2.65034	3.0635	2.29645	2.2417	2.02918	2.82206	1.8601	3.62923	3.29795	3.18915	3.15564	1.95595	2.82206	2.16079	3.48192	2.89084	1.95461	2.42366	2.09073	1.80007	3.06852	1.91415	1.86339	2.56692	2.5278	2.17754	2.00468	2.77544	2.31198	2.6673	1.77687	3.85651	3.49092	2.51303	3.30297	1.67024	0.673962	2.35389	2.71394	2.13447	1.35986	2.97747	2.00106
LY75	0.77577	0.905876	0.221356	0.406964	0.774756	1.0582	1.89058	1.33949	1.18439	1.95789	-0.105694	1.53475	1.46259	0.477296	1.79756	0.672121	1.97868	-0.235709	0.791889	1.6871	1.1935	0.634877	1.26537	1.16785	1.9173	0.347915	1.13113	0.895143	1.24636	0.741519	1.18827	1.49544	0.304618	1.06715	1.48209	0.237112	1.67656	1.01568	1.02785	0.107631	-0.0704391	0.784993	0.727851	1.08782	1.85211	1.64924	2.30128	2.13506	2.08374
ARID4B	6.55203	6.70512	6.35371	6.60969	6.22261	6.86541	6.51597	6.35171	6.33384	6.83982	6.12921	6.42535	6.862	6.08188	6.38058	6.13828	6.58293	6.64638	6.85587	6.77477	6.08515	6.24127	6.71138	6.57261	6.86383	6.38819	6.41671	6.93721	6.87216	6.33193	6.74693	6.77026	6.66429	6.45946	6.75253	6.21425	6.90086	6.10203	5.92992	6.28575	6.38008	6.65418	6.67846	6.57315	6.58573	6.7016	6.93391	6.73059	6.30661
OPN3	1.34018	1.52287	1.69968	1.2858	1.00563	1.29831	2.61181	1.35097	1.75559	1.54699	1.28452	0.930412	1.81402	0.945235	0.663031	1.60537	0.790871	1.92174	1.14327	1.96169	0.269501	1.50309	1.37057	1.35871	1.05183	1.1054	1.81378	0.952261	1.57372	1.40433	1.30362	1.44527	1.47944	1.35035	1.60396	2.01416	1.40734	1.409	1.18884	1.39687	1.67365	2.11968	2.09633	1.37116	1.62286	1.44668	0.985456	1.34469	1.69012
SDCCAG8	3.93591	4.16657	4.12008	4.2745	3.87459	3.76674	4.64055	4.06476	4.12421	3.93128	4.15901	4.23163	4.17971	4.26738	4.11289	4.66103	4.08056	4.11019	4.26512	3.8818	4.16676	4.53418	4.04989	4.22583	3.82101	4.03535	4.40569	3.91042	4.17351	4.06039	4.28029	3.97968	4.10517	4.12305	3.9675	4.50266	4.12058	4.343	4.56035	4.22583	4.11052	4.02554	3.92337	4.00785	4.2813	4.38772	3.93755	4.25101	3.86816
PTPRN	7.00208	6.69157	6.78991	6.74157	7.22035	6.75776	0.0629287	7.22531	6.80763	6.64523	6.70545	7.12521	6.61971	7.59478	7.05341	6.87845	6.87033	6.05554	6.68766	6.80081	6.98034	7.2087	6.88857	6.93653	6.66176	6.95973	6.33219	6.81869	6.79897	6.92976	6.98	6.78205	6.56567	6.91995	6.74582	6.96141	6.48868	6.72389	6.87216	7.23239	6.83124	6.21469	6.56347	6.92775	6.57918	6.63638	6.92027	6.80115	6.98103
HHAT	0.581308	0.612655	0.331679	0.680864	0.638211	0.324102	1.23215	1.17717	0.879981	0.556729	-0.105694	0.680864	0.760361	-1.13414	0.423851	0.376061	0.682502	0.512262	1.39089	0.79937	0.376908	-0.353827	0.347021	0.536859	0.836067	0.566699	0.560701	1.10361	1.34664	-0.070894	0.270539	0.639437	0.43367	-0.325028	-0.010726	-0.160116	0.908147	1.16164	1.75265	-0.66751	-0.168007	0.448856	0.31934	0.775996	-0.205664	-0.82029	-0.923295	-0.246043	0.549775
KIF1B	9.46545	9.49356	9.15941	9.1276	8.81697	9.4046	8.98303	9.15941	8.94697	9.50178	9.05605	8.84522	9.51123	8.71736	9.09144	9.0333	9.19849	9.35485	9.53011	9.17803	8.61434	8.77673	9.43003	9.50178	9.54054	9.11578	9.35485	9.59583	9.4565	9.23978	9.28725	9.35485	9.18476	9.11578	9.42173	8.9063	9.51982	8.9063	9.0448	9.09707	9.08516	9.23213	9.70999	9.50178	9.18476	9.4046	8.99953	9.35485	9.49356
FOXC1	1.8519	1.51115	3.03849	1.39867	1.54185	1.65692	2.46248	1.9481	2.36289	1.4248	1.47296	0.912665	2.40162	-0.343892	1.85783	1.14872	2.54863	2.22663	1.73217	2.09039	1.40364	1.00237	1.7531	1.2574	1.52673	1.43117	3.12488	1.58103	1.85238	0.771016	1.53796	1.36144	2.11968	1.82448	1.84544	0.69496	1.61849	2.85047	3.13848	-0.439579	2.02647	2.35066	1.66798	1.35871	2.22922	2.64284	1.54981	1.92011	1.79602
TBC1D22A	3.74273	3.51211	3.59654	3.7279	4.02742	3.55555	4.96058	3.37314	3.85708	3.28417	3.5692	3.81668	3.57323	3.85927	4.01163	3.89052	3.73461	3.01323	3.57117	3.50397	4.0949	3.77475	3.61697	3.48681	3.36453	3.73216	3.45044	3.36623	3.39645	3.84588	3.38021	3.73384	3.59208	3.65113	3.73502	3.57604	3.54486	4.01779	3.98285	3.8221	3.65614	3.50208	3.44103	3.7527	3.61738	3.5738	3.49273	3.55481	3.67687
SYNE2	6.89683	6.79424	6.61111	7.08419	6.18502	7.01814	4.50173	6.67789	6.51058	6.76311	6.8843	6.55262	6.86643	6.23233	6.5368	6.53653	6.49126	6.8843	7.0987	6.57995	6.19781	6.27835	6.68186	6.60836	6.85694	6.61567	7.06811	6.92905	7.01958	6.8453	6.5835	7.14268	6.78991	6.50311	6.61452	6.55077	7.09113	6.551	6.05943	6.51673	6.67625	6.82363	6.50799	7.30399	6.83778	7.12117	6.72389	7.10437	6.51423
PLEKHH1	7.15392	6.71918	6.97085	6.77725	7.41734	6.90016	9.55025	7.38297	7.04569	7.10397	6.14111	7.51909	6.65215	7.43171	7.33764	6.57288	7.20396	6.20335	7.30213	6.51597	7.49955	7.15918	6.80701	7.35414	6.7807	7.13417	6.95534	6.8987	6.62147	7.00133	6.89683	6.79183	6.52658	7.22531	7.00274	6.29947	6.91206	7.36404	7.13792	7.29795	7.23399	6.31983	6.35687	7.01637	6.84649	6.86077	7.00208	6.67455	6.94394
ATP9A	8.55993	8.51787	8.04383	8.42971	8.60724	8.71404	8.26119	8.43851	8.30881	8.4119	7.44267	8.14214	8.7513	7.61288	8.37804	7.93566	8.52764	7.90665	8.68605	8.48995	8.19691	7.90977	8.59032	8.53072	8.72125	8.37544	7.92052	8.68605	8.72578	8.44128	8.48995	8.81697	8.00108	8.17547	8.42045	7.44659	8.8728	8.5633	7.99205	8.13462	8.10681	8.26119	8.44407	8.63757	7.95844	8.28672	8.45558	8.39646	8.65231
SPO11	-6.39827	-6.39827	-6.39827	-6.39827	-6.39827	-6.39827	-6.39827	-6.39827	-6.39827	-6.39827	-6.39827	-6.39827	-6.39827	-6.39827	-6.39827	-6.39827	-6.39827	-6.39827	-6.39827	-6.39827	-6.39827	-6.39827	-6.39827	-6.39827	-6.39827	-6.39827	-6.39827	-6.39827	-6.39827	-6.39827	-6.39827	-6.39827	-6.39827	-6.39827	-6.39827	-6.39827	-6.39827	-6.39827	-6.39827	-6.39827	-6.39827	-6.39827	-6.39827	-6.39827	-6.39827	-6.39827	-6.39827	-6.39827	-4.99119
CBLN4	-0.85004	0.5506	-6.39827	-1.40137	-1.70613	-0.846488	-3.08204	-0.595731	-1.283	0.0972596	-2.20623	-2.89732	-0.0109513	-1.93349	-3.97365	-3.36962	-2.97017	-1.5989	-2.20623	-1.62927	-3.09194	-2.39704	-0.556998	-0.177783	-0.783612	-1.2952	-4.76571	-1.27169	-2.13268	-4.06824	-1.51347	-1.59778	-1.8277	-1.75002	-6.39827	-1.60924	-2.84066	-3.34898	-4.49601	-2.7076	-1.10402	0.046306	-0.384745	-1.27834	-1.93897	-4.07584	-2.12423	-4.70871	-0.950501
CHRDL2	-2.39402	-4.01521	-4.22325	-4.11536	-2.78131	-4.93213	-1.91793	-3.9955	-3.40753	-3.78141	-3.35753	-3.4736	-3.08407	-4.79775	-3.41353	-3.36962	-3.52447	-2.70092	-3.30732	-4.85864	-4.96658	-3.32736	-4.03034	-2.22313	-3.59591	-3.74748	-3.94793	-3.22918	-2.90922	-4.06824	-4.40904	-2.56833	-3.47697	-3.50583	-3.1056	-2.60394	-3.14032	-2.91072	-4.49601	-3.37367	-4.97151	-1.44091	-4.93213	-3.12329	-6.39827	-4.83964	-3.15803	-3.88748	-3.82584
FAM168A	7.96506	7.89608	7.78491	8.012	8.10283	7.98694	7.83078	8.02043	7.95357	7.94392	7.46249	7.6478	8.0512	7.21461	7.78879	7.29913	8.03523	7.81202	7.94683	7.86435	7.74339	7.37903	7.96737	8.05492	8.09858	7.93907	7.89285	8.0818	8.02388	7.83204	7.98019	8.25247	7.67399	7.6843	7.90977	7.28791	8.05308	8.09182	7.95011	7.59346	7.71995	7.99949	8.11027	8.00292	7.69095	7.78216	7.68496	7.82377	8.00801
RELT	3.68224	3.40534	3.8225	3.22777	3.76674	2.97078	4.39023	2.9974	3.31948	3.04473	3.84741	3.21197	3.08812	3.84697	3.59464	2.96183	3.18808	3.82647	2.95491	3.34859	3.25209	3.46806	3.34785	3.64273	3.33166	3.36498	2.98028	3.40038	3.35976	2.90167	3.17474	2.80103	3.47634	3.12408	2.98375	3.95653	3.02582	2.54441	3.34913	3.28679	3.07124	2.91696	3.60469	3.25497	3.22082	2.89714	2.77417	2.83356	3.17888
GALC	5.53572	5.56233	5.53178	5.58235	5.23538	5.69751	6.88892	5.73198	5.52721	5.68385	4.92418	5.63043	5.77023	4.51688	5.30383	5.21545	5.64078	4.90933	5.62007	5.82346	5.04451	5.50038	5.61635	5.70186	5.69044	5.24973	5.79373	5.77423	5.21369	5.73181	5.67302	5.6366	5.21202	5.55566	5.61406	4.4983	5.84122	5.55715	5.88359	5.47229	5.61047	5.45787	5.67113	5.43715	5.29269	5.44857	5.40598	5.2234	5.53349
NOP58	5.47353	5.53193	5.59546	5.69561	5.62078	5.52827	5	5.50877	5.47568	5.61775	5.65887	5.88879	5.49771	6.10774	5.81439	6.19386	5.61912	5.73475	5.59598	5.83581	5.9108	5.68517	5.68345	5.50038	5.73634	5.50544	5.61584	5.62078	5.55948	5.70637	5.77864	5.41367	5.83342	5.94912	5.61262	5.90995	5.529	5.16026	5.56098	6.02337	5.35705	5.46753	5.57569	5.57472	5.6195	5.63968	5.85894	5.75281	5.21753
SZRD1	5.62113	5.3759	5.98702	5.43053	5.63901	5.36443	6.22763	5.52756	5.69822	5.30871	5.56794	5.69701	5.53958	5.76142	6.04921	6.28262	5.51444	5.41029	5.38139	5.33381	6.20778	5.54325	5.4577	5.28303	5.52721	5.76211	6.17389	5.34162	5.29851	5.41386	5.29465	5.33175	5.44098	5.74387	5.34212	5.84228	5.55679	6.09622	6.64037	5.39169	5.73231	5.75301	5.35985	5.39578	5.90235	5.47172	5.53178	5.88919	5.51845
KCNH2	6.33362	6.04676	6.67762	6.0674	6.60429	5.8721	2.37976	6.31281	6.34363	6.04634	6.68874	6.63412	5.70067	6.62998	6.40331	6.7254	6.32857	6.54276	6.08577	6.14876	6.60166	6.62918	6.18285	5.94894	5.88341	6.40235	6.01578	5.89845	6.08099	6.27376	6.05227	5.81183	6.26153	6.40136	6.15714	6.81091	5.80524	6.28371	6.3722	6.44624	6.40523	6.06025	6.02403	6.24186	6.55147	6.30044	6.29698	6.36938	6.23899
CUL1	5.94066	6.00065	5.66946	5.96543	5.50747	5.96377	5.62113	5.71254	5.53753	5.91609	6.05924	5.57304	5.95519	5.56083	5.64078	5.53051	5.73766	6.36419	5.78502	5.99164	5.42983	5.8469	6.04209	5.94758	5.95175	5.81664	5.47473	5.99855	6.07469	5.58656	5.86315	5.98552	5.99949	5.71012	5.79526	5.95403	5.90672	5.28865	5.29142	5.69084	5.64309	6.00703	5.99484	5.98086	6.00473	5.99895	6.19583	5.98797	5.97771
FAM114A2	3.47881	3.44668	2.95236	3.64423	3.5423	3.51535	3.53618	3.52466	3.58169	3.34442	3.21219	3.39978	3.40124	3.31014	3.42509	3.39261	3.51385	3.05946	3.61527	3.71337	3.06767	3.55724	3.58835	3.41148	3.52085	3.51359	3.41561	3.73847	3.79167	3.52508	3.71297	3.65239	3.60291	3.35082	3.43874	3.33704	3.36861	3.52688	3.5032	3.44245	3.56392	3.53952	3.41031	3.58595	3.62238	3.23891	3.65993	3.36002	3.5428
CYFIP2	8.51787	8.59032	7.64028	8.34975	8.24354	8.42376	5.88379	8.30527	8.11622	8.39353	8.17444	8.00448	8.43576	7.95011	7.95186	7.68769	8.28392	8.39646	8.39646	8.3886	7.76585	8.0221	8.51486	8.47572	8.52764	8.28392	7.656	8.58034	8.5772	8.2736	8.47572	8.67179	8.06205	8.0747	8.33711	8.04782	8.39107	7.67132	7.36224	8.43259	7.89908	8.36511	8.51787	8.6489	8.07079	8.35736	8.49308	8.13462	8.60002
TAB2	5.99272	6.08099	6.18636	5.92289	5.42626	5.96298	6.12351	5.74995	5.99042	5.91563	6.02876	5.52054	6.21237	4.96781	5.70223	5.37729	5.94141	6.35022	6.07258	5.9564	5.38287	5.27128	5.91205	5.95441	6.00806	5.77695	6.27705	5.95286	5.95441	5.80279	5.92272	5.76451	6.24491	5.76161	5.93787	5.83561	6.29123	6.26833	5.84575	5.39393	5.89755	6.27974	6.18739	6.04148	6.00806	5.93057	5.47402	5.84575	5.79526
GINM1	4.85679	4.96838	5.17075	4.90854	5.2797	5.17341	5.9389	5.19983	5.06212	5.04684	4.77144	5.07706	5.23254	5.32808	5.24136	5.20464	5.14174	4.36255	5.31395	4.99639	5.40178	4.93099	4.91806	5.05441	5.01343	5.23755	5.64679	4.73669	4.77604	4.98495	4.9785	4.9017	5.31833	5.16757	5.07768	5.01149	4.91035	5.53349	5.34817	5.00495	5.09363	4.96208	4.94469	4.88025	5.20308	5.04324	5.07834	5.20509	4.9851
EIF2AK2	6.36177	6.52411	6.36895	6.34363	5.97452	6.58022	5.78291	6.33586	6.23166	6.41817	6.4005	5.68406	6.6377	5.17057	5.88323	5.19176	6.36638	7.27031	6.50311	6.42925	5.64209	5.66763	6.55262	6.16478	6.48814	6.14157	6.21258	6.70744	6.52022	6.02815	6.43686	6.50418	6.61192	6.02315	6.51695	6.06631	6.48309	6.24706	5.96477	5.79474	5.94778	6.79684	6.55493	6.43988	6.28039	6.2907	6.14111	6.25172	6.5946
USP36	6.52234	6.07219	6.47267	6.18657	6.56969	6.13068	5.92035	6.37731	6.04397	6.2524	6.41914	6.35242	5.97751	6.52181	6.62698	6.55631	6.53161	6.15648	6.40386	5.92176	6.75418	6.13585	6.13153	6.13957	6.34032	6.26038	6.17725	6.16087	5.82617	6.47838	6.13957	6.06492	6.25053	6.20098	6.39943	6.4991	6.12097	6.37244	6.26644	6.41817	6.17287	6.02998	5.99327	6.37358	5.99504	6.14498	6.21108	6.25441	5.99914
KMT2C	7.73414	7.68159	7.71451	7.50651	6.98202	7.74085	7.47282	7.79455	7.43076	7.73414	7.44125	7.40991	7.90977	6.98103	7.47388	7.19523	7.75563	8.01861	8.22178	7.3381	7.0987	6.88751	7.63288	7.90977	8.06381	7.52649	7.90819	7.99379	7.71451	7.6442	7.74609	7.75165	7.59019	7.22835	7.78216	7.23946	7.81348	7.52893	7.53127	7.50498	7.59186	7.62275	7.72613	7.85386	7.35001	7.5401	7.009	7.40902	7.41074
MCOLN3	-4.1806	-2.07147	-4.22325	-6.39827	-2.53664	-3.69619	-4.81148	-4.56078	-4.26423	-4.98135	-3.35753	-4.43192	-2.77725	-3.46887	-6.39827	-2.43864	-5.08895	-2.55149	-3.05573	-1.94503	-4.96658	-1.74052	-3.5323	-3.21898	-2.27305	-3.74748	-3.94793	-2.93402	-3.19051	-4.86322	-2.25488	-5.04957	-3.47697	-4.82064	-2.02489	-6.39827	-0.7807	-3.99098	-6.39827	-4.60957	-6.39827	-3.6615	-1.53046	-4.97151	-3.58162	-2.53589	-4.32675	-4.70871	-3.43217
CCDC85A	2.25949	3.15225	1.79665	2.04664	1.73773	2.75703	2.77012	1.48105	2.53921	2.01177	2.02918	1.80639	2.24087	0.828661	1.40794	2.17375	2.36868	2.58853	1.73217	2.7111	0.83577	1.97347	2.18182	1.89247	2.3239	1.52638	1.9911	2.83925	2.95778	1.70273	2.75757	2.33576	2.13769	0.991366	2.77652	1.89135	2.51714	1.59955	1.52393	2.19895	1.29215	1.67981	2.65696	2.00182	0.663626	1.94394	0.302076	2.4026	2.5758
PUM2	7.70803	7.92611	7.81637	7.86311	7.40535	8.07667	7.16701	7.72558	7.86569	7.82936	7.68224	7.88039	8.11433	7.62522	7.68563	8.09639	7.89137	7.97172	8.09639	8.03191	7.57337	7.85689	7.86236	7.99379	7.94845	7.80612	7.93991	8.00028	7.91819	7.83999	7.99379	7.90522	8.12343	7.86087	7.96506	8.05851	7.89137	7.50451	7.51737	7.67399	7.90223	8.08548	8.10085	7.79152	8.08373	8.19594	8.00292	8.01535	7.84363
MRPL43	5.06652	5.07783	5.30369	5.12748	5.18911	4.92436	5.90235	5.16875	5.28979	4.87658	5.40105	5.48639	4.84091	5.55098	5.18004	5.76231	4.98282	4.86558	4.8243	5.06582	5.54764	5.42688	4.92801	4.91369	4.74509	4.92563	5.27938	4.81593	4.8815	5.35335	4.92972	4.88043	5.19694	5.33138	5.08805	5.45701	4.74188	5.21472	5.53591	5.26088	5.13664	4.96578	5.01375	5.00684	5.25121	5.3896	5.02883	5.32377	5.02504
ITIH4	2.80909	2.85968	2.55931	3.09363	3.611	2.82633	3.1324	3.79314	3.2008	3.48768	2.18237	4.19998	2.55426	4.0252	3.39403	2.92417	3.62372	2.45825	2.90056	3.19382	4.13563	3.70539	2.73236	2.93199	2.8152	3.23303	2.38947	3.18746	2.44036	3.22488	3.04561	3.17521	2.47974	3.39063	3.69932	2.97145	2.96251	2.74249	3.341	3.85668	3.26657	2.02901	3.11485	3.27476	2.26018	2.69491	3.24022	1.95516	2.85022
ITIH1	-3.03335	-3.16275	-3.40378	-6.39827	-2.92893	-3.35753	-2.7642	-3.9955	-4.26423	-2.84066	-2.66696	-5.08895	-2.54369	-2.78522	-3.97365	-3.36962	-3.895	-3.23593	-6.39827	-4.85864	-3.74974	-3.98495	-3.15578	-3.21898	-3.21493	-4.83964	-3.00899	-3.60793	-3.19051	-4.06824	-5.04957	-2.39704	-3.47697	-3.11924	-3.40678	-4.66294	-4.83964	-3.99098	-6.39827	-2.00757	-6.39827	-4.90259	-3.35753	-6.39827	-6.39827	-4.83964	-2.55149	-2.47412	-3.43217
HPF1	4.20307	4.39577	3.66801	3.78982	4.22046	4.36473	4.84244	4.18776	4.15306	4.40362	4.3158	4.11001	4.19976	4.05964	4.07048	3.90504	4.24606	4.05492	4.00091	4.69474	3.93426	4.74561	4.47625	4.30086	4.21901	4.08425	3.66661	4.34492	4.51506	4.35289	4.58389	4.42429	4.33167	4.275	4.11765	4.35464	4.17541	3.9119	3.8176	3.98572	4.0745	4.28309	4.49268	4.315	4.35252	4.09667	4.63172	4.2655	4.02617
ZFR	7.17487	7.55173	7.09033	7.32687	6.90848	7.60786	7.31852	7.1125	7.31156	7.47611	7.04948	6.77947	7.50257	6.33219	7.18383	6.75776	7.34185	7.78344	7.4475	7.56823	6.68709	6.97371	7.49594	7.33856	7.58407	7.30213	7.41816	7.54695	7.62406	7.26331	7.41816	7.62023	7.61896	7.13301	7.37727	6.98202	7.57278	7.20555	6.97264	7.25687	7.41234	7.83204	7.54467	7.37903	7.56467	7.57513	7.47074	7.53801	7.33498
ZNF280C	2.12525	2.10202	1.61546	2.32452	2.04811	2.37221	2.32309	2.48126	1.84421	2.48537	1.64494	2.29878	2.93565	1.7681	2.08941	1.78179	2.2768	2.18344	2.5258	2.49012	1.58414	2.18091	2.71614	2.43071	2.52529	1.9732	1.9402	2.59254	2.6404	2.4267	2.60874	2.53203	1.91857	2.15754	2.33499	1.66743	2.27307	1.76336	1.88914	2.10005	2.03694	2.02204	2.46111	2.22088	2.21736	2.59031	2.62341	2.77995	2.72169
NPFFR2	-6.39827	-6.39827	-6.39827	-6.39827	-6.39827	-4.93213	-6.39827	-5.26615	-6.39827	-6.39827	-4.75656	-6.39827	-6.39827	-6.39827	-6.39827	-6.39827	-6.39827	-6.39827	-6.39827	-4.85864	-6.39827	-6.39827	-6.39827	-6.39827	-6.39827	-6.39827	-4.76571	-6.39827	-4.82522	-4.86322	-6.39827	-6.39827	-6.39827	-6.39827	-6.39827	-6.39827	-6.39827	-6.39827	-6.39827	-6.39827	-4.97151	-6.39827	-6.39827	-6.39827	-6.39827	-4.83964	-6.39827	-6.39827	-6.39827
PHF21B	2.40957	2.30068	3.43829	2.26586	3.20123	2.32095	2.97145	2.64359	3.0461	2.28266	3.68371	3.17019	2.00106	3.1318	3.17248	3.69914	2.45155	2.98559	2.20845	2.45054	3.36949	2.78161	2.25312	2.42366	2.12696	2.70556	3.88927	1.79393	1.73217	2.96268	2.39233	2.34205	3.14191	2.69917	2.54467	3.51989	1.91857	2.97256	3.85668	3.10615	3.37011	2.99052	2.69206	2.28871	2.9545	2.08838	1.25021	2.08671	2.14923
TRAF1	3.49355	3.26474	3.54204	3.95477	3.98933	2.98056	5.99272	4.00832	3.72158	3.53003	3.32035	4.07409	3.34368	3.01559	3.64	3.40584	3.87803	3.59634	4.00293	3.73797	4.0949	3.58895	3.45926	3.72013	3.08094	3.39645	3.71519	3.63637	3.25894	3.98088	3.88219	3.02466	3.53755	3.54189	3.54008	2.90535	4.00191	4.22395	2.8795	3.5041	3.57447	3.84317	2.86254	3.78025	3.45488	3.38889	2.77828	3.0871	3.14614
RC3H2	6.61915	6.74759	6.154	6.43316	6.07302	6.86901	6.04577	6.24388	6.24081	6.75602	6.32062	6.11298	6.96266	5.65022	6.21196	6.08655	6.4923	6.89424	6.82276	6.61385	5.90376	6.02516	6.78152	6.50723	6.86643	6.21067	6.33339	6.98997	6.96365	6.26601	6.81158	6.6322	6.59836	6.2401	6.91115	6.34912	6.83092	6.05554	5.88359	6.23017	6.34846	6.82548	6.9754	6.68985	6.491	6.75226	6.62804	6.55683	6.74404
KIFC1	-6.39827	-6.39827	-6.39827	-6.39827	-6.39827	-6.39827	-6.39827	-6.39827	-6.39827	-6.39827	-6.39827	-6.39827	-6.39827	-6.39827	-6.39827	-6.39827	-6.39827	-6.39827	-6.39827	-6.39827	-6.39827	-6.39827	-6.39827	-6.39827	-6.39827	-6.39827	-6.39827	-6.39827	-6.39827	-6.39827	-6.39827	-6.39827	-6.39827	-6.39827	-6.39827	-6.39827	-6.39827	-6.39827	-6.39827	-6.39827	-6.39827	-6.39827	-6.39827	-6.39827	-6.39827	-6.39827	-6.39827	-6.39827	-6.39827
IL17RB	5.68325	5.64801	6.03774	5.57378	5.93989	5.50703	5.18812	5.83484	6.0698	5.4302	5.80692	5.59425	5.29376	4.9261	5.95135	5.17006	5.67055	5.29219	5.93093	5.68585	6.35932	5.36061	5.25933	5.83619	5.45331	5.85955	6.20335	5.53682	5.24923	5.44465	5.62699	5.63968	6.01518	5.83077	5.47747	4.94173	5.49292	6.55262	6.43736	6.0349	5.86207	6.24534	5.47172	5.55912	5.58269	4.93581	4.68825	5.25383	5.48369
TRAF3IP2	2.91696	3.13744	3.87803	3.19638	3.73847	3.39804	3.76793	3.25349	3.55347	3.18089	2.90939	3.25871	3.01279	3.29356	3.72121	3.25723	3.29274	3.00747	3.64681	2.76687	3.5605	2.89084	2.70442	2.5672	3.50294	3.87245	3.47222	2.67074	2.61019	3.11188	3.28051	3.13919	3.39705	2.88101	3.11139	3.01186	3.38235	4.51936	4.12199	3.25976	3.40734	3.6862	1.99206	2.79881	3.09782	2.88941	2.78823	3.10566	2.76847
GYG2	3.51589	2.87526	4.26894	3.5275	2.58517	3.21925	4.59644	3.23577	4.39251	3.19117	3.13106	2.7188	3.38967	3.08681	3.49524	2.54947	3.42773	2.89586	2.78325	2.94091	3.44467	2.86382	2.99393	3.23983	3.24547	3.07475	3.72744	2.51641	2.84975	3.54054	2.76367	3.23207	3.12506	3.39063	2.94021	3.09115	3.77907	5.74037	4.66003	3.5289	3.42509	3.85185	2.16893	3.21653	3.18746	3.04305	2.50441	3.04641	2.88214
DCBLD2	5.26432	5.49921	6.07258	5.44231	5.52127	5.46127	3.94322	5.46003	5.53124	5.42403	5.14055	5.58859	5.54359	5.33409	5.57733	5.95539	5.25194	5.25286	5.61456	5.5506	5.73441	4.9719	5.23636	5.6504	5.58656	4.97567	6.44527	5.51102	5.40458	5.63218	5.36312	5.52127	5.85623	5.29127	5.46162	5.3097	5.63604	5.3542	6.05267	5.68077	5.07768	5.59327	5.86659	5.06476	5.29757	5.41315	5.26139	5.41112	5.32769
SERPINB3	-6.39827	-6.39827	-6.39827	-6.39827	-6.39827	-6.39827	-6.39827	-6.39827	-6.39827	-6.39827	-6.39827	-6.39827	-6.39827	-6.39827	-6.39827	-6.39827	-6.39827	-6.39827	-6.39827	-6.39827	-6.39827	-6.39827	-6.39827	-6.39827	-6.39827	-6.39827	-6.39827	-6.39827	-6.39827	-6.39827	-6.39827	-6.39827	-6.39827	-6.39827	-6.39827	-6.39827	-6.39827	-6.39827	-6.39827	-6.39827	-6.39827	-6.39827	-6.39827	-6.39827	-6.39827	-6.39827	-6.39827	-6.39827	-6.39827
SOAT1	3.96544	4.12951	4.31717	3.98088	3.7574	4.18985	4.7214	3.90376	4.02195	4.21585	4.00832	3.77992	4.36296	3.76252	4.26635	4.05784	3.93218	4.39738	4.29297	4.02707	3.81634	3.46194	3.99065	3.98088	4.27179	4.02724	4.28696	4.17556	4.1456	3.79709	3.80906	4.21784	4.27367	3.85887	4.08724	4.20727	4.28807	4.13969	4.05492	3.68135	3.88219	4.12974	4.31923	4.11765	3.91024	3.80684	4.00391	3.84116	3.90236
PKP2	2.57885	3.07101	2.7083	2.43392	3.02915	2.98056	1.92776	2.63269	2.59624	2.73765	2.132	1.89559	2.90385	0.780137	2.6113	1.03484	2.93565	3.60388	3.03658	3.25976	2.26181	1.34664	2.5359	2.52	3.12921	2.48772	2.72169	3.22128	2.42294	2.62429	2.3663	3.23463	3.11639	2.62638	2.80615	1.10116	3.31494	3.56392	3.00991	2.0005	2.65899	3.12339	2.15724	2.89762	2.51502	2.88431	2.30825	3.43092	2.93088
MSH4	0.435691	1.19552	-0.424566	1.01805	-0.674147	1.24989	-0.394824	1.80284	0.772027	0.749796	1.34981	1.12228	1.00058	-0.672912	-0.493007	-0.252874	1.51091	1.08072	1.2015	0.747737	0.296407	1.31409	1.00237	0.88561	1.21881	1.01743	0.512117	0.744504	0.817053	1.28222	0.813828	0.108805	1.5361	2.49531	0.623279	1.65634	-0.226643	-0.530512	1.61966	2.92586	1.74783	1.18564	0.974034	1.2419	1.44622	1.9048	1.32011	0.741167	0.798302
F7	0.207394	-0.134457	-0.0601661	0.303085	0.432715	-0.298071	-2.7642	0.310592	0.558516	-0.0791033	0.449365	0.870136	-0.17346	0.852105	1.04571	0.455577	-0.617249	0.0409421	-0.675001	0.00494906	1.05607	1.88201	0.0794452	-0.323196	0.260958	0.718593	-1.40189	-0.4344	-0.0408213	-0.0308914	-0.0245775	0.18561	0.237112	-0.000574547	-0.62233	0.497555	-0.10951	-0.0909421	-0.527479	1.1467	-0.168007	0.613042	-0.309972	0.167342	-0.534254	-0.251015	-0.27632	-0.866879	0.198656
GDI2	6.67957	6.78098	6.24558	6.75363	6.55736	6.67089	7.37727	6.32513	6.66458	6.76052	6.40596	6.1558	6.66789	6.12308	6.51318	6.20979	6.46505	6.50441	6.41004	6.62858	6.32974	6.48472	6.87332	6.44814	6.73117	6.54547	6.35784	6.59814	6.73195	6.2367	6.55913	6.80148	6.6051	6.54221	6.36771	6.50723	6.67597	6.41671	6.38347	6.0893	6.32062	6.85246	6.76503	6.69771	6.60695	6.30214	6.6051	6.35607	6.49126
PRDM1	2.72169	3.02796	3.01469	2.36146	2.8409	3.47898	1.5998	2.76414	3.59796	1.94595	2.68729	3.37215	3.91913	1.60032	3.4328	3.22743	2.52938	2.92972	3.85225	2.4363	2.56449	3.34294	1.04752	1.73331	3.44171	2.63498	2.74675	3.48459	3.51129	1.09623	3.54204	3.12733	3.04807	0.578883	3.14778	2.65663	3.30116	3.53488	1.75265	2.16549	2.41276	2.2566	3.6955	2.20711	2.63781	1.26232	1.41262	2.54701	2.71159
ATG5	4.51758	4.77225	4.15327	4.57563	4.15416	4.72124	4.57656	4.19685	4.57855	4.59565	4.69938	4.24035	4.56357	4.27041	3.85363	4.43267	4.4146	4.96743	4.59876	4.91927	3.95728	4.5077	4.83041	4.47738	4.59484	4.23282	4.29864	4.77802	4.85374	4.5875	4.68581	4.69149	4.89971	4.40971	4.61248	4.722	4.59358	3.94695	3.93378	4.00293	4.49849	4.71342	4.79996	4.43499	4.64195	4.64594	4.58898	4.60183	4.41884
TMCC3	3.63986	3.24524	3.24375	2.95841	2.5376	3.11298	6.9933	2.97759	3.74955	3.42673	3.55151	2.06193	3.44514	2.63781	3.02001	2.55808	3.06913	3.09363	2.97326	3.0337	2.83332	2.46936	2.9891	3.57135	3.50294	2.98821	3.78239	3.10891	3.67538	2.82972	2.93965	2.98792	3.15687	2.90385	3.02124	1.98892	3.86723	3.89825	3.84588	2.76779	3.0176	2.87656	3.3876	3.67297	3.26748	3.1214	3.08991	2.79076	2.81925
PITHD1	6.70772	6.63161	6.67957	6.83881	6.92845	6.66842	6.71259	6.37195	6.67678	6.58432	7.07646	6.90525	6.56459	7.23399	6.78748	7.39134	6.6458	6.75001	6.58293	6.75336	6.74375	7.34055	6.72288	6.7016	6.6757	6.75198	6.46429	6.72451	6.65675	6.70914	6.81625	6.72947	6.74848	6.83982	6.51214	7.48063	6.65542	6.35194	6.60836	6.99238	6.7016	6.77156	6.72812	6.67678	6.92428	6.94053	7.13792	7.03023	7.00422
MTA3	5.55963	5.52238	5.28075	5.5415	5.59987	5.553	5.04461	5.48401	5.50978	5.33622	5.39097	5.22731	5.37573	5.01979	5.67775	5.30383	5.21959	5.26923	5.42219	5.45579	5.40874	5.22847	5.55771	5.64339	5.52844	5.5307	5.34855	5.60595	5.57129	5.77922	5.38156	5.71983	5.30369	5.36155	5.26309	5.09694	5.49785	5.52035	5.45524	5.65396	5.34459	5.48852	5.39236	5.64429	5.49343	5.44621	5.72083	5.52422	5.64166
USP13	4.60183	4.54225	4.25219	4.53008	4.15826	4.47248	4.58601	4.28184	3.77726	4.33792	3.86017	3.93128	4.70007	4.03485	4.18715	3.86501	4.26279	4.47802	4.74882	4.58769	3.75825	4.1865	4.57563	4.51688	4.79711	4.30377	3.99727	4.98382	4.89763	4.22124	4.59644	4.77945	4.0416	4.3089	4.60392	4.034	4.66597	3.59904	3.73184	4.01661	3.74391	4.34984	4.87042	4.59624	4.17953	4.53569	4.66174	4.6264	4.8969
ATP11B	5.50451	5.86084	5.3057	5.58671	4.90009	5.93075	5.46387	5.0623	5.50434	5.95983	5.43176	4.544	5.93271	3.76999	4.7422	4.1966	5.54442	6.50575	5.87093	5.7857	4.37882	4.48662	5.63094	5.77062	5.93437	5.2403	5.27346	6.07122	6.07672	5.52512	5.7641	5.66339	5.94084	5.01375	5.9706	5.18347	5.99752	4.78085	4.3463	5.26733	5.09665	5.96071	6.13957	5.71625	5.66493	5.86825	5.35181	5.56269	5.59652
LAMC2	2.70896	4.45721	1.52954	2.66824	2.19949	2.4738	-4.81148	3.52789	3.14382	3.24694	3.73077	1.22821	3.64085	3.13895	2.19982	3.45435	3.06628	2.27775	3.98285	2.46914	1.99311	3.23339	4.46275	4.02841	2.21501	3.57323	3.49872	1.34844	3.48005	2.89328	3.49902	4.10941	3.50903	3.38431	3.30612	4.40807	3.25369	1.9851	0.97096	2.33328	4.31737	2.80176	3.52272	4.10371	3.22792	4.07934	4.24818	3.45982	3.89123
CDK14	6.41138	6.83851	5.63738	6.69452	5.93989	6.92875	3.8174	6.13509	6.32562	6.8853	5.747	6.10019	6.84136	5.96956	5.8384	5.6862	6.36443	6.51791	6.64177	6.76169	5.65799	6.0665	6.7614	6.75571	6.70686	6.1367	5.90461	6.84467	6.96481	6.39793	6.86773	6.86674	6.29767	6.17548	6.70246	5.9389	7.13681	5.83135	5.3153	6.38991	6.21067	6.73921	7.0138	6.63075	6.27745	6.6369	6.4974	6.42018	6.93044
SEC61A1	6.61385	6.42711	6.59111	6.49812	7.0645	6.44927	6.79773	6.50799	6.751	6.27725	7.00865	6.56915	6.49389	6.67928	6.6634	7.0563	6.45259	6.58462	6.30214	6.6054	6.76745	6.50846	6.43081	6.55759	6.46455	6.64746	6.69507	6.29563	6.40852	6.23945	6.44624	6.53431	6.64467	6.43081	6.20098	7.06877	6.4531	6.96551	7.05263	6.40188	6.56777	6.70801	6.58402	6.55939	6.43341	6.25714	6.42561	6.37756	6.42831
PPP1R12A	5.99222	6.33407	5.78314	6.15601	5.41999	6.33193	5.56302	5.87248	5.96018	6.20017	5.80655	5.41202	6.35422	4.8243	5.34066	5.15237	6.11215	6.72683	6.36846	6.23623	5.16322	5.2728	6.17784	6.05963	6.30239	5.7468	5.95366	6.37931	6.35587	5.95029	6.36743	6.2779	6.26393	5.67683	6.30553	5.64467	6.20979	5.49604	5.19956	5.61511	5.7796	6.36419	6.37125	6.1617	6.00372	6.43886	5.97843	6.17857	6.00286
RASGRF1	7.86873	8.00292	7.39686	7.82497	7.30303	7.77351	6.94053	7.46761	7.59836	7.72682	7.49147	7.40817	7.75967	7.16495	7.46306	7.42417	7.65475	7.35856	7.86311	7.71322	7.10557	7.55782	7.90665	7.55444	7.69591	7.65712	7.01522	7.78738	7.73263	7.63908	7.91474	7.66606	7.5589	7.29795	8.00292	7.41119	7.53901	7.08801	6.57546	7.55331	7.39588	7.4552	7.78949	8.02388	7.57513	7.71322	7.38193	7.73414	7.77504
CAMK2B	9.33878	9.01679	9.3713	9.16526	9.0333	8.68915	5.42186	8.98303	9.21194	8.87733	8.94697	9.42173	8.81237	9.56095	9.32334	9.78082	9.21194	8.18876	9.0448	9.08516	9.35485	9.62092	9.07993	8.86777	8.9213	9.20545	9.0682	8.70565	8.94697	9.42173	9.1037	8.7513	8.84078	9.47511	9.1037	9.54054	8.82598	9.00539	9.23213	9.47511	9.33091	8.63396	8.66751	9.17214	9.20545	9.43003	9.33878	9.59583	9.29397
CROCC	6.43201	5.68585	7.47282	5.78935	6.36177	6.14285	5.14055	6.53982	6.59262	6.051	7.6472	6.62518	5.62519	7.82936	7.10216	7.30785	6.79239	6.69452	6.92027	5.70276	7.3631	7.09582	5.73712	5.97039	5.70126	6.74815	6.3907	5.47281	5.40458	6.22663	5.69822	5.90691	6.43367	6.38224	6.50823	7.81059	5.61122	7.41163	7.38756	6.21955	7.39499	6.51919	5.40458	6.11861	6.85786	6.47363	6.13828	6.17924	5.78641
POLR3E	5.42757	5.18716	5.50005	5.14598	5.4466	5.08597	5.24906	5.51265	5.19208	5.28676	5.03817	5.50687	5.18533	5.6462	5.28934	5.06288	5.47762	5.06526	5.40316	5.29269	5.24685	5.43553	5.33037	5.48731	5.20947	5.26374	5.09709	5.31562	5.3016	5.59201	5.39253	4.98317	5.08311	5.40695	5.43882	5.225	5.35669	5.01716	5.10352	5.64309	5.06052	4.82667	5.3941	5.28613	5.22269	5.41525	5.10974	5.25643	5.45596
ATP2B4	6.73626	6.20448	6.89085	6.47691	6.02516	6.76255	6.57235	6.99165	6.71621	6.83473	6.40876	6.36981	6.54649	5.99238	6.82637	6.56239	6.8353	6.74095	7.13109	6.65542	6.36918	6.07865	6.99165	6.71084	6.96077	6.65484	7.30213	6.93587	6.75308	6.70632	6.69742	7.24334	6.74939	6.37455	6.61768	6.20843	7.02636	7.27953	6.88395	6.78327	6.77608	7.08494	6.64285	7.12558	6.71854	7.1977	6.26759	6.75654	6.81091
ZC3H11A	7.80161	7.98354	7.95186	7.83999	7.36981	7.98873	7.85853	7.88834	7.95507	8.13258	8.11622	7.74463	7.96654	7.55331	7.33764	7.86731	7.91558	8.66751	8.14055	7.83929	7.44179	7.63156	7.83647	7.95507	7.71214	7.83798	8.04048	7.86161	7.67399	7.83492	8.00448	7.64661	8.27712	7.79382	8.22727	8.22628	7.90819	7.72241	7.38473	7.59136	7.82718	8.19078	7.94845	7.90072	8.09858	8.31246	7.41444	7.82497	7.71864
RIOK2	4.08247	4.27542	3.97099	4.48491	4.19525	4.39845	4.26916	3.87245	3.75805	4.28476	4.22451	4.14369	4.50548	3.98953	3.97752	3.64104	4.30754	4.66908	4.3638	4.54239	3.92636	4.14508	4.5102	4.03892	4.55813	4.10745	4.2023	4.55157	4.50173	3.85944	4.37057	4.42758	4.54871	4.36577	4.37008	4.23017	4.38929	3.69281	3.88495	3.90024	4.22792	4.60814	4.3982	4.26812	4.44552	4.32605	4.7344	4.41144	3.86634
YIPF1	3.48933	3.54104	3.77196	3.73546	3.55236	3.46866	4.56614	3.21393	3.6082	3.24694	4.16337	3.29715	3.50046	3.84697	3.41132	4.16353	3.33314	3.76218	3.20813	3.43512	3.62894	3.8818	3.64506	3.19573	3.38583	3.47247	3.49549	3.38114	3.58919	3.17215	3.35028	3.62089	4.1674	3.4917	3.52619	4.40114	3.51129	3.86462	3.48429	3.32168	3.37553	3.93281	3.45704	3.60749	3.50713	3.28051	3.45065	3.14761	3.50365
NDC1	3.78362	3.83988	3.79991	3.9589	3.50023	3.95245	4.17078	3.50533	3.68135	3.98523	3.63516	3.86462	4.24711	3.70939	3.41781	4.09568	3.79047	4.01814	4.01661	4.23703	3.54932	3.5805	4.09005	3.94442	3.88905	3.63332	3.66661	4.05799	4.07839	3.51562	3.97752	3.88653	4.08073	3.71688	3.92055	3.99295	3.90898	3.33656	3.75041	3.52317	3.56392	3.84151	4.30276	3.88289	4.03873	4.00982	3.70666	3.77688	3.8818
DGKG	7.10834	7.37633	6.96837	6.99435	6.98372	7.42223	5.15362	7.08457	6.89154	7.05927	6.37004	6.79744	7.26758	6.73195	7.18383	6.78779	6.97706	6.24909	7.15057	6.78497	6.71053	6.92027	7.25687	7.17086	7.29047	7.03494	7.02955	7.11958	7.07242	7.05704	6.8052	7.57728	6.74316	6.94817	6.94323	6.58602	7.3631	6.86325	7.10476	7.09715	7.01596	6.76052	6.96401	7.20315	6.70189	6.81091	7.15693	6.82276	7.18303
FLYWCH1	6.43583	6.62698	6.70855	6.74065	7.71214	6.77212	6.5654	7.08188	6.94519	7.13261	6.80937	7.44565	6.97509	7.73825	7.97666	7.10799	7.03904	6.61111	7.17005	6.92428	7.88208	6.64406	6.65184	6.33521	6.38509	7.39782	6.89615	6.96266	6.91622	7.22752	6.99435	6.29835	6.2919	7.55118	7.35589	6.77327	7.0111	6.48553	7.57937	7.41286	6.54846	6.20619	6.78931	6.76371	6.54039	6.79151	6.82183	7.36884	7.12328
UNKL	5.70346	5.63332	6.26896	5.70458	6.3598	5.78838	4.97798	5.67034	5.75107	5.90775	5.73407	6.35242	5.48177	6.37027	6.16661	5.77845	6.02599	5.61189	6.01518	5.39236	6.44722	5.90412	5.48528	5.46162	5.60329	6.12227	5.33538	5.57114	5.50687	5.76285	5.6504	5.64661	5.72589	5.87193	6.08054	5.89827	5.73458	6.43736	5.88359	6.04497	5.79659	5.68786	5.11297	5.68385	5.74278	5.82751	5.6181	5.72551	5.78449
TBXAS1	1.4828	1.34046	-2.2652	1.11999	1.84058	1.30895	4.34513	0.282448	0.958067	1.30997	0.652477	-0.323438	1.07931	0.650038	2.6989	-1.06528	1.27094	0.829258	0.470555	0.782614	0.608962	0.0925479	1.43465	0.998899	0.836067	1.38469	0.670126	1.04374	1.11922	0.415729	0.149186	1.48482	-0.245403	1.11922	2.20538	-1.1589	2.25361	0.217499	0.358948	-1.09132	-0.00662906	0.380957	1.3984	1.91663	-0.761727	-0.766176	1.19033	0.281031	0.0096898
PARP12	1.40364	1.57758	2.16978	1.2244	2.25542	1.63787	3.29738	2.45364	2.0322	1.19122	1.64494	1.62805	1.82256	1.64685	2.24305	2.21663	1.6847	0.496332	1.5161	1.78277	2.41033	1.59326	1.30895	1.1352	1.27218	1.64685	2.43595	1.21394	1.16164	1.52582	1.36466	1.62905	1.37208	1.72951	1.74194	0.894819	1.01204	2.56407	3.22537	1.36506	1.2422	2.12767	1.13703	1.39665	1.60765	0.659762	1.05221	1.09704	1.36761
ALDH18A1	4.61659	4.65307	4.41884	4.66552	4.68073	4.57778	4.21901	4.61463	4.47102	4.51062	4.55206	4.46406	4.6372	4.65118	4.62231	4.87747	4.4499	4.59565	4.56184	4.47418	4.55627	4.57902	4.82945	4.58389	4.6148	4.67208	4.34315	4.61329	4.80596	4.5291	4.62588	4.74077	4.66538	4.60021	4.51559	4.84831	4.50921	4.40037	4.3756	4.56016	4.51727	4.76851	4.74579	4.81305	4.79327	4.72397	4.8039	4.8969	4.78417
TARBP1	6.58602	5.58775	5.58877	6.3007	7.37107	5.84874	5.41847	7.20232	5.70223	6.25852	4.97281	7.63156	6.26479	7.05855	6.70828	5.43158	6.58521	4.76851	6.22952	6.55838	6.74036	6.90785	6.27177	6.67426	6.62347	6.03649	5.20125	6.61385	6.42041	6.84649	6.73979	6.08695	5.10136	6.88395	6.55344	5.16686	6.38204	5.61992	5.93931	7.10799	5.59704	5.09239	6.00219	5.99895	5.47443	5.79578	6.72041	6.42204	6.67167
GATB	4.34091	4.67152	4.00408	4.74424	4.71292	4.69194	5.86592	4.56115	4.62454	4.6434	4.21942	4.47399	4.38459	4.21295	4.357	4.20699	4.41936	4.3148	4.07477	4.53793	4.33813	4.79902	4.75737	4.64019	4.53098	4.44166	4.07554	4.27352	4.47035	4.76747	4.1456	4.81127	4.34367	4.57408	4.24487	4.10127	4.74882	4.36121	4.15901	5.14357	4.43372	4.63431	4.4592	4.49885	4.24927	4.39845	4.67057	4.42008	4.44183
MXD1	5.07227	5.23517	5.89594	5.14854	4.78781	5.28676	5.04841	4.86447	5.36358	5.50056	5.91677	5.00122	5.2552	4.94384	4.87219	5.55208	5.14839	6.679	5.39333	4.88084	4.89936	5.1185	5.21529	5.1543	5.13287	5.14263	5.0938	5.1228	5.24067	5.28979	5.00475	5.31627	6.15486	5.06635	5.51688	6.04698	5.17075	4.98355	4.60424	5.26825	5.32769	5.53821	5.00122	5.225	5.57733	5.75778	5.26073	5.15542	5.26875
CDK17	6.01073	6.25598	5.66856	5.96922	5.82368	6.35607	6.79151	5.88595	6.00847	6.41719	5.66856	6.22198	6.58492	5.61047	5.82545	5.45612	6.16722	6.01211	6.35647	6.51743	5.41029	5.9027	6.14435	6.29627	6.51268	5.93235	6.04776	6.56803	6.44952	5.77329	6.49937	6.33888	6.15164	5.73299	6.39349	5.66723	6.50366	5.70067	5.28799	5.89355	6.02456	6.16987	6.46713	5.99895	6.01092	6.36589	6.35587	6.32836	6.28999
DNAJC25	3.2133	3.07767	3.09092	3.42842	3.32513	3.28979	2.54441	3.04977	2.85968	3.34021	3.42383	3.37215	3.54379	3.2508	3.02941	3.3454	3.30433	3.39947	3.4242	3.5864	3.00898	3.5605	3.52046	2.98763	3.34516	3.14145	2.86382	3.50385	3.57401	3.15474	3.41346	3.19822	3.5229	3.59775	3.35145	3.74273	3.27618	2.63119	2.88825	3.21794	3.19661	3.15901	3.5102	3.06162	3.61356	3.46709	3.87291	3.38738	3.33255
SLC2A3	6.18906	6.41522	7.35125	6.39848	5.78337	6.32857	3.84408	5.32589	5.95499	6.01295	6.15075	5.00998	6.25852	5.23092	5.67775	5.81363	5.39954	6.63795	5.86243	6.07994	5.2573	5.68895	6.25811	6.24758	6.16478	5.60788	5.38698	6.27903	6.46271	5.73043	5.90344	6.05805	6.51944	5.74387	6.09581	5.94778	5.99615	5.5216	5.25594	5.63535	5.48528	6.28909	6.23304	6.1542	5.85368	6.5571	5.91997	5.85467	6.30712
PSD	6.01028	6.21067	6.31872	6.31772	6.79239	6.13429	2.75555	6.50072	6.38373	6.1157	6.51268	6.80644	6.01707	7.03125	6.69273	7.02741	6.52733	5.87174	6.16064	6.24411	6.9489	6.81256	5.99834	6.31934	5.97791	6.4969	6.27835	5.99694	5.9587	6.44698	6.27812	5.95286	6.17655	6.65847	6.24758	6.71259	6.08168	6.73088	6.38704	6.60592	6.55631	6.11173	5.83918	6.17762	6.2524	6.49284	6.23304	6.69982	6.4165
CTDP1	4.11207	3.68969	4.29018	3.83638	4.12248	3.64854	4.397	3.91562	3.58798	3.5899	4.39229	4.03577	3.68333	4.50068	4.10499	4.11232	4.26512	4.21609	3.76218	3.94146	3.99148	4.17556	3.99065	3.7592	3.73422	4.10046	3.87225	3.82647	3.91492	3.91875	3.95205	3.88653	3.72729	3.97614	3.91715	4.51708	3.56287	3.66031	4.23896	4.0961	3.98037	3.7736	3.87479	3.99555	4.04309	4.07117	4.13309	4.00235	3.8818
YBX3	3.00473	3.58348	6.10903	3.50804	3.38716	3.15024	4.42355	3.02177	4.24121	3.70427	3.76999	2.33014	3.16135	1.86304	4.15416	2.64321	2.72004	3.6061	3.10615	2.59909	3.58964	2.4304	2.16705	3.31322	4.37858	3.2472	3.42612	2.18501	2.04402	3.02028	2.12928	2.08838	4.9856	2.37032	3.9399	2.23065	4.3049	4.98495	3.52171	3.5805	2.29863	4.39666	3.19452	2.64218	3.16248	3.92212	3.5857	3.28658	2.18256
STYK1	-2.56933	-3.16275	-6.39827	-4.11536	-3.47877	-1.64877	-3.99701	-3.9955	-2.47232	-3.78141	-2.97017	-3.4736	-3.9955	-6.39827	-4.79775	-3.36962	-3.52447	-2.41518	-4.53721	-1.12526	-4.96658	-4.5189	-3.5323	-3.5323	-3.59591	-2.56406	-3.94793	-2.33303	-2.28678	-4.86322	-4.40904	-1.79806	-2.53739	-6.39827	-3.79798	-6.39827	-2.08653	-5.19724	-3.58312	-4.60957	-6.39827	-4.90259	-2.63727	-1.71707	-6.39827	-6.39827	-4.99577	-6.39827	-2.35855
WNK1	7.929	7.89285	8.27469	7.656	7.58052	7.98019	9.09144	8.10085	8.03034	7.99467	7.98873	7.54124	8.03699	7.14587	7.91819	7.46658	7.81637	8.21988	8.10845	7.73675	7.7679	7.08419	7.84934	8.24354	8.04048	7.82936	8.60724	7.93907	7.81202	7.96023	7.86161	7.89285	8.04946	7.82787	7.98873	7.36038	8.10085	8.23663	8.27252	7.75301	7.94845	8.0928	8.0818	8.0171	8.05851	7.86161	7.4697	7.85933	7.76656
RPS17P5	-6.39827	-6.39827	-6.39827	-6.39827	-6.39827	-6.39827	-6.39827	-6.39827	-6.39827	-6.39827	-6.39827	-6.39827	-6.39827	-6.39827	-6.39827	-6.39827	-6.39827	-6.39827	-6.39827	-6.39827	-6.39827	-6.39827	-6.39827	-6.39827	-6.39827	-6.39827	-6.39827	-6.39827	-6.39827	-4.86322	-6.39827	-6.39827	-6.39827	-6.39827	-6.39827	-6.39827	-6.39827	-6.39827	-6.39827	-6.39827	-6.39827	-6.39827	-6.39827	-6.39827	-6.39827	-6.39827	-6.39827	-6.39827	-6.39827
CCAR1	5.91856	6.29256	6.13893	6.10404	6.14521	6.29306	6.27745	6.14957	6.26289	6.51944	6.0608	6.3877	6.16478	6.42111	6.10251	6.24145	6.13259	6.2731	6.38033	6.12386	6.1367	6.12966	6.12776	6.26601	6.21753	6.17948	5.94857	6.14435	6.00409	6.52607	6.08145	6.07002	6.36918	6.08716	6.43034	5.98623	6.21908	5.90305	5.41918	6.85246	6.14937	6.29791	6.3439	5.96186	6.41745	6.48053	6.40456	6.24909	5.83757
OGFR	5.08547	5.00277	5.99384	5.05425	5.76841	4.96743	5.57992	5.17378	5.44857	5.36326	5.91329	6.02072	4.40414	6.49257	5.84651	6.23785	5.27346	5.42563	4.87714	5.00495	6.14354	5.77161	4.6295	5.12748	4.70586	5.48781	5.44406	4.73497	4.70171	5.47369	4.8676	4.36235	5.18895	5.49377	5.43158	6.12898	5.48547	5.99521	5.88651	5.57063	5.45287	5.11083	4.57855	5.04255	5.60222	5.14724	5.32361	5.4957	4.89014
GNA15	0.523486	1.59147	1.28804	0.250986	0.0132541	1.66771	1.00381	1.32767	0.20634	1.83888	-0.784689	2.46837	1.74306	0.116443	0.960633	2.27146	2.61077	-0.787164	-0.499308	2.8152	-0.170518	0.945235	0.58471	-0.358119	0.260958	1.78584	-0.642034	-0.0472089	0.680864	-0.627999	-0.618802	1.70708	1.2808	1.98012	1.55369	-0.0211361	0.855755	1.04844	0.703316	-0.873165	-0.365354	0.149186	-0.309972	1.73006	-0.599967	1.96636	0.907132	-0.0717981	0.461439
CREB3L3	-6.39827	-3.5323	-6.39827	-2.74309	-4.81148	-3.35753	-6.39827	-1.14375	-3.10965	-4.26881	-2.97017	-2.68389	-4.80233	-3.46887	-6.39827	-4.16542	-6.39827	-5.27599	-3.98495	-3.23413	-6.39827	-1.57837	-4.03034	-2.96461	-4.8829	-2.82849	-3.94793	-2.93402	-3.54386	-3.56702	-4.40904	-3.47877	-3.09344	-6.39827	-4.26122	-1.60924	-6.39827	-3.1137	-6.39827	-5.42366	-0.496225	-1.95509	-2.45141	-4.26881	-2.41042	-2.96461	-1.69582	-3.37367	-2.21286
PIGV	2.77705	3.15687	3.34738	3.20813	2.92078	2.95146	4.26916	2.94945	3.37505	2.89142	3.06576	2.92524	3.04039	2.95673	3.04745	3.60076	3.22917	2.85022	3.04021	2.9443	3.2133	3.1445	3.14319	3.05088	2.71015	3.08218	3.56347	3.07813	3.06868	3.20478	2.97056	3.28514	3.23891	2.993	2.85904	3.20148	3.23891	3.18845	3.46633	3.19087	3.18125	3.56609	2.59451	3.38206	3.14207	3.12506	2.78823	3.02097	3.00017
PTPRU	5.44465	5.13955	5.73656	5.16408	6.11669	5.07249	5.27315	5.75967	4.84557	5.04581	5.73915	5.6186	5.14724	5.69685	5.56846	5.74569	5.36393	5.7857	5.21237	5.1104	5.33211	5.52455	4.86865	5.44712	5.29219	5.95306	5.14333	5.20073	4.52434	4.86631	5.22067	5.11083	5.22517	5.65764	4.63667	5.85009	4.67152	5.37766	5.27164	5.31544	5.15494	5.26123	4.7351	5.0551	5.26105	5.36679	4.9197	5.73766	4.5743
SNRNP40	4.53084	4.22662	4.30392	4.40762	4.4484	4.2147	4.89649	4.40994	4.19961	4.43267	4.21942	4.45119	4.43355	4.59644	4.26635	4.80046	4.35966	4.31682	4.40971	4.47418	4.35208	4.4506	4.66709	4.44752	4.50528	4.16544	4.14815	4.52773	4.4517	4.38527	4.40624	4.43094	4.29096	4.48708	4.35771	4.89833	4.3946	3.92195	3.97363	4.64704	4.273	4.11736	4.54225	4.56357	4.37842	4.3771	4.79072	4.45845	4.5253
RIMBP2	2.57885	3.16709	2.29621	3.42656	3.26895	3.42363	1.46285	2.62372	2.91678	2.65899	3.07506	2.69673	2.94091	2.75291	2.50066	2.45891	2.04767	3.1324	2.76414	3.11523	2.71201	3.21856	2.88682	3.25008	3.2296	3.01323	2.64119	3.09489	3.3181	3.13406	3.27157	3.37945	3.07675	2.29102	3.03512	2.55773	2.74121	3.6221	3.07488	3.59154	1.96765	3.13388	3.20813	2.95649	1.90683	1.29215	0.404231	1.40888	2.9072
COL11A1	2.6771	2.41232	2.7737	2.74542	1.78474	2.30425	3.42656	3.04641	2.5247	2.32492	2.30068	1.56535	2.47853	1.22174	2.48054	0.919365	1.99067	2.75757	2.41596	2.58517	2.23171	1.82979	2.32829	2.6934	2.21501	1.74513	3.59154	2.46863	2.03808	2.95755	2.24711	2.39165	2.9481	2.79852	2.39165	1.64183	1.82197	2.41576	3.1955	2.02935	2.33576	2.5875	2.33438	2.47635	2.27802	2.16643	1.0209	1.66698	2.31409
QSER1	5.76451	6.09459	6.02599	5.83936	5.50189	6.10165	5.30097	5.90852	5.9057	6.08188	5.80297	5.88046	6.30044	5.36292	5.74297	5.73093	6.01952	6.33888	6.34509	6.00703	5.57319	5.26309	5.96706	5.89067	6.22926	5.85139	6.10203	6.28262	6.11475	5.89246	6.13567	6.10336	6.25419	5.73025	6.08145	5.90477	6.20843	5.82584	5.61189	5.83323	5.79226	6.24453	6.14634	6.07042	6.13218	6.17306	5.78693	6.11946	5.76944
MPC1	5.16723	5.06157	5.14893	5.1172	5.33672	5.10454	6.94652	5.20106	5.17324	5.1236	5.22619	5.39613	5.32788	5.33067	5.09049	5.22084	5.1679	5.04536	4.89281	5.33317	5.23821	5.28275	5.23419	5.20756	5.09257	4.99801	5.42033	5.12155	5.07884	5.15737	5.24409	5.08697	5.24443	5.34066	4.92747	5.28126	5.29015	5.08416	5.49656	5.17884	5.28372	5.30145	5.30035	4.9128	5.23553	4.87988	5.24645	5.3016	5.22386
ACAA1	5.75301	5.52984	6.09037	5.64523	6.1433	5.56318	6.71787	6.03287	6.06473	5.54871	6.26038	6.13936	5.548	6.56888	6.02958	6.35567	5.9087	5.77237	5.65523	5.56287	6.31934	6.24208	5.31902	5.67095	5.48799	5.9057	5.85233	5.34802	5.37143	5.86154	5.61912	5.52549	5.76857	6.08819	5.49873	6.44902	5.58987	6.08905	6.09851	5.96053	5.8799	5.64283	5.34493	5.60237	6.07587	5.76191	5.85447	5.77531	5.70223
BCAT1	3.61033	4.0688	2.13828	3.49206	3.51072	3.8124	5.78031	2.86981	2.69141	3.12194	2.96705	2.55503	3.69202	2.29388	2.75845	1.78179	2.03193	3.80217	2.2585	4.0989	2.34324	3.1344	3.68099	3.71593	3.46609	2.99616	2.66507	4.20727	4.40845	2.10964	3.60427	3.78722	3.3673	3.23753	2.95491	2.21834	4.21182	2.12734	1.48482	3.16829	1.88671	2.98603	4.39413	3.46914	2.29863	2.19922	3.05058	2.1168	3.11806
HDAC7	5.37109	4.88202	5.82731	4.83797	5.90532	5.03004	5.80898	5.64244	5.34661	5.18054	5.73407	5.99406	4.81672	6.15293	6.05247	5.77695	5.38216	5.13782	5.25659	4.92338	6.31503	5.5239	4.63296	5.28303	4.95883	5.56337	5.629	4.62216	4.54993	5.44928	5.00107	4.44536	5.41935	5.43213	5.33227	5.57881	5.08839	6.12386	6.09078	5.32824	5.24152	4.88562	4.78609	5.04127	5.28156	5.01475	5.04486	5.1145	4.92849
LZTS1	1.36618	1.06991	1.52954	0.633404	1.15145	1.15247	1.28164	1.86039	1.4266	0.854958	1.76986	0.850435	1.5424	0.615907	2.43164	1.55031	0.919732	1.55742	0.939703	0.852908	1.69744	0.403735	0.953989	1.38253	1.52673	1.098	1.86159	0.382517	0.483436	1.44733	0.692444	0.357687	1.78328	1.08237	1.89354	0.497555	0.924097	2.55773	2.10435	1.38227	0.924939	1.65531	1.24397	1.14445	0.430396	1.46012	1.6505	1.1165	0.938152
PRDM6	-0.197149	0.461713	0.121326	-0.179981	-0.409926	0.417661	2.30291	-0.139154	0.0777317	1.10361	0.322162	-0.0959672	0.654216	0.0783476	-0.422988	0.1109	0.143466	0.561187	-0.379495	0.320285	-0.371375	-0.599399	-0.0635313	0.470202	-0.105806	-0.369552	-0.145861	0.478356	0.413083	-0.400458	0.125184	-0.424251	0.304618	0.265078	0.0742141	-0.111906	0.455577	-0.351378	0.0894105	0.772027	-0.00662906	-0.329313	0.802857	-0.10305	0.357911	0.340242	-0.417652	0.038517	-0.304739
WNT8A	-3.03335	-2.63284	-2.2652	-3.62072	-1.51684	-3.06908	-4.81148	-3.07927	-2.47232	-1.77552	-6.39827	-1.67987	-2.77725	-2.78522	-2.66936	-4.16542	-2.97017	-3.0425	-2.84066	-2.7076	-1.98577	-3.32736	-3.5323	-3.92225	-2.27305	-3.50763	-3.00899	-2.33303	-2.13268	-2.42171	-2.96867	-2.75107	-3.47697	-2.18728	-2.85925	-3.82734	-2.2351	-3.34898	-4.49601	-1.03697	-2.69424	-4.90259	-1.62256	-3.42766	-1.93897	-2.73397	-0.723195	-2.10562	-3.14032
SPAG4	-1.16213	-0.91386	-0.0601661	-0.837039	-0.463868	-0.298071	-0.102305	-0.110343	-0.696498	-0.49886	-0.565761	-1.2519	-2.33132	0.233878	-0.703952	-1.06528	-1.57477	-1.52757	-1.76176	-1.12526	-0.562251	-1.06896	-0.765831	-1.01729	-1.59853	-0.700287	-0.777763	-1.27169	-1.65764	-1.22538	-1.28463	-1.50991	-0.907597	-0.423679	-1.18132	-0.872792	-1.27792	-0.410727	0.485094	-1.28758	-0.961787	-1.84573	-1.62256	-1.52232	-0.761727	-1.4926	-2.25533	-1.94578	-1.64426
NCKAP1	8.15237	8.36002	7.78615	8.18657	7.77942	8.38058	6.90086	7.95357	8.00448	8.30999	7.6472	7.7639	8.49308	7.26427	7.77351	7.33245	8.14631	8.24354	8.1366	8.45838	7.44511	7.73539	8.22826	8.37261	8.33975	7.98196	8.07285	8.44407	8.50229	7.95432	8.37544	8.18448	8.24585	7.95011	8.31246	7.52893	8.46718	7.68224	7.5253	7.90072	7.88039	8.46158	8.57037	8.15237	8.23042	8.20916	8.1765	8.36511	8.04048
MRPS35	5.225	5.21285	5.00122	5.3971	5.35738	5.36855	5.07539	4.99228	5.06212	5.31985	5.23125	5.14241	5.42219	4.93387	5.02178	5.10322	5.23835	5.35538	5.22665	5.43882	4.86322	5.36478	5.46649	5.02676	5.34836	5.08991	4.93631	5.41951	5.46401	4.91222	5.37536	5.40197	5.49816	5.24017	5.04594	5.36975	5.27924	4.67287	4.74952	4.91083	5.05223	5.2189	5.33945	5.19378	5.28156	5.1056	5.52668	5.29289	5.15542
GUCY1B1	5.56068	6.04497	5.4498	5.97198	5.78606	6.11298	3.89963	5.20894	5.66097	5.74366	5.37191	5.27377	5.94121	5.10697	4.92645	5.14432	5.52307	6.20163	5.72491	6.19831	5.10574	5.49656	5.9527	5.96706	5.82448	5.65417	5.71625	6.29563	6.18502	5.45456	5.78502	6.22532	5.91586	5.12907	5.69414	5.23538	6.02421	5.24616	4.94405	5.55	5.32343	5.88284	6.39697	5.82807	5.34642	5.52919	5.18729	5.66407	5.87685
SFSWAP	6.40953	6.01912	6.24343	6.2592	6.46817	6.1288	6.64772	6.39174	5.93651	6.15441	6.40801	6.54194	5.98819	6.8306	6.35907	6.33684	6.38488	6.13301	6.45471	6.02134	6.74288	6.55604	6.20894	6.32765	6.12528	6.34974	6.40644	5.97335	5.87685	6.19146	6.13006	5.65746	6.08324	6.5303	6.15904	6.38278	5.93472	6.51344	6.41371	6.59595	6.43532	5.9434	6.00703	6.24388	6.28529	6.35171	6.4244	6.18418	6.14068
TNK2	7.50257	7.15457	8.14055	7.31953	7.96819	7.26247	7.42223	7.93649	7.80612	7.33245	8.20916	8.08727	6.83851	8.99953	8.11134	8.27044	7.60431	7.43474	7.25982	7.24246	8.47859	8.20316	7.08379	7.29832	6.98268	7.83999	8.00622	6.76564	6.83592	7.82377	7.18425	6.96236	7.54181	8.03354	7.62406	8.20121	7.62275	8.25247	8.44669	8.04568	8.08373	7.19698	6.84782	7.38095	7.91302	7.6478	7.35775	7.56763	7.24677
MON2	6.71704	6.81747	6.54064	6.98372	6.7004	7.05598	7.05496	7.07964	6.82788	6.98685	5.97963	7.14193	7.15057	6.685	6.69895	6.52759	6.92428	6.23391	7.27824	7.07749	6.50799	6.75712	6.85056	7.01559	7.02848	6.60244	6.75033	7.10634	6.84167	6.99238	7.0745	6.95129	6.64821	6.7742	6.94853	6.16681	7.04299	6.55862	6.42111	6.80488	6.79863	6.52607	6.90557	6.84051	6.64117	7.05855	6.93513	6.96872	6.95742
CDH3	1.72156	1.65124	1.98052	1.89354	2.36289	1.95306	1.24957	1.45713	1.41017	2.36612	1.04179	2.51041	1.42359	1.87674	2.06007	1.92142	2.13735	1.42245	1.28364	1.49256	2.31773	2.23198	0.803774	2.05977	2.0748	1.81426	1.48856	2.08641	1.97868	1.83513	1.57406	1.65947	1.37208	1.67309	2.35986	1.91396	2.14036	1.76913	1.50331	3.21071	1.58389	1.51218	2.27434	1.54136	1.86471	2.58427	3.06523	2.62688	2.18968
ARSF	-1.83834	-1.67589	-4.22325	-2.03409	-3.09269	-1.55095	0.634319	-2.23278	-4.97151	-2.84066	-2.41142	-3.86981	-1.14307	-0.295709	-2.99171	-0.573293	-2.97017	-1.45277	-2.20623	-1.94503	-3.37682	-0.965272	-0.899938	-2.22313	-1.59853	-2.15825	-2.7076	-1.27169	-1.65764	-1.13835	-2.41042	-2.39704	-3.99701	-2.18728	-3.1056	-2.12423	-4.02883	-0.837218	-0.527479	-3.11924	-0.168007	-1.12118	-2.63727	-0.89529	-2.41042	-3.23818	-3.83488	-4.70871	-2.69964
GPBP1	7.45566	7.60184	7.11635	7.57397	7.20396	7.58892	7.2712	7.43775	7.54124	7.61724	7.47503	7.55331	7.56109	7.29047	7.17086	7.22752	7.49368	7.83204	7.55016	7.71214	7.22531	7.51737	7.63908	7.52764	7.55557	7.33409	7.43916	7.55118	7.57278	7.55557	7.6341	7.58529	7.69402	7.55667	7.52893	7.51255	7.56703	7.11958	7.03458	7.46761	7.39408	7.66733	7.66858	7.49259	7.53289	7.61669	7.53447	7.62406	7.23739
DGAT2	0.207394	0.0865172	-2.62895	0.750413	0.686598	0.714168	1.13954	0.254751	-0.33122	-0.873555	0.508845	0.149186	0.264837	0.409943	-1.28154	-0.957309	-0.138423	-0.129596	-0.818471	0.532461	-0.60976	-0.0654187	-0.0635313	-0.677514	0.140233	-0.342574	-1.40189	-0.228779	0.251732	-0.965459	0.706651	1.00492	0.167342	-0.848158	-0.818886	-0.312479	0.735353	-0.981277	-1.01006	-0.191055	-1.93144	0.557902	1.21035	0.657829	-1.75034	-2.73397	-1.79325	-1.94578	0.392597
ZNF112	4.18161	4.29241	3.60445	4.32409	3.4694	4.49284	3.57498	3.57257	3.58798	4.3194	4.11068	3.7647	4.40919	3.43807	3.36775	3.47086	4.56671	4.83594	4.62231	4.40898	3.1381	3.6839	4.27586	4.16107	4.27179	3.78404	3.97363	4.47137	4.45041	3.59345	4.40456	4.14725	4.52825	3.93628	4.56221	4.2226	4.50567	3.6221	3.25605	3.25349	3.88905	4.29827	4.29297	4.22599	4.48431	4.51223	4.22245	4.46756	3.7008
CS	7.34913	7.24246	7.20597	7.29535	7.40364	7.00354	6.48028	7.40364	7.19405	7.43775	6.95664	6.93976	7.21041	7.12918	7.20232	7.26289	7.24379	7.26807	7.14981	7.21129	7.09309	7.01485	7.45862	7.39782	7.23986	7.13485	6.96077	7.325	7.21214	7.38756	7.22879	7.31655	6.9754	7.24424	7.22252	7.04754	7.22879	6.95062	7.11996	7.14738	7.05341	7.02031	7.51411	7.34958	7.02138	7.10946	7.18581	7.22292	7.34609
LTK	1.5032	1.13398	0.726468	1.61247	2.03043	1.2618	-0.77063	1.30626	1.65692	0.580329	2.05078	3.09392	1.36699	2.45136	1.30593	2.01213	1.34958	1.50195	1.08554	1.39416	1.62286	2.33576	0.743712	0.93794	0.645329	0.959928	1.00563	1.28244	1.04937	0.837922	1.92684	1.35132	1.34117	1.41404	1.05943	2.06402	1.92698	1.59955	-0.527479	1.89459	1.0931	0.857058	1.31468	1.92574	0.6914	0.89142	0.802496	1.02033	2.09185
MRPS24	3.60349	3.70355	3.55123	3.72476	3.70939	3.61215	3.98188	3.56206	3.90981	3.57845	4.4657	3.85068	3.4395	4.65118	3.57344	4.74776	3.55753	3.88636	3.0953	3.87746	3.90938	4.5457	3.74686	3.32188	3.52809	3.72379	3.87441	3.43582	3.64411	3.7592	3.74241	3.58303	4.03554	3.60519	3.58069	4.77865	3.4154	3.50439	3.77196	4.13747	3.97268	4.15473	3.94538	3.57845	4.18239	4.07117	4.40051	3.97416	3.87459
ELMO2	7.1372	6.95162	7.17955	6.99238	6.93976	6.85881	6.75065	7.06658	6.86807	7.0178	7.08004	6.63717	6.9355	6.49389	7.03306	6.88664	6.88035	7.02207	6.97336	7.03458	6.95362	6.77298	7.04603	6.98962	7.17291	7.07242	7.23142	7.07097	7.02031	6.93876	6.95534	7.11592	6.94719	6.91888	6.97599	6.78386	6.87459	6.88361	7.27598	7.18694	6.93044	6.99435	7.08646	7.20193	6.95459	7.24424	7.21786	7.16928	7.25269
WAPL	5.79166	6.00679	5.81382	5.75227	5.58638	6.13717	5.73854	5.7266	5.78161	6.05924	5.60716	5.55227	6.13743	5.29205	5.7373	5.72732	5.98608	6.31281	6.15121	6.07061	5.47732	5.34674	5.95029	5.95595	6.21401	5.82751	6.07946	6.22663	6.21733	5.76376	6.03649	6.13446	6.08464	5.6206	6.13893	5.67899	6.14068	5.71304	5.68533	5.63186	5.83918	6.1617	6.17702	6.02089	5.9708	5.89497	6.03392	6.08819	5.98797
VMP1	5.39893	5.49094	4.58912	5.56318	5.2733	5.46599	5.69378	5.12822	5.45165	5.53821	5.02123	4.96271	5.49361	4.93986	5.2243	4.80317	5.14313	4.94687	5.07521	5.52581	4.73739	5.24973	5.66946	5.46861	5.31197	5.16757	4.79404	5.54782	5.58859	5.3388	5.46698	5.6181	5.33911	5.32462	5.4948	4.87255	5.5124	4.85855	4.68882	5.35831	5.02568	5.29835	5.60082	5.43038	5.06929	5.13401	5.6454	5.23045	5.45165
APPBP2	6.60458	6.7257	6.26601	6.56065	6.06761	6.78443	6.48926	6.35881	6.29563	6.81061	6.18949	6.11135	6.84136	5.61203	6.11529	6.18285	6.42783	6.54521	6.77881	6.81061	5.80524	5.96035	6.82485	6.5962	6.8817	6.24844	6.36614	6.95779	6.96206	6.36227	6.70801	6.73228	6.51107	6.27475	6.72165	6.25693	6.79599	6.16857	5.89558	6.1551	6.46105	6.70453	6.84167	6.60775	6.48131	6.7801	6.79299	6.67396	6.85056
POLD1	3.32147	3.307	3.57026	3.07546	3.12524	3.18336	3.32677	2.98971	3.64598	3.28149	4.49069	3.42214	2.87819	3.9216	3.1955	3.80635	3.25497	3.77607	3.03215	2.87301	3.75431	3.66616	2.71136	3.09815	2.74699	3.46093	3.12488	2.87301	3.02028	3.34565	2.99583	2.84951	3.46437	3.32129	3.31466	4.39191	3.04561	3.46046	2.9964	3.47345	3.64488	3.27994	3.05451	3.28394	3.68866	3.58817	3.20419	3.30297	3.17888
SEZ6	7.2583	6.82456	6.973	6.82215	6.91045	6.52889	1.68528	6.76255	6.61245	6.2451	6.58236	6.87524	6.92775	6.95703	7.23617	7.47894	7.16658	6.0059	7.02382	6.79058	7.19933	7.38386	6.61768	6.62778	6.85056	7.0267	6.75895	6.97805	6.96908	6.92228	7.12155	6.99165	6.49715	6.61052	6.99998	6.8296	6.66264	6.78386	7.0888	6.89224	6.81654	6.02919	6.95534	7.08419	6.96908	6.94185	6.78595	7.31156	7.08044
EIF4B	8.48384	8.47018	7.57995	8.10184	8.19908	8.35736	7.82087	7.84363	7.8762	8.43851	7.62897	7.99026	8.14389	7.06844	7.96904	7.02312	7.86373	8.2657	8.12343	7.98354	7.71995	7.66231	8.41759	7.94392	8.43576	7.94392	7.17607	8.46419	8.35467	7.84363	8.29371	8.3703	7.83492	8.05851	8.17444	7.56986	8.42971	7.42131	6.97371	7.7828	7.53447	8.13258	8.42376	8.26825	7.95684	7.96023	8.53375	8.07285	8.41759
SLC6A16	-1.03619	-0.575527	-0.0329573	-0.413007	-0.810318	-0.909182	-0.92081	-0.429029	-0.40771	-0.761478	-0.861292	-0.161182	-1.14307	-0.613278	-0.120149	0.77577	-0.909531	-0.7495	-1.51079	-0.145243	0.0897192	-0.253368	-1.67028	-0.677514	-1.29333	-0.887823	-0.455922	-0.853397	-0.19916	-0.0308914	-1.21819	0.58081	-0.1476	-0.423679	-0.987189	-0.965086	-0.493644	-0.264308	0.526946	-0.0199831	-0.365354	-0.527619	-0.27397	-0.545652	-1.17462	-0.379708	-2.25533	-0.494666	-0.556583
BICRA	4.59416	4.3268	5.53628	4.48607	5.10799	4.29887	4.51346	4.93257	4.59144	4.58406	5.48567	5.06979	4.4293	5.70809	5.20538	5.12765	4.8833	4.82877	4.63876	4.24506	5.62634	5.35275	4.50427	4.45186	4.31437	5.08582	4.84995	4.28847	4.29297	4.78118	4.39958	4.41179	4.77743	5.09961	4.75307	5.18563	4.06204	5.42723	5.55963	4.9933	5.32575	4.40414	4.22302	4.64719	4.78548	5.18166	4.99752	4.97043	4.57024
SPHK2	5.25194	4.7824	5.49276	4.9719	5.67188	4.89528	5.55546	5.20756	5.24475	4.9179	5.72118	5.52512	4.73286	6.05208	5.59425	5.32637	5.35901	5.17022	4.8676	5.09141	5.69378	5.79189	4.96729	5.09961	4.95766	5.27437	5.16238	4.91354	4.84345	5.33603	5.10475	4.89797	5.05193	5.56083	4.87403	5.65594	4.83234	5.43245	5.68786	5.63968	5.61654	4.91877	4.82444	5.0551	5.03078	4.82461	5.35918	4.8042	4.9691
RPL18	7.38942	7.19012	8.01535	7.44267	7.97348	7.02848	7.81059	7.57937	7.76723	7.08044	7.63156	8.012	7.06626	8.09085	8.26237	8.39353	7.55993	7.33906	7.09151	7.14503	8.35229	8.08373	7.35547	7.04948	7.26069	7.6442	7.78491	7.02175	7.00241	7.72613	7.2972	7.17046	7.34609	7.93566	7.47503	8.0567	7.06771	7.82649	8.49308	7.57043	7.79455	7.54856	7.02459	7.19283	8.02872	7.77063	8.28672	8.33975	7.49478
CA11	8.25043	7.78879	8.00448	8.19691	7.94075	7.50451	5.88227	8.01535	7.7211	8.05938	7.85853	8.04383	7.4697	8.93146	8.53375	8.9213	7.81059	7.2972	7.65231	8.0818	8.16448	8.58385	8.35229	7.93061	7.99556	7.8944	7.96819	7.96023	8.0784	8.49308	7.82377	7.75442	7.46761	8.53706	7.81637	8.59032	7.656	7.71451	8.50851	8.27044	8.23042	7.46082	7.84069	7.80762	8.06897	8.07285	8.54995	8.11622	8.15635
ISOC2	4.07893	3.52646	4.13206	3.88396	4.34534	3.66103	4.78153	3.86918	4.41161	3.77515	4.23777	4.24298	3.42402	4.46201	4.40299	4.47431	4.06963	3.92601	3.4242	3.81059	4.65609	4.03264	3.50816	3.5428	3.63075	4.19815	4.32661	3.41346	3.67273	4.01744	3.44983	3.81159	4.11325	4.21784	3.50533	4.91241	3.77104	4.11815	4.42588	3.92754	4.34442	4.00588	3.7527	3.84045	4.31997	4.14407	3.99275	4.20479	3.8768
U2AF2	7.00561	7.0645	7.44368	6.95296	6.83501	6.70971	7.01143	6.88822	7.18734	6.89517	7.72503	6.93044	6.56942	7.21629	6.99998	7.49536	6.92875	7.54908	6.78415	6.70632	7.32862	7.2858	6.82788	6.77298	6.62998	7.37727	7.16314	6.56374	6.53376	7.07384	6.66729	6.70393	7.40991	7.15918	6.95941	7.79309	6.63075	7.28375	7.18581	6.96765	7.48785	7.13152	6.46243	7.06231	7.54856	7.36038	6.98068	6.99165	6.77781
EPN1	6.74553	6.50607	6.77547	6.58236	7.26069	6.54221	6.29675	6.76255	6.76472	6.52387	7.04336	7.03603	6.35218	7.555	7.12367	7.44223	6.83982	6.25492	6.40852	6.59316	7.14462	7.40817	6.6637	6.53348	6.39303	6.95096	6.62373	6.44247	6.56666	6.82051	6.56942	6.59083	6.48178	6.93752	6.50044	7.25733	6.32238	6.83652	7.03023	7.10634	7.03239	6.43762	6.33471	6.6002	6.7807	6.74345	7.25687	6.93909	6.76022
MED29	6.18194	5.83174	6.02337	6.22044	7.01814	6.20799	6.76311	6.48581	6.23479	6.16354	4.99733	6.53458	5.9761	6.11061	6.57918	5.84443	6.37956	4.72967	6.22384	6.17436	6.88395	6.1595	6.16918	6.06267	6.42711	6.50774	6.21469	6.32698	6.19643	6.17762	6.18439	6.49257	5.35164	6.31934	5.92408	4.93371	6.38278	6.81838	6.83715	6.37574	5.84729	5.93472	5.78877	6.06416	5.95234	5.59369	6.67625	6.47596	6.3434
AHRR	1.19395	0.406543	0.121326	0.0192514	0.817053	-0.256188	-0.56485	-0.506924	0.355611	-0.2955	0.872229	0.981528	-0.0494275	0.828661	-0.011427	0.376061	0.546486	0.260792	-0.379495	0.703841	0.173355	0.380957	0.322992	-0.395267	0.322913	0.619472	-0.295298	0.125184	0.150246	0.110791	0.881102	0.472524	0.915566	0.142464	0.124162	-0.0675884	0.693696	0.578883	-0.79689	0.16987	-0.900296	0.267098	0.835311	0.167342	-1.17462	-1.80094	0.276332	-0.439579	0.461439
GSC2	-6.39827	-6.39827	-6.39827	-6.39827	-4.00002	-6.39827	-6.39827	-6.39827	-6.39827	-6.39827	-6.39827	-6.39827	-6.39827	-4.79775	-4.79775	-6.39827	-6.39827	-6.39827	-6.39827	-6.39827	-6.39827	-5.18739	-6.39827	-6.39827	-6.39827	-6.39827	-6.39827	-4.8829	-6.39827	-6.39827	-5.04957	-6.39827	-6.39827	-3.50583	-6.39827	-6.39827	-6.39827	-5.19724	-6.39827	-4.03642	-6.39827	-6.39827	-6.39827	-6.39827	-6.39827	-6.39827	-6.39827	-6.39827	-6.39827
ZNF275	5.67055	5.40333	5.55833	5.38122	5.35652	5.30336	5.42808	5.47712	5.02022	5.39776	5.35488	5.09709	5.52581	4.86306	5.23125	5.01821	5.43121	5.73619	5.54615	5.27095	5.02178	4.65307	5.45701	5.51601	5.89497	5.18928	5.42706	5.73198	5.5808	5.28024	5.42403	5.59722	5.32325	5.22287	5.53716	5.1056	5.63776	5.64148	5.7507	5.56972	5.24017	5.56453	5.90816	5.6315	5.27836	5.38903	5.3971	5.48401	5.66132
MTMR1	5.43245	5.33138	5.32589	5.434	5.42934	5.37711	4.55227	5.61635	5.36994	5.58971	4.87539	5.58987	5.51778	5.67463	5.56422	5.3072	5.62183	5.13317	5.5441	5.35455	5.48852	5.52275	5.52455	5.47656	5.47199	5.43213	5.38698	5.36759	5.35886	5.71983	5.5639	5.3454	5.02986	5.63112	5.52668	5.19084	5.45491	5.61492	5.52017	5.6963	5.41029	5.29111	5.35504	5.44134	5.38781	5.56083	5.79825	5.50384	5.49111
GPC1	7.12719	6.69617	7.40132	6.89683	7.26514	6.54138	5.63043	7.23239	7.2087	6.87125	6.97226	7.75678	6.72655	7.71451	7.48572	7.30785	7.46367	6.17389	7.0876	6.94454	7.88389	7.6585	6.73442	6.80273	6.26079	7.35675	7.28655	6.61538	6.79088	7.38341	7.2858	6.39551	6.88988	7.43076	7.35125	7.33286	6.72865	7.66858	7.60732	6.75391	7.25098	6.58833	6.40572	7.06594	6.99238	7.15147	7.12558	7.34868	7.07024
ADCK1	2.50287	1.56749	2.27604	2.09854	2.43091	1.32105	4.37127	2.60132	1.6871	2.32492	1.52393	2.68352	2.11215	3.14745	1.98704	3.46528	2.38387	0.653224	2.00889	2.26817	2.42573	3.20148	2.13414	2.21284	1.92655	1.91236	2.27228	2.22602	2.18769	2.50649	2.34121	1.99975	1.47944	2.74298	2.21923	1.8145	2.23242	2.06752	2.61709	2.93088	2.21993	1.09467	2.11145	2.29986	1.966	2.27146	1.89658	2.21535	2.46088
HAGH	5.86714	5.84575	5.62756	5.58671	6.02771	5.67522	5.53853	5.60559	5.85763	5.45717	5.56794	5.86471	5.41525	6.32903	6.14634	6.08054	5.68639	5.31691	5.33264	5.79033	5.79357	6.44297	5.71832	5.79127	5.7003	5.78337	5.3634	5.54889	6.00993	5.84992	5.90816	5.59216	5.45182	5.98441	5.3946	5.75261	5.59462	5.28452	5.86315	6.06228	5.68735	5.19867	5.65702	5.76025	5.69469	5.57762	5.96543	5.74239	5.93015
RNF4	5.90156	5.79659	5.90376	5.82001	6.1288	5.826	5.43848	5.75244	5.80541	5.89067	6.04088	5.63043	5.8664	5.54477	5.79322	5.62667	5.8289	6.09913	5.84011	5.82432	5.58441	5.66115	6.01518	5.74037	5.94499	5.88126	5.70013	5.81234	5.87626	5.6504	5.78354	6.11669	5.88205	5.67095	5.76605	5.91222	5.93398	5.65255	5.66058	5.73317	5.75521	5.97535	5.95788	6.02173	5.8277	6.00806	6.20448	5.96543	6.02898
CASP8	0.672598	1.06991	0.451467	0.937384	0.472114	1.00012	2.30291	0.559614	1.31606	0.685878	0.708026	-0.028948	0.91527	0.0370186	0.809508	0.455577	0.038517	-0.129596	0.791889	0.747737	0.632936	0.182888	0.176985	0.919181	0.736114	1.30122	1.00563	0.687751	0.306902	0.714657	0.706651	0.828151	0.20304	0.361852	0.96433	0.195882	1.33314	0.614282	0.771016	0.92092	1.05752	0.490421	1.17235	0.865325	1.62286	-0.3325	1.60664	0.911726	0.392597
LIMCH1	7.1071	7.21786	7.47388	6.97738	6.68874	7.16532	8.25908	7.24551	7.17331	7.05667	6.86574	6.84918	7.3724	6.23413	6.88693	6.51058	7.03378	7.26331	7.39031	7.04569	6.68473	6.35048	6.93943	7.26331	7.31852	6.7596	7.75678	7.04261	6.82246	7.045	7.13194	7.16144	7.25644	6.82931	7.1334	6.32951	7.35856	7.45862	7.51152	7.06487	7.02741	7.04713	7.21585	7.09189	6.84845	6.94719	6.21359	6.98859	7.02382
INTS13	3.26626	3.3384	3.29904	3.54104	2.75025	3.44768	4.92939	3.18089	3.36861	3.34696	3.3524	2.94226	3.53173	2.66441	2.50954	2.17375	3.21952	3.67129	3.47062	3.46174	2.7927	3.15054	3.54802	3.35513	3.06726	3.15799	3.52529	3.336	3.42673	3.12339	3.27157	3.13919	3.65949	3.26626	3.38932	3.02353	3.21302	3.30584	3.00991	2.73816	3.42256	3.70987	3.42402	3.32563	3.63183	3.4342	3.04352	3.36002	3.054
TM7SF3	4.3181	4.3158	4.27336	4.38069	4.14407	4.56548	4.83641	4.61679	4.44238	4.39229	3.96841	3.55151	4.71107	2.72065	4.29755	2.95363	4.28089	4.57637	4.58618	4.17351	3.84094	2.97925	4.45294	4.3481	4.4508	4.38167	4.80637	4.49614	4.5593	4.17185	4.18753	4.87747	4.34584	3.81288	4.24853	3.30116	4.78587	4.8526	4.6351	3.70493	4.26348	5.09976	4.44384	4.35488	4.15715	4.02077	3.65198	4.23824	4.57024
DLX3	-6.39827	-6.39827	-6.39827	-6.39827	-6.05371	-6.39827	-6.39827	-6.39827	-6.39827	-6.39827	-4.75656	-6.39827	-6.39827	-6.39827	-6.39827	-6.39827	-6.39827	-4.60198	-5.19724	-6.39827	-6.39827	-6.39827	-6.39827	-6.39827	-4.8829	-6.39827	-4.76571	-4.8829	-6.39827	-6.39827	-6.39827	-6.39827	-4.80233	-4.82064	-6.39827	-4.66294	-6.39827	-6.39827	-6.39827	-6.39827	-6.39827	-4.90259	-6.39827	-6.39827	-6.39827	-6.39827	-6.39827	-6.39827	-6.39827
SPA17	1.09164	1.49798	0.306106	1.80892	0.992353	1.75652	1.64137	1.06288	1.02322	1.32228	1.37026	0.968788	1.69119	0.923625	0.131506	0.672121	0.949326	1.52638	0.873987	2.02094	0.351328	1.45457	1.60032	1.30802	1.32722	1.30122	0.793274	1.63665	1.55204	1.05603	1.68161	1.73281	1.37208	0.718975	0.980463	1.17664	1.34493	1.53005	1.1391	0.977236	0.760554	1.67024	1.4922	1.08782	0.931545	0.097559	0.358135	0.216478	1.36761
TSPAN32	-0.139579	-2.07147	-0.719329	-1.40137	-0.204493	-1.16065	0.687751	-0.684653	-0.649434	-0.407236	-3.35753	0.680864	-1.43736	0.752226	0.423851	-1.33748	-0.758214	-4.0592	-1.43211	-1.18925	0.682502	-0.446859	-0.391705	-0.207754	-0.496059	-1.56615	-0.850851	-0.385736	-0.951471	-0.0308914	-1.68812	-2.00594	-2.53739	-0.0814197	-0.480493	-2.60394	-0.714846	-0.147223	0.594929	-0.481007	-0.496225	-2.4021	-0.938023	-0.839443	-1.4379	-1.40189	-1.04253	-0.683968	-0.556583
CCN5	-0.710412	-1.05598	-1.15712	-0.413007	-0.989333	-0.453372	-0.394824	-1.58149	-0.855298	-1.66847	-3.35753	-0.778103	-2.77725	-0.445263	-0.295709	-1.33748	-2.30489	-1.75481	-1.35074	-2.95098	-0.0623186	-1.43911	-2.24154	-1.54375	-2.10562	-1.04724	-1.09435	-1.88384	-2.00026	-1.32169	-1.35095	-0.799085	-1.977	-1.75002	-2.02489	-2.91072	-2.2351	0.284288	-0.256779	-0.768588	-1.80869	-0.658577	-3.07267	-1.71707	-0.0974937	-1.68923	-1.52839	-0.742943	-2.07321
DMRT3	-6.39827	-6.39827	-6.39827	-6.39827	-6.39827	-6.39827	-6.39827	-6.39827	-6.39827	-6.39827	-6.39827	-6.39827	-6.39827	-6.39827	-4.79775	-6.39827	-6.39827	-6.39827	-6.39827	-6.39827	-6.39827	-6.39827	-4.82522	-6.39827	-6.39827	-4.02425	-6.39827	-6.39827	-6.39827	-6.39827	-4.40904	-6.39827	-6.39827	-6.39827	-6.39827	-6.39827	-6.39827	-6.39827	-6.39827	-6.39827	-6.39827	-6.39827	-6.39827	-6.39827	-6.39827	-6.39827	-6.39827	-6.39827	-6.39827
ST3GAL6	4.82618	5.00684	5.61175	5.23297	4.83041	5.37536	3.86997	5.32411	5.42251	5.24459	5.01551	5.37043	5.44551	5.04615	5.64523	5.52756	5.29499	4.63431	5.26939	5.39844	5.63301	4.7967	5.13471	5.25833	5.02585	4.90854	6.4361	4.811	5.09709	5.23959	5.00741	5.39664	5.56575	5.63776	5.09276	4.8752	5.2458	5.69939	6.35517	5.14479	5.46545	5.42934	5.69855	4.54684	5.26733	4.84912	3.96782	5.12074	5.07343
ATP2C2	0.953445	0.0865172	0.726468	0.203284	0.360218	0.00385279	1.65441	0.439621	0.20634	-0.453372	0.679195	0.557493	-0.262569	0.30866	0.601855	0.713407	0.650327	1.20395	-0.231804	0.179872	0.787821	0.0925479	0.472114	0.101465	-0.105806	0.718593	0.985456	0.125184	-0.0408213	0.90252	-0.400458	-0.589016	0.39883	1.05063	-0.480493	0.497555	-0.605909	0.80599	0.97096	0.368296	0.370654	0.515582	0.743142	0.715417	0.466965	-0.3325	-0.27632	0.400699	1.04571
NGFR	4.12462	4.39174	4.331	4.20958	4.30117	4.0885	5.35114	4.06476	4.44651	3.98378	5.35114	3.96891	4.44445	3.72201	3.73731	4.85711	4.07212	4.5743	4.24089	4.33617	3.90938	4.61248	3.76916	4.54928	3.72035	4.09802	3.63516	3.67045	3.45206	3.54864	3.9544	4.39363	4.64773	3.97066	3.28844	5.24534	3.94994	3.39321	3.14778	3.67578	3.90627	4.5751	4.13246	4.46914	3.91024	4.56864	4.13783	3.75431	3.37644
CDON	6.09299	6.4417	6.50639	5.95734	5.51809	6.04817	0.805705	6.4679	6.02857	6.63638	6.12369	5.99255	5.99792	6.10944	6.31823	6.48004	6.13805	6.52022	6.42831	5.8966	6.26833	5.98875	5.93271	6.47385	6.12863	6.04613	5.93787	5.96922	6.32698	6.27061	5.92892	6.27928	5.98181	6.36796	6.25005	6.20619	6.25419	5.99521	5.41675	6.59762	6.1134	6.07103	6.10251	6.38631	6.32627	6.61192	7.01041	6.4448	6.5103
TAF2	4.87859	4.99733	4.27063	4.83849	4.51835	5.11054	4.41415	4.78366	4.73457	5.08491	4.22209	4.50393	5.08737	3.56735	4.357	3.02177	4.86506	5.03668	5.09976	5.07378	3.95728	4.15845	4.94798	4.85806	5.29449	4.60442	4.60719	5.2306	5.21091	4.70171	4.93812	5.12803	4.72789	4.51999	5.10008	4.15845	5.08434	4.34984	3.63584	4.60586	4.64195	4.90691	5.17546	4.94189	4.69778	5.02268	5.20524	4.83022	5.04568
HIPK2	8.25908	8.31246	8.59325	8.00448	8.01363	8.30285	10.0017	8.52475	8.14849	8.02388	8.59669	8.07999	8.37261	7.49147	8.37544	7.49368	8.02043	8.40906	8.27252	7.95011	8.37674	7.67896	8.05938	8.53706	8.30762	8.21788	9.24672	8.32257	8.0747	8.22178	8.10681	8.21788	8.24354	8.20518	8.3251	7.50759	8.38469	9.24672	9.22553	8.18767	8.65627	8.47018	8.26355	8.53706	8.18876	8.17444	7.67896	8.05308	7.929
TNPO3	5.64985	5.74604	5.40857	5.83676	5.53821	5.7773	5.17441	5.51616	5.61223	5.78291	5.73619	5.31197	5.66097	5.34405	5.4095	5.8469	5.42477	5.81345	5.63604	5.70532	5.41297	5.43382	5.84594	5.4633	5.74622	5.51035	5.38037	5.73854	5.8299	5.59842	5.65869	5.85915	5.61511	5.42289	5.68092	5.79453	5.67522	5.42723	5.14497	5.62022	5.27836	5.79373	5.85406	5.79166	5.5053	5.70495	5.70994	5.6945	5.84613
BORCS8-MEF2B	2.01591	2.00144	1.88767	2.16203	2.72398	1.60868	3.47222	1.93919	2.02063	1.79687	2.42148	2.29878	1.71464	2.34827	2.14371	2.60413	1.95595	1.66389	1.6216	2.16674	2.42573	2.57488	2.0067	1.691	1.96854	2.39909	2.13315	2.1943	1.9598	2.05449	2.04967	2.01213	1.88637	2.34586	1.66336	2.32598	2.00321	1.93068	2.34413	2.50796	1.89847	2.04075	1.99206	1.89626	2.27802	2.07827	2.8283	2.37001	2.32095
RFXANK	3.2133	2.81695	3.12462	3.21952	3.5499	3.22562	4.55573	3.36431	3.72531	2.82301	3.05493	3.59424	2.91744	4.13062	3.64636	4.06947	3.2618	1.79643	2.74397	3.20011	4.01146	3.89885	2.73236	2.72398	2.74699	3.4929	3.74574	2.68809	2.83849	3.34565	2.95008	3.01814	2.97579	3.36775	2.82661	2.89378	2.99972	3.8247	4.14845	3.45206	3.49011	3.37826	2.86254	2.97078	3.4022	3.01529	3.20831	3.4422	3.1525
TMEM161A	3.40124	3.16709	3.88348	3.47042	3.83566	3.1707	4.24408	3.71059	3.72913	3.30505	3.66927	3.8124	3.05696	4.53381	3.69865	4.40941	3.65407	2.82509	3.26846	3.20011	3.84428	4.22898	3.31301	3.05644	2.93414	3.88289	3.79401	3.02915	3.10059	3.71519	3.35028	3.3476	3.16154	3.54189	3.49943	3.86959	3.25369	3.83244	4.04989	3.8221	3.95759	3.17044	3.18845	3.41031	3.77557	3.84719	3.47651	3.60729	3.26494
LPAR2	0.13915	-0.208843	-1.36725	-0.0127859	0.919365	0.295835	2.19784	-0.305038	0.752573	-0.365354	0.737368	0.00651343	-0.17346	0.672121	0.663031	0.77577	0.094927	-0.261418	-0.719329	0.342104	0.403035	0.474142	-0.503876	-0.525246	-1.4926	0.552727	0.204308	0.196422	-0.446859	-0.627999	-0.150901	-0.250883	0.0531563	0.0323897	0.597086	-0.160116	-0.144749	0.614282	0.398492	-0.526089	-0.544558	-0.566309	0.0286554	0.072658	0.392815	-0.379708	-1.2378	-0.329845	0.145845
CTSA	6.31141	6.29145	6.33245	6.31161	6.33245	6.12566	5.73299	6.39551	6.43127	6.09278	5.97374	6.27745	5.92097	6.79599	6.59374	6.60458	6.09601	5.75447	6.03831	5.69647	6.63492	6.42783	5.95081	5.93747	5.93548	6.56194	6.08756	5.68364	5.89085	6.54572	5.96035	5.92639	5.89611	6.29627	6.27857	6.11861	5.89415	6.81226	6.1184	6.07103	6.07923	5.95716	5.55019	6.07628	6.12736	6.13047	6.07103	6.16877	5.97294
SUGP2	8.16875	7.86013	7.79742	7.86087	8.23891	7.96819	6.89615	8.11241	7.85853	8.05938	7.87485	7.91474	7.88677	8.09639	7.9276	7.85222	8.05308	7.94075	8.06381	7.91474	7.79742	7.54578	8.10283	8.22628	7.79019	7.93061	7.74949	8.07667	8.00989	8.1824	7.96819	7.59136	7.68563	8.0421	8.25908	7.51633	7.92611	7.79309	7.48623	7.85853	7.60372	7.57937	8.01535	8.04568	7.80612	7.92135	7.71735	7.85006	8.10283
SLC12A2	6.06185	6.16701	5.75948	5.6195	5.43466	6.10588	7.62275	6.12566	5.73198	6.07883	6.24867	5.50687	6.05082	5.18365	5.23791	5.64096	5.48547	6.61596	6.15056	5.70637	5.25194	5.2234	5.97253	6.09665	6.15734	5.79698	6.15601	5.79806	6.01597	5.45219	5.84268	6.02557	6.6609	5.6651	5.68345	6.31912	5.83077	5.58109	5.48095	5.45612	5.97452	6.22663	5.92097	5.91367	6.26786	6.14435	5.7999	5.45752	5.70067
SNX24	3.08528	3.04328	3.03247	3.08847	3.0578	3.0671	4.8279	3.12261	2.9645	3.12544	2.80771	3.13895	3.3054	3.31014	3.07434	3.30067	3.01072	2.55808	2.89328	3.38235	3.27157	3.20555	2.971	3.50792	3.10126	2.92563	3.28558	3.30047	3.25894	3.34152	3.43851	3.27825	3.03247	3.26626	3.00262	2.66133	2.96705	2.90939	3.4198	2.92203	3.15634	2.87656	3.36209	2.96668	3.21347	2.85182	3.07675	3.05579	3.46072
EYA2	1.60396	1.24205	1.71719	1.29927	1.69213	1.51415	3.16499	1.8699	2.08555	1.48342	2.28956	1.86621	1.33842	1.69241	1.36427	2.56621	1.34958	2.20819	1.73217	1.22174	2.7509	1.45457	1.25021	1.32444	0.939703	2.2995	1.65192	0.952261	1.06522	1.61868	1.25098	1.27201	1.31506	1.41404	1.11839	2.28019	1.5627	2.11129	2.50441	1.38227	1.99611	2.58215	1.0274	1.46917	1.5361	0.89142	0.276332	1.50855	1.1167
CNN2	0.544683	1.86506	1.54949	1.86088	3.35647	1.12039	3.89584	1.01805	2.00604	1.3842	2.34879	0.292691	0.355611	1.14203	2.50066	1.03484	1.74167	2.03043	1.2015	1.16164	2.55365	0.930412	0.443679	1.08447	1.98974	0.761947	2.93153	0.763605	0.996401	2.37737	-0.324221	2.63373	2.36944	1.80892	0.363595	0.869979	1.33314	1.90615	2.76779	1.63982	1.70565	1.68931	1.9738	1.13205	2.19657	1.69589	1.11703	2.07457	1.33186
ABCA7	5.1231	5.63569	5.93671	4.98795	4.68073	4.23839	3.75934	4.77623	4.97246	5.09646	5.70846	4.75253	3.92601	6.37885	4.28309	5.90672	4.8978	5.40443	4.92972	4.94952	4.96945	6.35291	4.90136	5.43053	3.86816	5.56932	4.8526	4.29	4.70642	5.44116	4.93932	4.06557	5.37502	4.91531	4.95692	5.47622	4.93986	5.25024	4.6213	5.19543	5.24017	3.80803	5.19607	4.30168	5.3908	4.97945	4.04046	4.33687	5.23686
SNCAIP	4.08701	3.90177	3.74686	3.97559	3.30612	3.84883	1.28164	3.87245	3.49206	3.95602	3.81668	3.89733	4.16369	3.80124	3.52852	3.91828	3.65217	3.85122	4.20504	3.85027	3.78682	3.87459	4.14783	3.98702	4.24121	3.98037	3.5862	4.08056	4.26106	3.93069	3.94034	4.336	3.85106	4.01969	3.72121	3.53755	3.6725	3.66904	3.86219	3.97288	4.20578	3.97903	3.7483	4.07893	3.70684	4.33921	4.04475	3.88669	4.24356
DDX20	4.31222	4.3982	3.98857	4.17844	3.99727	4.22088	2.62525	4.23428	3.72913	4.40807	3.81668	4.28165	4.37592	3.77969	3.97752	3.47468	4.30361	4.29313	4.46555	4.46015	3.88125	4.12199	4.55627	4.29	4.50288	4.0767	4.13387	4.4917	4.35681	4.30659	4.45994	4.25316	4.27367	4.12058	4.40051	4.05072	4.11723	3.6794	3.68739	4.23735	4.01241	4.27388	4.37023	4.32523	4.2029	4.4915	4.37673	4.38908	4.29928
BTBD1	6.44767	6.63582	5.81766	6.60303	6.48309	6.72312	6.7983	6.3598	6.41522	6.7257	6.12369	6.09057	6.91377	6.03831	5.91205	5.70013	6.43316	6.51002	6.30338	6.94719	5.81958	5.86825	6.58974	6.58236	6.53348	6.28628	6.27878	6.74126	6.88227	6.21088	6.71735	6.79599	6.46429	6.18285	6.38131	5.90287	6.79599	6.18906	6.09479	6.32719	6.36468	6.69129	7.009	6.41841	6.11881	5.97276	6.32813	5.98277	6.53791
FAR2	2.69386	3.10566	1.51139	3.10256	2.74675	3.45176	2.18651	3.00722	2.09835	3.55008	2.06116	1.45791	3.07272	1.18088	1.72023	0.919365	2.36868	2.93553	2.73607	3.41583	1.26512	2.20538	3.24375	3.46348	3.3611	2.81091	1.9911	3.70915	3.35061	2.56692	2.66885	3.04745	2.98106	2.62638	2.98375	1.82979	2.88682	1.63081	1.54443	2.62273	1.99611	2.68408	3.62923	3.04456	2.67992	2.97598	1.92712	2.96268	2.24435
BCAS1	5.73424	5.92639	7.39408	5.23222	5.94421	5.57798	9.76628	6.64436	6.18758	5.57963	6.94323	6.17267	5.35311	5.18069	6.85881	6.7317	5.22943	5.80813	5.74408	5.69121	7.49773	5.57846	6.08344	6.90274	5.46309	5.73163	8.03354	5.38415	5.26432	6.09601	5.60716	5.2839	6.11061	6.89224	6.17725	5.42067	6.41841	6.76052	7.97172	6.05459	6.42588	5.51486	5.10292	6.14025	6.42588	6.61192	6.8453	6.77725	5.5307
POU1F1	-3.03335	-2.87497	-4.90259	-3.27039	-4.38927	-3.06908	-4.81148	-2.67809	-3.10965	-3.1056	-2.66696	-2.68389	-2.54369	-3.09703	-3.97365	-1.33748	-2.97017	-2.30289	-3.30732	-2.51002	-2.83337	-3.32736	-4.03034	-6.39827	-1.82852	-3.74748	-3.00899	-1.88384	-2.00026	-2.89027	-2.12522	-2.75107	-3.09344	-2.03079	-2.85925	-1.47765	-2.60266	-3.99098	-3.03921	-2.54369	-2.90772	-2.23278	-1.62256	-2.88802	-2.41042	-3.59591	-1.90096	-3.88748	-2.90323
CHI3L2	-1.63896	-3.5323	-1.45055	-0.837039	-3.47877	-3.35753	2.57457	-2.36402	1.24575	-3.1056	-2.97017	-1.67987	-2.13031	-2.78522	-2.99171	-2.8237	-1.49617	-4.0592	-2.20623	-1.8277	-1.76067	-4.5189	-1.28463	-1.45307	-1.13164	-1.12559	-1.51457	-1.04042	-2.13268	-1.77993	-2.00675	0.990949	-2.53739	-2.82142	1.65233	-1.47765	0.816636	3.25757	-1.5122	-2.12841	-1.93144	-0.485747	-3.07267	-0.0361416	-0.466221	-3.59591	-2.55149	-1.8075	-2.90323
SBNO2	3.79377	3.89963	5.28247	3.75409	4.70674	3.85106	4.97961	4.11465	4.32641	3.90805	4.33617	4.21007	3.53811	4.79327	4.84898	3.6082	3.74325	3.66315	3.88946	3.51043	4.96679	4.27609	3.71968	3.50468	3.90445	4.29115	3.94585	3.29654	3.3228	3.99808	3.49584	3.70404	4.38441	3.79503	4.21084	3.9682	3.63263	4.62334	4.58389	4.03145	4.39613	3.86723	3.33633	3.82963	3.81199	3.64423	4.06585	3.27246	3.66638
PMS1	4.49904	4.79198	4.1222	4.88841	4.41954	4.68395	4.53455	4.8376	4.45422	4.74709	3.83205	5.04809	4.74131	4.81284	4.54481	4.48791	4.82029	4.25765	4.85547	5.07903	4.60498	4.82064	4.80637	4.5774	4.68377	4.5457	4.66324	5.02284	4.98435	4.74259	5.03214	4.61551	4.66324	4.78901	4.82737	4.28696	4.70243	4.29115	4.54699	4.37728	4.72105	4.3049	4.7949	4.51775	4.54308	4.69334	4.84979	4.78731	4.41289
HMG20B	2.65034	2.9333	3.45131	2.78796	2.76798	2.67814	5.37661	2.7901	3.7008	2.48537	4.17866	3.17019	2.59763	3.18042	3.47345	4.19288	2.73379	3.34323	2.38717	2.67393	3.43346	3.22853	2.5359	2.73028	2.3239	3.50046	4.13387	2.32072	2.27371	2.86695	2.32014	2.22403	3.33314	3.11806	2.61506	4.16909	2.41052	3.87562	4.06521	3.02274	3.70143	3.62157	2.66507	2.42522	3.82406	2.94848	2.47635	3.11139	2.60132
CALCRL	4.13153	3.74451	4.32851	3.66661	3.67517	4.85276	3.47222	4.66908	4.62786	4.1175	3.39063	3.58191	5.52721	3.29356	4.38589	3.18013	4.87674	4.26298	4.52302	5.1419	3.39306	2.34013	4.25822	4.51492	4.95883	3.13872	5.796	4.01779	4.16762	4.21633	4.43602	4.81262	4.81593	3.89031	3.99928	2.74749	4.92957	4.94332	5.23791	3.63891	4.36494	5.27081	5.01375	4.13701	3.68866	3.44343	3.04733	4.28184	3.77515
TAF11	4.12248	4.17118	4.26412	4.40134	4.43827	4.23409	4.73876	4.29625	4.01506	4.25197	3.68371	4.60183	4.20992	5.11313	4.4674	4.99487	4.17866	3.81456	4.21103	4.08087	4.61035	4.60814	4.20422	4.15001	4.14742	4.22164	4.17443	4.18472	4.25155	4.33512	4.19899	4.13701	3.84018	4.36577	4.42374	4.17185	4.23315	4.0816	4.40531	4.46555	4.38826	4.0014	4.16657	4.02773	4.36756	4.4793	4.75845	4.63618	4.39863
ANKS1A	6.38278	6.48107	6.23578	6.56194	6.51474	6.45024	5.65702	6.59492	6.53823	6.09141	6.55147	6.52553	6.38418	6.52682	6.42588	6.24956	6.21976	6.33635	6.44814	6.32513	6.51268	6.65966	6.275	6.69895	6.26786	6.79239	6.62751	6.31397	6.32158	6.38204	6.18973	6.39622	6.43686	6.38347	6.40723	6.43841	5.98875	6.70218	6.99435	6.43178	6.4361	6.14435	6.44649	6.50155	6.28285	6.10693	5.56184	6.04944	6.23718
AP3D1	7.47388	7.16928	7.40947	7.3218	7.71735	7.12558	6.7386	7.53181	7.38095	7.19933	7.48328	7.49839	7.11996	7.45004	7.38986	7.04795	7.52948	6.96328	7.17527	7.23318	7.42177	7.45674	7.26247	7.29832	7.18509	7.49478	7.12034	7.20473	7.23239	7.52649	7.31655	7.30399	7.12328	7.42318	7.34781	7.25733	7.08682	7.41631	7.31467	7.56572	7.31953	7.00496	7.13261	7.47282	7.26758	7.20232	7.41234	7.2972	7.3724
ZNF76	5.43447	5.0865	5.47508	5.06508	5.64523	5.05056	5.37363	5.64113	5.39045	5.32941	5.12058	5.68639	5.03302	5.83993	5.68325	5.40008	5.5193	5.0865	5.1981	5.16443	5.70553	5.64393	5.00647	5.56678	5.09521	5.38946	5.24308	5.14771	5.09709	5.75611	5.1981	5.0157	4.9492	5.57831	5.52756	5.17868	5.22444	5.68364	5.49498	5.70828	5.37028	4.69921	5.07343	5.17902	5.40982	5.3097	5.44873	5.42289	5.2552
SLC9A3R2	5.14598	5.28024	5.31089	4.96208	5.21906	5.14263	4.67057	5.53124	5.17225	5.09432	5.51705	5.75261	4.83197	6.1624	5.80573	5.93489	5.45579	4.85886	5.11395	5.25221	5.93911	6.04899	4.85711	5.01409	5.16757	5.84594	5.97843	4.82461	5.02486	5.20359	5.02339	5.08348	4.94556	5.94103	4.90372	5.67319	4.69349	5.26811	6.2401	5.31799	6.01775	5.14071	4.67032	5.14205	5.64264	5.6406	6.34318	5.74478	5.41279
NTHL1	3.50929	3.21347	3.06852	3.33211	3.49092	2.93199	3.31104	3.11708	3.2008	3.18486	3.4077	3.51267	2.8829	4.74259	3.5166	4.26298	3.10801	2.51009	3.05889	3.3895	3.51286	4.34751	3.44467	3.00806	3.02609	3.54084	2.82647	3.15291	3.41859	3.34565	3.27572	3.01052	2.9481	3.5953	2.95491	4.07839	2.88682	2.97759	3.66358	3.32783	3.64488	2.75723	3.05622	2.71958	3.39689	3.27719	4.00391	3.57117	3.5007
UHRF1BP1	5.49974	5.434	5.17075	5.46914	5.33138	5.53906	4.26569	5.40931	5.2189	5.59216	5.02123	5.16474	5.53958	4.95866	5.38622	4.74489	5.40548	5.47674	5.62951	5.29031	4.94717	4.94314	5.4544	5.5465	5.64166	5.30336	4.82877	5.84107	5.73783	5.37988	5.42821	5.47747	5.27658	5.08788	5.51985	4.58636	5.7468	4.97548	4.81747	5.31902	5.06212	5.31465	5.61689	5.48711	5.08208	5.28372	5.3928	5.38534	5.66407
GNAI3	5.65578	5.87837	5.82315	5.80472	5.62391	5.91637	5.88457	5.562	5.925	5.90672	6.36688	5.67538	5.95385	5.7911	5.65972	6.07587	5.74108	6.2907	5.85663	5.68295	5.73145	5.84575	5.71435	5.69141	5.82843	5.70653	6.1108	5.72748	5.63901	5.75928	5.7402	5.64024	6.33451	5.66388	5.9706	6.30312	5.80655	6.00993	5.73265	5.63186	6.03227	6.36372	5.99773	5.77237	6.10426	6.12351	5.60293	5.77253	5.57932
IPO5	7.19442	7.23488	6.94323	7.07892	6.99397	7.16616	7.15771	7.0563	7.15457	7.2064	6.91963	6.96765	7.36671	6.59111	6.83747	6.63272	7.06083	7.07749	7.12192	7.23905	6.68073	6.87459	7.24927	7.12155	7.30032	7.15457	6.90691	7.26069	7.25015	7.04152	7.21865	7.2972	7.23575	6.98507	7.00496	7.03971	7.26807	6.84104	6.73626	7.00208	6.8758	7.34365	7.45566	7.27188	7.05774	7.06413	7.06231	7.08646	7.1411
OAT	6.66508	6.69419	6.38442	6.66148	6.49622	6.66646	7.12961	6.63664	6.4974	6.63024	6.25647	6.07082	6.86013	5.38903	6.24033	5.629	6.68651	6.64436	6.50846	6.68217	6.1367	5.90083	6.77669	6.79024	6.6907	6.40572	6.47495	6.78152	6.82848	6.49547	6.751	6.61998	6.52815	6.51716	6.56194	6.00746	6.68587	6.22198	6.48256	5.91403	6.38395	6.73685	6.67928	6.53134	6.42876	6.43459	6.52889	6.73891	6.73626
WDR3	4.32523	4.50048	3.79624	4.41691	4.01298	4.66582	3.82546	4.12058	3.96908	4.40807	4.05007	3.83518	4.54079	3.13895	3.85363	3.68934	4.42231	4.63782	4.67337	4.6504	3.67517	3.56639	4.91083	4.35208	4.56882	4.1674	3.95344	4.93914	4.77919	3.87098	4.46699	4.93076	4.40665	4.14428	4.43655	4.04367	4.62113	3.85651	3.63584	3.57471	4.09629	4.53529	4.6644	4.70907	4.19864	4.35074	4.70409	4.46756	4.57837
PKN2	5.49513	5.85121	6.14415	5.9587	5.69414	6.19853	5.96565	5.82017	6.25553	6.06939	5.55283	6.10652	6.07717	5.48385	5.82121	5.73582	6.07542	6.02012	6.2618	5.96728	5.84575	5.57453	5.6617	5.7781	5.9761	6.01333	6.23988	5.74513	5.56865	6.00473	6.0335	5.82368	6.61596	5.74387	6.0698	5.9331	5.91657	5.92639	5.65799	5.92655	6.12431	6.1806	5.75856	5.67538	6.31397	6.4147	5.68057	5.99792	5.41847
WDR18	4.20307	4.26085	4.13479	4.35869	4.79367	4.119	3.85289	4.24356	4.33224	4.55978	4.34476	4.82478	4.13747	5.81402	4.61296	4.98044	4.41936	4.02009	4.0681	4.5559	4.86458	5.35212	4.20619	3.96924	3.85632	4.38441	4.42793	4.29479	4.33132	4.24089	4.42509	4.41415	4.0168	4.83641	4.41267	4.79308	4.17118	4.29928	4.65717	4.7566	4.90933	3.95169	4.02841	4.08338	4.57228	4.72789	4.93403	4.65185	4.5253
TRAM2	3.00836	2.64802	3.19471	2.53445	2.4441	2.54266	2.95626	2.77012	2.8654	2.4672	3.28489	2.71085	3.05202	2.16079	2.6898	2.87006	2.51127	3.5887	3.1853	2.57488	2.70361	2.39397	2.73791	2.73607	2.79734	2.76654	3.42332	2.74342	2.51059	2.75388	2.44971	2.37747	2.86842	2.79373	2.56961	2.82619	2.66885	3.42046	3.16776	2.08555	2.52402	3.21756	2.62969	2.88154	2.76105	2.89714	2.23034	2.67372	2.81023
NTN1	4.45363	3.99275	4.80808	4.54239	4.74094	4.68395	5.48108	4.73524	4.8515	3.82963	3.79167	4.25553	4.46896	4.34896	4.84639	4.36903	4.38508	4.17759	4.0475	4.18026	4.69921	4.10745	3.96041	4.61659	4.60275	4.74077	5.03668	4.24072	4.28552	4.74259	4.13676	4.40228	3.97363	4.40023	4.33149	4.09237	3.82846	5.254	5.66611	4.42148	4.38589	4.4317	4.24853	4.5223	3.94021	3.02097	2.81001	3.90102	4.27085
GLP2R	-1.83834	-2.63284	-0.957504	-2.97858	-1.76749	-1.99275	-1.91793	-2.36402	-2.04033	-1.88699	-1.22251	-2.49636	-1.95472	-2.31706	-2.66936	-1.49713	-2.59104	-1.92181	-2.65953	-1.94503	-2.83337	-2.86755	-4.82522	-1.63896	-2.92713	-2.44285	-0.708455	-2.0253	-3.19051	-3.56702	-2.58458	-2.75107	-1.06951	-2.03079	-3.1056	-2.34223	-1.93897	-0.936227	-1.68146	-1.60209	-2.69424	-1.19595	-3.7068	-3.80324	-0.678851	-4.83964	-2.4021	-1.8075	-3.82584
MCM10	-3.03335	-2.41518	-3.74974	-3.27039	-2.41712	-4.93213	-4.81148	-3.60793	-2.85925	-3.78141	-2.02685	-3.86981	-3.46302	-3.99098	-4.79775	-6.39827	-3.52447	-3.0425	-3.60041	-2.7076	-3.74974	-3.61469	-2.60718	-3.92225	-3.59591	-2.82849	-6.39827	-3.22918	-4.02883	-4.06824	-5.04957	-2.24402	-3.09344	-3.50583	-2.63876	-3.82734	-3.52777	-3.99098	-4.49601	-2.25633	-3.44809	-3.29809	-3.7068	-4.26881	-3.58162	-2.35251	-1.44513	-2.47412	-4.28712
DGKA	4.36903	4.34161	3.84697	4.54504	4.21749	4.17733	3.0703	5.04778	3.8814	4.75992	3.33049	4.56133	3.74391	5.43245	4.88543	3.85887	4.49811	2.82206	4.45678	4.3148	4.72292	4.66338	4.24711	4.9592	4.01928	4.35579	4.0475	4.05625	3.91715	5.2194	3.86946	3.83949	3.82125	4.90836	4.72806	3.5309	4.26675	4.28165	4.28982	5.07521	4.51727	3.21756	4.25645	4.51559	4.15715	4.36473	4.49284	4.04247	4.19606
ERBB3	3.61287	3.50816	3.74241	2.61535	3.53834	3.37396	8.11241	3.39929	3.41605	3.3302	3.77475	3.29043	2.96426	2.73791	3.41132	2.92998	2.64697	3.09363	3.61787	3.39306	4.23959	2.93715	3.1584	4.23183	3.42193	3.41301	4.12178	3.18013	3.07315	2.74675	3.14669	3.55196	3.06223	3.7467	2.85362	2.36049	4.01928	4.61095	4.15901	3.17282	3.51072	3.12339	2.45688	3.83814	3.74955	2.82134	3.45065	2.5928	2.94339
ROPN1	-4.90259	-4.01521	-6.39827	-3.27039	-2.92893	-4.1806	-6.39827	-3.9955	-3.40753	-4.26881	-4.75656	-3.86981	-4.80233	-3.99098	-6.39827	-6.39827	-3.895	-5.27599	-6.39827	-3.23413	-3.74974	-3.61469	-6.39827	-5.14802	-6.39827	-4.83964	-6.39827	-4.10621	-4.82522	-6.39827	-6.39827	-3.8604	-4.80233	-4.01822	-4.26122	-4.66294	-4.02883	-2.56481	-4.49601	-3.67661	-4.32218	-6.39827	-6.39827	-4.97151	-4.43192	-4.07584	-3.83488	-6.39827	-6.39827
ANKRD44	4.24072	3.90177	4.18776	3.76252	3.70339	4.2147	5.93692	4.1365	3.96908	3.9216	3.84741	4.16992	4.51386	3.95904	4.47894	4.33287	4.23409	3.8126	4.5943	4.19923	4.15787	3.74574	4.18308	4.30581	4.39958	3.77396	4.60586	4.37858	4.33634	4.20663	4.45994	4.28552	4.13546	3.87459	4.43303	3.73525	4.06717	4.32641	4.42148	4.05342	4.04267	3.9554	4.20883	4.15306	3.97968	4.28346	3.59883	4.1464	4.49432
KARS	5.83737	5.80674	5.25235	5.94778	5.91437	5.73078	5.9108	5.53244	5.61104	5.61313	5.68037	5.62326	5.72302	5.58895	5.44571	5.43447	5.72302	5.4525	5.47508	5.78371	5.50787	5.99895	6.00847	5.58508	5.7134	5.61654	5.26687	5.76431	5.82212	5.64024	5.77767	5.93093	5.60923	5.76754	5.49588	5.61584	5.73712	5.43618	5.29899	5.61157	5.33553	5.76488	5.75339	5.738	5.61618	5.53278	6.04595	5.75629	5.90305
ADAT1	3.38785	3.11188	2.54125	3.11509	3.01017	3.1332	3.45557	3.13919	2.76132	3.60546	2.20742	2.10022	3.28798	1.5298	2.24305	1.864	2.95468	3.11639	3.33809	2.92816	1.95013	2.52962	3.50294	3.2844	3.01353	2.97291	2.6871	3.73847	3.86933	3.03264	3.09473	3.44732	2.28802	2.36112	3.04197	1.68659	3.37262	2.43786	2.10435	2.65899	2.35021	2.61993	3.3876	3.26657	2.14452	3.0268	3.10233	2.78632	3.56392
PDIA5	0.365052	0.295276	0.121326	-0.179981	-0.545652	-0.790775	-0.102305	0.521897	-0.366776	-0.81517	-0.00869683	-0.028948	0.355611	-1.04193	-0.703952	0.672121	0.375178	0.0635067	-0.335451	0.320285	-0.170518	0.552421	0.295691	-0.0740537	-0.305702	-0.0351927	-0.0758831	0.0170902	0.306902	0.0397029	0.420849	0.134662	0.0170902	-0.271328	-0.712171	0.0696501	0.0650849	0.364654	0.0894105	-0.768588	-0.276513	0.046306	0.105722	0.196422	-0.205664	0.181326	-0.209489	0.310822	0.0096898
TBC1D22B	4.2002	4.05306	3.96675	4.08319	4.04046	3.95807	3.68739	3.9068	3.86167	4.05695	4.01163	3.97577	4.05269	4.81526	4.0856	4.7372	4.10371	3.89516	3.80398	4.2046	4.09135	4.35891	4.35358	3.98702	4.13513	4.05206	3.95673	4.24544	4.42647	4.24089	4.24072	4.23777	3.92466	4.18715	4.08724	4.53219	4.01433	3.69455	3.93664	4.29963	3.98974	3.87562	4.26894	4.23356	4.10548	4.2853	4.6434	4.25848	4.46239
NDUFB4	5.94204	6.25737	6.00828	6.36319	6.20778	5.82465	5.85585	6.25895	6.58022	6.37781	6.12648	6.46505	5.98377	6.20163	6.2627	6.25466	6.07219	5.98702	5.56915	6.16661	6.16064	6.67987	6.48496	6.26664	5.87093	6.08736	5.87001	5.9824	5.90797	6.67197	6.30661	5.97822	6.16589	6.44767	6.10227	6.40282	6.0266	5.83676	5.97751	6.60745	6.24758	6.14675	6.13487	5.98462	6.43104	6.25492	6.55424	6.39769	6.154
SPEN	8.07999	7.77789	8.13843	7.73148	7.84363	7.89746	7.41163	7.77351	7.66474	7.71214	8.28159	7.649	7.84069	7.20473	8.03523	6.95362	7.96506	8.57037	8.29607	7.48328	7.78615	7.09073	7.74609	7.90375	8.17263	7.87337	8.09858	8.03113	7.79742	7.71322	7.72241	7.73825	7.96654	7.5185	7.83078	7.45674	7.89908	8.05214	7.75678	7.649	7.5401	7.79309	8.16448	8.11027	7.68224	7.45674	7.30213	7.70934	7.52402
MYLK	4.44052	3.85731	3.78667	3.13388	3.94224	4.12346	8.14849	5.2189	4.16465	4.38886	3.46826	3.32129	4.66709	2.66441	3.65129	2.3617	4.09709	4.0688	3.7842	3.47934	3.4689	3.06852	4.15327	4.89649	4.3324	4.51727	4.45975	3.4917	3.90376	4.22528	3.60427	4.12178	3.79846	3.9216	3.4342	2.69323	4.12441	5.06052	4.65415	3.68598	4.00391	4.83446	3.82722	4.53201	4.3726	3.30012	3.79868	3.52148	3.36161
ZC3H15	5.95595	6.12528	5.59704	6.23017	5.69305	6.18261	5.67425	5.61635	5.86066	6.09972	5.88046	5.43618	6.04293	4.96012	5.55	5.06052	5.88046	6.46299	5.79074	6.3722	5.17749	5.56932	6.27951	6.03099	6.11434	5.74884	5.55679	6.17899	6.28654	5.69838	6.1339	6.12626	6.19319	5.82315	5.95559	5.4658	6.06267	5.29851	5.04105	5.6831	5.69561	6.24164	6.29538	6.02599	5.93727	5.85544	5.9548	5.93806	5.46545
MAP2K4	6.32158	6.69328	5.71731	6.33939	5.74163	6.54359	5.77749	5.81515	6.24366	6.41547	6.85118	5.85603	6.49622	5.81204	5.61844	5.97865	6.04438	7.48727	6.10446	6.60675	5.54871	6.07542	6.42137	6.62059	6.32741	5.95753	6.0351	6.42831	6.62804	5.72447	6.3221	6.25172	7.04299	6.11615	6.14203	6.89841	6.50523	5.43715	5.14893	5.76818	6.15799	6.61538	6.52234	6.40358	6.5493	6.48786	6.48553	6.24781	6.35344
TMEM206	3.2556	2.57738	3.47133	2.59031	2.67089	2.9481	6.38395	2.83595	3.03316	2.75703	3.34629	2.18438	2.98162	2.51797	2.22815	2.82008	2.6771	3.31898	2.85527	3.34859	2.53722	2.1327	2.6394	3.35513	2.73055	2.78506	3.36712	2.95515	3.1853	2.60559	3.01384	3.02054	3.02124	2.77544	2.39165	3.09115	3.23387	2.85047	2.97951	2.42205	2.89586	2.97823	3.32856	3.12678	3.44953	2.688	3.1593	2.74542	2.78183
SNAP91	8.36736	8.54049	7.65538	8.41491	8.06205	8.46718	4.35502	8.20518	8.18035	8.44128	7.73414	8.16143	8.44946	8.0818	7.90977	7.98019	8.38058	8.0948	8.40386	8.58034	7.59019	8.41491	8.59325	8.44946	8.45558	8.13082	7.66998	8.57037	8.57368	8.36511	8.5633	8.47572	8.25247	8.28672	8.4521	8.04383	8.43576	7.25269	6.86383	8.36002	8.15635	8.03699	8.51148	8.44669	8.24135	8.55993	8.59325	8.41491	8.62613
SLK	6.62638	6.80701	6.45394	6.63412	6.32062	7.03342	6.25005	6.41941	6.56486	7.04569	5.9684	6.36468	7.10027	6.29791	6.48004	6.34536	6.85694	6.16042	6.92905	7.01882	6.25966	6.30044	6.86574	6.83092	7.10557	6.685	6.7257	6.97868	7.0563	6.58573	6.91925	6.88361	6.60999	6.62831	6.92428	6.165	6.91012	6.38897	6.49257	6.19192	6.67282	6.69685	6.98202	6.75065	6.69771	6.49937	6.69559	6.862	6.42326
CYB5R4	5.05708	5.24716	4.55323	4.89453	4.48838	5.12537	3.85612	4.698	4.70087	5.24067	4.63861	4.54042	5.23254	4.55184	4.6443	4.63127	4.70448	5.14333	5.28212	5.18829	4.12574	4.4506	5.34476	5.07092	5.21695	4.63684	4.7096	5.83398	5.47199	4.76747	5.04714	4.95305	4.83153	4.86918	5.04714	5.00612	5.18597	4.06102	4.0187	4.53201	4.81476	4.86081	5.32377	5.02429	4.94405	5.17851	5.50333	5.23736	5.18946
COL17A1	-1.73394	-2.63284	-2.84344	-2.97858	-1.63896	-2.63614	-0.243697	-3.07927	-2.31878	-4.26881	-2.02685	-1.49191	-3.08407	-2.78522	-2.66936	-2.43864	-3.22828	-2.10141	-3.30732	-2.95098	-1.45835	-2.2652	-4.82522	-1.95992	-1.4926	-2.15825	-2.25287	-2.33303	-2.00026	-3.18398	-2.41042	-1.9024	-2.33737	-2.58894	-3.79798	-1.76388	-2.40652	-1.76026	-2.07639	-2.39704	-2.51002	-1.95509	-2.03565	-2.67064	-3.09883	-2.96461	-1.30689	-2.7076	-2.35855
GSTO2	3.15781	2.69917	1.33668	2.52032	2.56748	2.46811	3.47914	2.9863	2.49077	2.15209	1.26942	3.50852	2.37897	3.33233	2.7676	3.37889	3.27918	1.67045	3.01186	2.91611	3.28798	1.45457	3.21897	3.08053	1.29281	3.09392	2.31869	3.24759	2.65484	2.92944	2.73675	2.6976	2.06076	2.82008	2.29711	2.21834	2.86403	2.36403	2.14483	1.89459	2.84484	1.95614	2.34298	2.84951	2.56884	2.72745	2.89762	2.18369	1.77564
SEC61A2	4.79367	4.51277	4.53935	4.89037	4.75934	4.58313	5.4261	4.94023	4.73829	4.65734	4.43469	4.86675	4.87694	5.40299	4.74866	5.24377	4.81213	4.44052	4.85806	4.95445	4.77834	4.9261	4.8752	4.77587	4.58233	4.77321	4.96227	4.75881	4.78643	4.93529	4.80979	4.88314	4.50048	4.79436	4.76277	4.57089	4.58074	4.19307	4.7145	5.05672	4.65201	4.20403	4.8969	4.83499	4.27409	4.75326	4.92338	4.90152	5.06091
PRKCQ	1.16785	0.88561	0.0635067	0.750413	0.954949	0.841294	4.33905	0.643816	0.822829	0.51071	0.477296	0.381373	0.896714	0.442384	0.0798152	-0.00223847	-0.0392865	0.238974	-0.199394	1.47175	0.747737	0.380957	0.892864	0.959129	1.16744	-0.467327	0.512117	0.931113	1.30676	-0.244803	1.06679	1.27201	0.709184	0.390469	0.0492978	-0.260986	1.40734	0.907914	1.28664	0.423851	-0.168007	0.713788	0.887745	1.58526	0.357911	-0.379708	0.497555	-0.111133	0.779846
TLE2	7.64955	7.50361	8.21364	7.35632	7.90223	7.45566	4.79524	8.29371	7.96352	7.43474	7.73607	8.16143	7.22967	8.59669	8.08902	8.31246	8.03871	7.32687	7.63594	7.41536	8.27044	8.42376	7.08044	7.34609	7.2778	7.91641	7.87968	7.14071	7.1977	8.07079	7.66034	7.27031	7.58529	7.97348	7.94683	8.2483	7.25269	8.28159	7.95844	8.3155	7.96192	6.98137	7.11284	7.49147	7.95011	8.33975	7.73008	7.98533	7.68832
ASB1	6.01852	5.84289	5.86982	5.67077	5.7185	5.83305	6.59701	5.78897	5.6822	5.87606	6.05516	5.73933	5.78049	5.57712	5.70364	5.84228	5.66456	6.04069	5.68077	5.73783	5.61406	5.30355	5.96996	5.8871	5.73061	5.72877	5.99465	5.79659	5.89013	5.86297	5.85195	5.70788	5.78676	5.76231	5.88692	5.95046	5.86491	5.82584	6.27605	5.69805	5.81421	5.73634	6.15694	6.01952	5.65523	5.65255	5.44606	5.51486	5.82866
FAM107B	6.62459	6.71621	5.61032	6.47947	6.16637	6.56829	8.75947	6.07323	6.24844	6.41771	7.04224	6.1151	6.81061	5.94594	5.40351	5.38105	5.87837	6.91115	5.99654	6.77242	5.69855	6.11399	6.49835	6.7847	6.23391	5.90253	6.01092	6.33635	6.64987	5.57569	6.84287	6.48256	6.62373	5.85603	5.99042	6.35371	6.79058	6.24081	6.17548	6.20079	6.11042	6.80644	6.73751	6.51646	5.90852	5.82033	6.11434	5.47072	6.63745
ME1	3.82285	4.35488	3.13344	4.02024	3.9682	4.60644	4.93459	4.10548	4.43788	4.19367	4.18818	3.7499	4.55945	3.47881	3.73731	2.62572	4.04918	4.77084	3.74049	4.46015	3.3427	3.94955	4.33835	4.74188	3.87898	3.70103	3.62865	4.09843	4.28944	3.82999	4.11736	4.42148	4.63831	3.2618	3.81718	3.47634	4.40531	3.9824	3.4198	3.9425	3.84182	4.65022	4.38476	3.91539	3.72059	3.61869	4.07341	3.3673	4.05799
TBC1D1	5.07227	5.59916	5.67861	5.36224	5.40583	5.5321	5.13335	5.63642	5.90139	5.3557	5.58034	5.51809	5.41279	5.66578	5.60135	5.97865	5.548	5.35619	5.66687	5.18911	5.81958	5.08888	5.07617	5.31055	5.38642	5.47137	6.14157	4.94769	4.95883	5.47369	5.17632	5.36155	5.65732	5.42757	5.09579	5.29177	5.31264	6.09479	6.01662	5.53089	5.57338	5.6139	5.0865	5.32263	5.56522	5.14416	4.96647	5.34086	5.13401
CDK13	6.04839	6.05189	6.25492	6.01912	5.91311	6.03432	5.67319	6.30364	6.12823	6.1997	6.01134	6.26456	6.1533	6.09365	6.12713	6.22711	6.19542	6.38131	6.25419	6.07164	5.97357	6.05267	6.09479	6.13782	6.19738	6.00746	6.1934	6.10526	6.0674	6.29427	6.16042	6.00433	6.18973	6.16087	6.25375	6.12566	6.00409	5.9585	6.17899	6.24453	6.19259	6.06163	6.06631	6.04148	6.36468	6.30894	6.24584	6.32719	6.21775
MTHFD2	2.41683	3.23505	3.67781	3.07961	3.69759	3.20011	4.60316	2.38113	3.41605	3.62894	3.78192	2.69199	4.28618	3.16568	3.6277	3.10145	2.99903	4.24465	3.2276	2.38188	3.38494	2.72638	2.71614	2.77563	3.70572	3.87245	2.73765	2.3134	2.20964	2.75388	2.56776	3.06223	3.87577	2.58826	3.05644	3.66031	3.88027	3.84182	3.06742	3.056	2.97505	3.68309	3.1643	2.72566	3.06332	2.28613	3.19326	2.57425	1.88149
SLC9A7	6.45946	6.65273	5.71356	6.47291	6.04108	6.59428	4.31261	6.18799	6.15995	6.53056	6.0425	5.93989	6.71434	5.56422	6.10795	5.55208	6.19669	6.77356	6.36514	6.48401	5.64209	5.89845	6.64285	6.6165	6.72134	6.154	5.91455	6.75602	6.79183	6.26855	6.47596	6.679	6.27928	6.20869	6.33471	5.93671	6.62203	5.62391	5.38871	6.15648	5.86315	6.275	6.72683	6.54738	6.07122	6.33471	6.36468	6.25129	6.62698
FOXJ2	6.16521	6.04963	6.00026	5.93253	5.83737	5.89225	4.64055	5.82138	5.64357	6.04839	6.04963	5.86963	5.91527	6.06799	6.08756	6.18126	5.8871	6.34241	6.17725	5.84268	5.83419	5.83192	6.21999	5.77922	6.24929	5.83696	5.61971	6.23945	6.1311	5.86006	6.02731	6.00806	5.92462	5.85779	6.07566	6.08695	6.00261	5.39954	5.85195	5.9062	5.60696	5.89459	6.06207	6.1624	5.8917	5.95559	5.94279	6.09121	6.31872
YBX1	6.71589	6.36771	6.86442	6.50464	6.47385	6.26201	7.08494	6.62175	6.70744	6.14004	6.94995	6.42064	6.74815	6.24889	6.77388	6.15486	6.64871	6.34416	6.23527	6.63249	6.53758	6.60079	6.58808	6.38442	6.43988	6.5236	7.07964	6.44791	6.57049	6.45972	6.5715	6.32995	6.61596	6.74316	6.50207	6.52889	6.60695	6.90398	7.21085	6.4371	6.72451	6.85152	7.04569	6.46214	6.81928	6.70483	6.8021	7.19087	6.80701
PDE4A	5.45734	5.66023	5.11266	5.77586	5.83542	5.61492	2.24383	5.69701	5.60426	5.80692	5.85874	5.58792	5.42626	5.76544	5.69923	5.57202	5.44215	5.72792	4.88821	5.47656	5.79541	5.85521	5.58317	5.86963	5.5086	5.74551	5.20827	5.57273	5.47229	5.78237	4.85197	5.37344	5.5708	5.94721	5.3946	6.13936	5.34769	5.45752	5.12006	5.86353	5.73816	5.45235	5.52406	5.3084	5.87742	5.85103	5.88304	5.58217	5.57762
PPP2R5A	5.12124	5.01584	5.40267	5.01329	5.1172	5.15775	6.53957	5.2876	5.34066	5.03772	5.17513	5.29851	5.14724	5.10235	5.3508	5.41901	5.12518	5.44712	5.2149	5.26571	5.45165	4.7145	5.02603	5.03349	4.98658	5.32685	5.55464	4.97281	5.00327	5.13767	5.06963	5.09821	5.29177	4.98495	4.98062	5.13735	5.09363	5.53821	6.07219	4.95229	5.07493	5.68463	5.21333	5.10574	5.20106	4.67057	4.58655	5.03584	4.76851
CTNNA2	5.33568	5.36957	4.22709	5.35521	4.58523	5.2968	4.28346	5.29062	5.07205	5.39267	4.77301	4.57999	5.76488	4.5466	4.79876	3.85887	5.41386	5.58524	5.13591	5.26714	4.42947	5.06911	5.45915	5.40681	5.23205	5.23434	4.78992	5.47369	5.4957	5.56149	5.09961	5.31381	4.74405	5.21708	4.99968	4.97548	5.44485	5.05822	5.67999	5.17341	5.97982	5.45967	5.15527	5.46127	5.15039	5.21806	5.29376	4.80302	5.21753
ELAVL1	6.45537	6.28628	6.24434	6.23527	6.05227	6.3343	6.06267	6.12266	6.05375	6.17631	6.66842	6.09705	6.35587	6.04397	5.95968	6.39622	6.20619	6.75253	6.41695	6.26289	5.92117	6.16284	6.38488	6.27878	6.29627	6.18566	6.16877	6.38418	6.4391	5.9464	6.35567	6.28105	6.54413	5.99933	6.35714	6.604	6.21604	5.89558	5.70621	6.08443	6.10019	6.39446	6.43367	6.45822	6.35742	6.52411	6.14244	6.37533	6.48553
TIE1	2.85204	2.37171	3.32412	2.23143	3.44861	3.34045	4.55227	3.10775	3.69341	2.22686	2.82047	2.20915	2.34121	1.46536	3.04745	2.98559	2.97381	2.45825	2.89328	2.74249	3.85106	1.66962	2.2481	2.53363	2.59624	3.11431	3.90737	2.01019	2.25778	2.28343	1.9454	2.57561	2.70585	2.64415	2.98375	1.47896	3.3778	4.08969	4.607	1.42012	3.29654	3.46515	1.92776	2.54841	2.81344	2.08838	1.92712	1.43823	2.77331
DIP2B	7.39686	7.53127	6.92635	7.52185	7.15147	7.61543	8.19691	7.24334	7.27651	7.77205	6.87902	7.31467	7.67065	6.96004	7.23059	7.09987	7.26201	7.47705	7.52294	7.60372	7.01176	7.12253	7.35414	7.86731	7.88834	7.03239	6.94454	7.78491	7.8149	7.649	7.66606	7.57163	7.05116	7.21041	7.76514	6.88635	7.87897	6.73831	6.46429	7.91558	6.92428	7.12558	7.86311	7.6214	7.01041	7.68832	7.54962	7.47503	7.78738
SMARCD1	5.55427	5.11023	5.462	5.19729	5.72247	5.10454	5.26327	5.52596	5.18317	5.22202	5.27805	5.38452	5.19758	5.60716	5.63301	5.77845	5.37424	5.00261	5.39219	5.29757	5.78014	5.33504	5.30585	5.2704	5.44873	5.42965	5.54667	5.21662	5.25947	5.49498	5.36495	5.19031	4.97695	5.38924	5.34493	5.22826	5.24342	5.47109	5.76249	5.44606	5.13132	5.02812	5.23755	5.43307	5.40248	5.35652	5.61456	5.71782	5.5195
KDM4A	5.50947	5.51536	5.14479	5.50402	5.18365	5.49189	4.96525	5.10527	5.12783	5.49498	5.5974	4.95935	5.30855	5.26636	5.3684	5.32481	5.32225	5.9546	5.58949	5.23468	5.10908	5.15039	5.69378	5.33725	5.46419	5.46454	5.1606	5.46986	5.61422	5.55208	5.27067	5.62007	5.3312	5.38323	5.42169	5.65783	5.38606	5.23254	4.88963	5.08566	5.30733	5.41029	5.58656	5.68185	5.54564	5.558	5.67941	5.31072	5.51164
NFYC	5.34786	5.23404	5.37748	5.41078	5.47109	5.28613	4.87288	5.41541	5.44857	5.18829	5.59878	5.33522	5.15823	5.67808	5.56422	5.97629	5.32788	5.39045	5.34422	5.21838	5.28782	5.71435	5.38323	5.18447	5.32651	5.51265	5.11083	5.27451	5.30053	5.55606	5.34588	5.53003	5.3802	5.36679	5.22171	5.88379	5.0551	5.25024	5.35538	5.13105	5.56131	5.35669	5.29429	5.51132	5.55266	5.85348	5.72491	5.69342	5.64005
ZMYND12	0.414258	-0.208843	-0.470999	0.328914	0.698165	0.857316	1.37909	0.229366	0.641505	0.00615387	-1.56177	0.724712	0.32631	-0.0637809	-0.232984	-0.755445	0.715417	-0.383905	0.389871	0.651289	0.581869	1.08237	0.653727	0.647026	0.592774	0.566699	-0.347873	0.525427	0.460242	0.0771427	0.765672	1.30306	-0.107644	0.205194	-0.010726	-1.1589	0.713407	0.539394	-0.195039	0.199903	0.370654	-0.566309	0.105722	0.570295	-1.30018	-0.211295	0.328613	0.216478	0.591013
SLC9A3	2.83616	2.95468	1.28804	3.1381	2.99878	2.79297	0.14395	2.86277	2.8654	2.69696	3.26107	2.62741	2.96426	1.96128	1.67024	0.590434	2.64146	2.62601	1.68025	3.14669	2.22289	2.18709	2.62392	3.21712	2.3398	2.42437	1.35623	2.55408	2.75582	2.23824	2.82411	3.13919	3.01696	2.17673	2.04871	2.46892	2.97977	1.87865	0.703316	2.90306	2.52402	2.86211	3.13848	3.09153	0.720039	1.53971	1.08529	0.00367357	2.72169
NGEF	1.7394	1.08579	0.388361	1.98234	2.14428	1.66771	2.49325	1.32767	1.86088	1.17042	2.53741	1.81787	2.25141	1.93336	1.23558	0.810795	1.50231	2.28933	0.723019	2.15549	1.15975	2.4046	1.081	1.64028	1.74982	1.33842	1.24253	1.22579	1.60686	0.882517	1.88419	1.83007	1.93012	1.20691	1.34698	2.61387	1.63862	2.02265	1.37703	3.49064	0.34488	1.38227	1.79108	1.859	0.931545	0.0674017	0.581869	-0.618802	1.66603
ASPM	-3.33816	-2.63284	-3.10258	-2.74309	-2.65654	-1.99275	-1.51019	-3.9955	-2.04033	-3.1056	-2.20623	-2.33132	-2.33132	-4.79775	-1.52558	-3.36962	-2.7642	-1.45277	-3.98495	-2.34173	-4.26122	-6.39827	-3.15578	-2.37584	-2.67	-0.927416	-1.6334	-2.93402	-2.66584	-4.86322	-3.20857	-1.69079	-2.33737	-3.11924	-1.69248	-3.28923	-2.60266	-2.41518	-4.49601	-2.7076	-2.90772	-3.02352	-0.999315	-3.80324	-1.93897	-3.59591	-1.30689	-2.47412	-3.43217
CD84	1.52462	0.905876	-2.84344	0.971947	0.552655	1.07387	4.01298	0.991584	1.00672	0.489957	-1.43773	-1.67987	1.89169	-1.13414	2.15777	-1.89077	1.48015	0.626479	0.13081	0.952261	-1.56089	-1.92181	1.33949	0.442384	0.592774	0.718593	1.11541	1.37339	1.36099	0.353855	0.322162	1.20133	-1.15926	0.578883	2.08904	-1.47765	1.73331	-0.837218	-0.130904	-2.7076	-0.321073	-0.0155964	1.56434	1.80923	-0.39857	-1.23289	-0.923295	0.741167	-0.143537
ELOVL1	4.41068	4.09204	4.23858	3.65459	4.31682	3.7045	8.23252	4.3579	4.32911	3.96924	4.59195	4.07719	3.58659	3.95105	4.4392	4.06947	3.75825	3.73216	3.77435	4.15093	4.60719	4.09802	4.06572	4.59853	4.0014	4.18906	4.74259	3.6995	3.7181	4.06039	3.78148	3.85927	3.82722	4.67355	3.8032	4.08701	4.31336	4.72105	4.9488	3.8814	4.40362	4.34663	3.46305	4.57311	4.53935	4.11068	4.69568	3.96099	3.89123
SPI1	1.14905	1.7733	0.0915809	1.9497	1.74452	1.64685	3.85996	1.01805	2.31276	1.30997	1.79602	1.28716	1.00058	1.55006	3.40584	0.951868	1.30764	0.579919	0.825556	1.12156	1.83513	1.64924	1.41095	0.751929	1.31147	1.40323	1.19892	0.879154	0.934305	0.995612	0.677918	1.34227	0.827966	1.09972	2.16643	0.497555	2.4039	1.31205	1.37703	1.03539	0.955725	1.63959	0.906919	1.60737	0.749564	0.906707	2.132	1.13543	0.610619
ZNRD1	2.79148	2.51009	2.63917	2.62839	2.85746	2.39252	3.05202	2.24218	2.28871	2.44201	2.75933	2.83849	2.54903	3.1527	2.5388	3.22242	2.31382	2.58488	2.3919	2.57996	2.7748	3.2369	2.52853	2.4179	2.54496	2.70105	2.71574	2.23318	2.52195	2.59909	2.50618	2.30366	2.35389	3.03467	2.1388	3.16588	2.60155	2.18274	2.63857	2.2417	2.57909	2.80615	2.73403	2.42522	2.87006	2.66507	3.20831	2.76463	2.54748
MPPED2	2.70336	3.53488	2.23065	3.16664	2.95975	3.42798	1.26589	2.70172	2.8763	3.00991	2.37138	1.91156	3.53534	2.27032	2.32565	2.37641	2.73995	3.24244	2.53533	3.50792	1.94	2.87066	3.49119	3.60409	3.11431	2.59553	2.90766	3.15713	3.29023	2.91955	2.91472	3.09952	2.85777	3.02812	2.59254	2.46892	3.03088	1.75619	1.78871	2.32829	2.55036	1.77176	3.46305	2.77865	2.70789	1.58589	2.58168	2.14338	2.76414
CLDN18	-1.16213	0.0865172	0.556729	-0.413007	-0.874696	0.0729828	-1.39415	-0.233748	-0.295298	0.443243	0.322162	-0.464728	-0.0109513	-2.54369	-0.965459	-0.187009	-0.0740537	0.829258	0.62963	-1.34174	-0.663192	-1.57837	-0.299326	0.331888	-1.59853	0.0430101	-0.111544	-0.79243	-1.55282	0.571904	-1.28463	-0.424251	0.490686	-0.000574547	-0.010726	0.0250225	-0.659192	-0.786782	-1.5122	0.246547	-0.842831	-0.206341	-0.185173	-0.232532	0.192428	0.127004	-1.6086	-0.246043	-0.268547
ZBTB11	5.60559	6.01852	5.24804	5.66426	5.2726	6.02731	5.39267	5.3454	5.55098	5.96317	5.73127	5.2189	6.07717	4.93203	5.12464	4.88438	5.78822	6.60775	6.08379	6.02421	4.62082	5.26123	5.90194	5.88185	6.0119	5.51519	5.50434	6.12966	6.09057	5.35488	5.95952	5.81439	6.16857	5.434	5.94204	5.47423	5.83918	4.7739	4.47773	5.18547	5.51223	5.97159	6.18701	5.79639	5.85252	6.02421	5.98982	5.97648	5.60412
ATXN3	5.27451	5.20524	5.50005	5.30649	5.03387	5.48751	5.4658	5.33584	5.28156	5.49498	5.29031	5.31197	5.62991	5.21577	5.28613	6.06122	5.37075	5.48781	5.80396	5.24107	5.0623	5.09961	5.4799	5.35851	5.33791	5.45655	5.58141	5.40197	5.30229	5.41148	5.37677	5.31247	5.44272	5.28317	5.4948	5.38172	5.35985	5.50168	5.39236	5.24459	5.39828	5.30585	5.38383	5.29803	5.47037	5.65783	5.21118	5.49753	5.44371
[truncated: 63,277 more rows]
[truncated: 112 more columns]
