# Supplementary material for: Identification of HnRNPC as a novel Tau exon 10 splicing factor using RNA antisense purification mass spectrometry
Source: RNA Biol. 2021 Dec 29;19(1):104–16. doi: 10.1080/15476286.2021.2015175 (PMC8786334; doi:10.1080/15476286.2021.2015175)
Supplement: Supplemental Material [file KRNB_A_2015175_SM5577.zip › supplementary/Table S4_RNAseq_CBE_LIMMA_DEG.xlsx]

## Sheet: Table S4_MayoRNAseq_RNAseq_CBE_
GENE	AveExpr	t	P.Value	adj.P.Val	B	symbol	FC	LOG2FC
ENSG00000115652	4.90481	9.63823	1.32e-17	8.45e-13	28.0542	UXS1	1.99865	0.999022
ENSG00000160307	8.17123	-8.80476	2.09e-15	6.71e-11	22.6159	S100B	0.143159	-2.80431
ENSG00000125462	8.16666	-8.50421	1.25e-14	2.5e-10	20.8363	C1orf61	0.142818	-2.80775
ENSG00000172795	6.46798	8.42968	1.95e-14	2.5e-10	20.6137	DCP2	2.63759	1.39922
ENSG00000235423	0.947337	8.29555	4.29e-14	4.6e-10	20.4824	NA	6.04325	2.59533
ENSG00000153561	8.69189	8.45342	1.69e-14	2.5e-10	20.4778	RMND5A	3.18197	1.66992
ENSG00000100266	6.4413	8.19472	7.75e-14	7.12e-10	19.245	PACSIN2	1.786	0.836732
ENSG00000232450	1.14296	8.07362	1.57e-13	1.12e-09	19.1746	AL133517.1	8.49003	3.08577
ENSG00000125885	3.6819	8.11156	1.26e-13	1.01e-09	19.0907	MCM8	8.02544	3.00458
ENSG00000100207	5.957	8.04896	1.81e-13	1.16e-09	18.4619	TCF20	2.5276	1.33777
ENSG00000104332	5.95378	8.02321	2.1e-13	1.23e-09	18.3184	SFRP1	7.02533	2.81257
ENSG00000085982	4.35181	-7.98248	2.67e-13	1.41e-09	18.2617	USP40	0.314658	-1.66814
ENSG00000166478	4.29365	7.97111	2.85e-13	1.41e-09	18.2074	ZNF143	2.22037	1.1508
ENSG00000213988	1.97726	7.88434	4.7e-13	2.01e-09	17.9832	ZNF90	3.98568	1.99482
ENSG00000264920	1.21965	-7.82649	6.55e-13	2.34e-09	17.7392	AC018521.5	0.201223	-2.31313
ENSG00000165632	4.87745	7.83981	6.07e-13	2.29e-09	17.3911	TAF3	2.58723	1.37141
ENSG00000150764	7.35006	7.88808	4.6e-13	2.01e-09	17.3709	DIXDC1	2.85939	1.51571
ENSG00000184313	2.95827	-7.76914	9.1e-13	2.54e-09	17.2043	MROH7	0.168832	-2.56634
ENSG00000102606	7.79836	7.86374	5.29e-13	2.12e-09	17.175	ARHGEF7	2.01366	1.00982
ENSG00000196323	6.80622	7.80537	7.39e-13	2.4e-09	16.9661	ZBTB44	2.36751	1.24337
ENSG00000128923	7.3873	7.80355	7.47e-13	2.4e-09	16.8845	MINDY2	2.52628	1.33701
ENSG00000255201	1.48755	7.67752	1.54e-12	3.65e-09	16.8751	AC087623.1	9.11081	3.18758
ENSG00000119669	6.23836	7.77622	8.74e-13	2.54e-09	16.8693	IRF2BPL	2.34791	1.23138
ENSG00000162390	3.70792	-7.72507	1.17e-12	3.01e-09	16.8686	ACOT11	0.213005	-2.23104
ENSG00000165406	6.39409	7.77056	9.03e-13	2.54e-09	16.8191	2021-03-08	2.77616	1.47309
ENSG00000263232	-0.70706	7.612	2.23e-12	4.9e-09	16.7702	ATP5F1AP3	14.2582	3.83372
ENSG00000075218	-0.623563	7.60741	2.29e-12	4.9e-09	16.7319	GTSE1	6.17943	2.62747
ENSG00000137845	7.23476	7.75541	9.85e-13	2.64e-09	16.6299	ADAM10	2.28791	1.19403
ENSG00000271646	-0.106856	-7.59228	2.49e-12	5.07e-09	16.5791	AC099343.3	0.162187	-2.62427
ENSG00000185305	3.9467	7.67464	1.56e-12	3.65e-09	16.5611	ARL15	2.13273	1.0927
ENSG00000279148	-1.16631	7.54053	3.34e-12	6.13e-09	16.4164	AC126474.1	5.96502	2.57653
ENSG00000196428	5.87231	7.67121	1.59e-12	3.65e-09	16.3193	TSC22D2	2.3113	1.2087
ENSG00000278456	-2.94178	-7.47973	4.71e-12	7.2e-09	16.248	AC015712.7	0.0210662	-5.56893
ENSG00000254561	-2.13912	-7.49197	4.39e-12	6.89e-09	16.2382	AP003393.1	0.0862878	-3.5347
ENSG00000267248	2.72783	7.5901	2.52e-12	5.07e-09	16.2275	AC025048.2	2.92114	1.54653
ENSG00000156042	2.90934	-7.56938	2.84e-12	5.53e-09	16.0846	CFAP70	0.271495	-1.881
ENSG00000260743	0.842512	7.51596	3.84e-12	6.67e-09	16.0501	AC007823.1	11.5584	3.53086
ENSG00000124107	-1.94084	7.45423	5.43e-12	7.94e-09	16.034	SLPI	197.926	7.62882
ENSG00000158373	2.83085	7.55242	3.12e-12	5.9e-09	16.0144	HIST1H2BD	16.8099	4.07124
ENSG00000254726	2.62045	7.5325	3.5e-12	6.24e-09	15.9208	MEX3A	5.20789	2.3807
ENSG00000163808	1.03862	7.49464	4.33e-12	6.89e-09	15.9025	KIF15	5.25099	2.39259
ENSG00000112877	2.57256	7.46218	5.2e-12	7.76e-09	15.5314	CEP72	2.80224	1.48658
ENSG00000119953	5.0699	7.50592	4.06e-12	6.87e-09	15.4867	SMNDC1	2.35452	1.23543
ENSG00000166889	5.15621	7.49484	4.32e-12	6.89e-09	15.4141	PATL1	1.86135	0.896349
ENSG00000160606	1.52062	-7.41818	6.65e-12	8.42e-09	15.4091	TLCD1	0.155169	-2.68809
ENSG00000244124	-0.433209	7.34861	9.82e-12	1.19e-08	15.2713	ATP1B3-AS1	7.30261	2.86841
ENSG00000166707	3.72211	7.43563	6.03e-12	8.42e-09	15.2508	ZCCHC18	3.07487	1.62052
ENSG00000138614	3.92595	-7.42384	6.45e-12	8.42e-09	15.1568	INTS14	0.384841	-1.37766
ENSG00000237686	-1.31478	-7.30522	1.25e-11	1.44e-08	15.1198	AL109615.3	0.0670299	-3.89905
ENSG00000138439	5.49336	7.44389	5.76e-12	8.22e-09	15.0921	FAM117B	2.52615	1.33694
ENSG00000104883	-0.793392	-7.29384	1.33e-11	1.5e-08	15.001	PEX11G	0.108846	-3.19964
ENSG00000131844	4.64738	-7.40488	7.17e-12	8.86e-09	14.9695	MCCC2	0.427184	-1.22707
ENSG00000174136	5.32742	7.41728	6.69e-12	8.42e-09	14.9637	RGMB	2.3587	1.23799
ENSG00000096717	5.56607	7.41809	6.66e-12	8.42e-09	14.9399	SIRT1	2.23173	1.15816
ENSG00000135643	6.34096	7.42711	6.33e-12	8.42e-09	14.899	KCNMB4	3.26957	1.7091
ENSG00000120215	-0.504136	7.26551	1.56e-11	1.59e-08	14.8201	MLANA	4.08433	2.0301
ENSG00000255152	0.944843	-7.29128	1.35e-11	1.5e-08	14.7797	MSH5-SAPCD1	0.145221	-2.78368
ENSG00000149452	-4.3005	7.20702	2.16e-11	1.98e-08	14.6756	SLC22A8	99.6882	6.63935
ENSG00000102802	-2.71422	7.17727	2.54e-11	2.18e-08	14.5755	MEDAG	30.0104	4.90739
ENSG00000231964	-1.26956	7.19511	2.31e-11	2.06e-08	14.5224	AL731567.1	11.5814	3.53373
ENSG00000186193	1.33633	-7.24905	1.71e-11	1.7e-08	14.4993	SAPCD2	0.186888	-2.41975
ENSG00000197329	5.47604	7.33255	1.07e-11	1.28e-08	14.4773	PELI1	2.20617	1.14154
ENSG00000103042	3.76199	-7.27676	1.47e-11	1.57e-08	14.3632	SLC38A7	0.332231	-1.58974
ENSG00000149177	4.08943	-7.28059	1.43e-11	1.56e-08	14.3471	PTPRJ	0.364134	-1.45746
ENSG00000181555	6.81771	7.31606	1.18e-11	1.38e-08	14.2256	SETD2	2.28316	1.19103
ENSG00000135297	5.02139	7.27154	1.51e-11	1.57e-08	14.1942	MTO1	1.95619	0.968047
ENSG00000157014	5.64906	7.27134	1.51e-11	1.57e-08	14.1189	TATDN2	1.58288	0.662553
ENSG00000136999	2.4722	7.18169	2.48e-11	2.18e-08	14.0029	CCN3	7.62073	2.92993
ENSG00000146233	2.55611	7.17986	2.51e-11	2.18e-08	13.9827	CYP39A1	7.10339	2.82851
ENSG00000126226	5.80973	7.24842	1.72e-11	1.7e-08	13.9751	PCID2	2.17308	1.11974
ENSG00000170011	5.59163	7.24243	1.77e-11	1.73e-08	13.9684	MYRIP	2.40178	1.2641
ENSG00000207955	1.12982	-7.13835	3.15e-11	2.53e-08	13.9221	AL359091.1	0.0470993	-4.40815
ENSG00000187257	5.92772	7.22962	1.9e-11	1.83e-08	13.8574	RSBN1L	1.78117	0.832822
ENSG00000198900	6.40277	7.2172	2.04e-11	1.91e-08	13.7326	TOP1	1.95855	0.969783
ENSG00000227253	0.636934	7.07969	4.35e-11	3.18e-08	13.6706	AL158834.2	3.81202	1.93056
ENSG00000105379	4.66717	-7.1685	2.67e-11	2.26e-08	13.6672	ETFB	0.297438	-1.74934
ENSG00000116698	6.99019	7.2167	2.05e-11	1.91e-08	13.6577	SMG7	1.63294	0.707472
ENSG00000213996	-1.6254	-7.02183	5.98e-11	4.18e-08	13.6098	TM6SF2	0.146997	-2.76614
ENSG00000153487	4.3732	7.13512	3.21e-11	2.55e-08	13.5241	ING1	2.69313	1.42928
ENSG00000114902	5.42474	-7.15414	2.89e-11	2.41e-08	13.5013	SPCS1	0.418976	-1.25506
ENSG00000175662	7.44413	-7.19565	2.3e-11	2.06e-08	13.4834	TOM1L2	0.439875	-1.18483
ENSG00000132199	2.91542	-7.09144	4.08e-11	3.05e-08	13.4492	ENOSF1	0.147413	-2.76206
ENSG00000132768	3.34317	-7.09869	3.92e-11	2.97e-08	13.4396	DPH2	0.550732	-0.860577
ENSG00000272068	-1.51294	-6.99195	7.04e-11	4.56e-08	13.4371	AL365181.2	0.119481	-3.06514
ENSG00000229980	2.34917	7.07002	4.59e-11	3.31e-08	13.4058	TOB1-AS1	2.81374	1.49249
ENSG00000153714	4.65572	7.10731	3.74e-11	2.86e-08	13.3406	LURAP1L	2.68091	1.42272
ENSG00000109320	4.33746	7.0893	4.13e-11	3.05e-08	13.2786	NFKB1	2.16362	1.11345
ENSG00000212719	6.79957	7.14138	3.1e-11	2.52e-08	13.2721	LINC02693	2.97085	1.57088
ENSG00000170075	6.95143	-7.1413	3.1e-11	2.52e-08	13.247	GPR37L1	0.153731	-2.70152
ENSG00000203413	-4.7236	6.94724	8.98e-11	5.29e-08	13.2463	ACTBP6	45.2793	5.50078
ENSG00000268442	-0.977045	-6.96417	8.19e-11	4.92e-08	13.2313	AC073534.1	0.251737	-1.99001
ENSG00000261040	-4.19951	6.91484	1.07e-10	6.07e-08	13.1587	WFDC21P	54.5055	5.76833
ENSG00000170873	7.36692	7.13285	3.25e-11	2.55e-08	13.1542	MTSS1	1.8769	0.908349
ENSG00000162241	1.31005	-6.98817	7.18e-11	4.56e-08	13.0871	SLC25A45	0.0588277	-4.08736
ENSG00000139154	5.32159	7.05743	4.92e-11	3.51e-08	12.9919	AEBP2	1.85639	0.892498
ENSG00000120925	5.24541	-7.05507	4.98e-11	3.52e-08	12.9849	RNF170	0.525272	-0.928863
ENSG00000147576	3.28574	-7.01246	6.29e-11	4.26e-08	12.9791	ADHFE1	0.153398	-2.70465
ENSG00000112175	-2.61338	6.87271	1.34e-10	7.01e-08	12.9301	BMP5	101.628	6.66716
ENSG00000110492	3.08805	-6.99603	6.88e-11	4.51e-08	12.9142	MDK	0.0823232	-3.60256
ENSG00000141434	-1.88619	6.88062	1.29e-10	6.84e-08	12.8987	MEP1B	54.2764	5.76225
ENSG00000095787	8.73479	7.11478	3.59e-11	2.78e-08	12.8848	WAC	2.51043	1.32793
ENSG00000138036	3.27271	-6.98633	7.26e-11	4.56e-08	12.84	DYNC2LI1	0.280087	-1.83605
ENSG00000231609	2.29885	6.95705	8.51e-11	5.06e-08	12.8059	AC007098.1	5.09296	2.3485
ENSG00000131730	1.1391	-6.91373	1.08e-10	6.07e-08	12.7079	CKMT2	0.295245	-1.76002
ENSG00000169122	5.75087	7.01373	6.25e-11	4.26e-08	12.7066	FAM110B	2.77007	1.46992
ENSG00000008405	6.08964	7.01866	6.08e-11	4.2e-08	12.6939	CRY1	3.65901	1.87145
ENSG00000125375	4.85311	-6.98941	7.14e-11	4.56e-08	12.6759	DMAC2L	0.398811	-1.32622
ENSG00000153363	0.680453	-6.88742	1.24e-10	6.7e-08	12.6243	LINC00467	0.183977	-2.4424
ENSG00000159348	4.56009	-6.96792	8.02e-11	4.92e-08	12.5945	CYB5R1	0.514381	-0.959091
ENSG00000183814	3.12614	6.92458	1.02e-10	5.88e-08	12.532	LIN9	3.61173	1.85269
ENSG00000004455	5.14826	-6.96586	8.11e-11	4.92e-08	12.5154	AK2	0.528274	-0.920642
ENSG00000176087	5.11548	-6.96445	8.18e-11	4.92e-08	12.5115	SLC35A4	0.496727	-1.00947
ENSG00000129353	6.86735	-6.99995	6.74e-11	4.46e-08	12.4922	SLC44A2	0.278128	-1.84618
ENSG00000100991	6.33421	-6.98508	7.31e-11	4.56e-08	12.4784	TRPC4AP	0.673046	-0.571223
ENSG00000272780	4.55556	6.94148	9.26e-11	5.41e-08	12.4592	NA	4.38656	2.13309
ENSG00000164684	7.57844	7.00835	6.44e-11	4.31e-08	12.4543	ZNF704	2.21185	1.14525
ENSG00000230736	0.612589	6.84732	1.54e-10	7.56e-08	12.4293	AL021937.1	6.84443	2.77493
ENSG00000177688	-1.62375	6.78086	2.21e-10	9.72e-08	12.3313	SUMO4	6.67266	2.73826
ENSG00000251667	-1.16184	6.78742	2.13e-10	9.57e-08	12.3185	BRCC3P1	9.31981	3.2203
ENSG00000228653	0.754243	6.82577	1.73e-10	8.24e-08	12.2954	HNRNPCP7	4.80354	2.2641
ENSG00000100625	2.88994	6.87278	1.34e-10	7.01e-08	12.2848	SIX4	5.30114	2.4063
ENSG00000197265	4.3473	6.88623	1.25e-10	6.7e-08	12.185	GTF2E2	2.24744	1.16829
ENSG00000257354	2.83514	-6.84834	1.53e-10	7.56e-08	12.1526	AC048341.1	0.292156	-1.77519
ENSG00000183615	-0.32287	6.7678	2.37e-10	1.01e-07	12.1212	FAM167B	9.18007	3.1985
ENSG00000175575	4.87761	-6.88612	1.25e-10	6.7e-08	12.1188	PAAF1	0.235169	-2.08823
ENSG00000257771	-1.35573	-6.74558	2.67e-10	1.08e-07	12.1086	LINC02395	0.0397512	-4.65286
ENSG00000170703	-1.65844	-6.73503	2.82e-10	1.11e-07	12.0848	TTLL6	0.0921482	-3.4399
ENSG00000115966	6.68642	6.91781	1.05e-10	6.04e-08	12.0775	ATF2	1.92362	0.943826
ENSG00000213013	-1.74535	6.72877	2.92e-10	1.12e-07	12.0695	RPS15AP36	7.34588	2.87693
ENSG00000234715	0.667129	6.78076	2.21e-10	9.72e-08	12.0683	AC005064.1	5.5665	2.47677
ENSG00000258568	-2.79485	6.70806	3.26e-10	1.2e-07	12.0679	RHOQP1	9.8199	3.29571
ENSG00000117305	3.25691	-6.83987	1.61e-10	7.76e-08	12.0584	HMGCL	0.299199	-1.74082
ENSG00000006756	2.72128	-6.82455	1.74e-10	8.24e-08	12.0394	ARSD	0.225636	-2.14793
ENSG00000232503	-1.86269	6.72055	3.05e-10	1.15e-07	12.0382	CYCSP8	6.98076	2.80338
ENSG00000120055	1.21157	6.78116	2.2e-10	9.72e-08	12.0002	C10orf95	3.40859	1.76918
ENSG00000245526	5.28291	-6.87164	1.35e-10	7.01e-08	11.9947	LINC00461	0.336237	-1.57245
ENSG00000111596	6.8199	6.89937	1.16e-10	6.45e-08	11.9626	CNOT2	1.93523	0.952501
ENSG00000234595	-1.17641	6.71972	3.06e-10	1.15e-07	11.9617	AC013733.2	7.07767	2.82327
ENSG00000226891	-0.536404	-6.73434	2.83e-10	1.11e-07	11.9588	LINC01359	0.100058	-3.3211
ENSG00000107551	6.49912	-6.89078	1.22e-10	6.7e-08	11.9517	RASSF4	0.338339	-1.56346
ENSG00000025156	5.08778	6.85737	1.46e-10	7.33e-08	11.945	HSF2	1.74798	0.805692
ENSG00000063322	5.89485	-6.86675	1.39e-10	7.08e-08	11.8961	MED29	0.278723	-1.8431
ENSG00000198756	5.25849	-6.84768	1.54e-10	7.56e-08	11.8704	COLGALT2	0.4849	-1.04424
ENSG00000272849	1.80594	6.76733	2.37e-10	1.01e-07	11.8543	AC084018.1	4.0995	2.03545
ENSG00000161149	3.05321	6.79494	2.05e-10	9.39e-08	11.8508	TUBA3FP	4.3341	2.11573
ENSG00000166887	6.41652	-6.86534	1.4e-10	7.08e-08	11.8264	VPS39	0.456668	-1.13078
ENSG00000115419	8.05701	6.89976	1.16e-10	6.45e-08	11.8127	GLS	2.96947	1.5702
ENSG00000168679	2.37457	6.76712	2.38e-10	1.01e-07	11.7842	SLC16A4	4.4537	2.155
ENSG00000245573	1.75027	-6.75036	2.6e-10	1.08e-07	11.7639	BDNF-AS	0.216823	-2.20541
ENSG00000205189	6.23851	6.84609	1.55e-10	7.56e-08	11.7493	ZBTB10	2.11708	1.08207
ENSG00000250404	-0.259519	-6.69853	3.43e-10	1.23e-07	11.7387	NA	0.209573	-2.25447
ENSG00000224864	-1.90891	6.66231	4.16e-10	1.43e-07	11.7378	AC011447.1	7.92916	2.98717
ENSG00000267041	2.38933	6.75791	2.5e-10	1.04e-07	11.732	ZNF850	3.10099	1.63273
ENSG00000188690	4.33692	-6.79763	2.02e-10	9.32e-08	11.7108	UROS	0.382105	-1.38796
ENSG00000149380	-0.695284	-6.68263	3.73e-10	1.32e-07	11.7048	P4HA3	0.0636786	-3.97305
ENSG00000119844	6.29514	6.83793	1.62e-10	7.78e-08	11.6988	AFTPH	1.99366	0.995423
ENSG00000232859	3.09551	-6.76663	2.38e-10	1.01e-07	11.6889	LYRM9	0.11079	-3.1741
ENSG00000255245	-3.00875	6.62835	4.98e-10	1.62e-07	11.6719	FXYD6-FXYD2	16.1419	4.01274
ENSG00000214046	5.28403	-6.81045	1.88e-10	8.83e-08	11.67	SMIM7	0.639952	-0.643964
ENSG00000261799	4.60116	6.7933	2.06e-10	9.4e-08	11.6612	AC007406.5	1.99892	0.999223
ENSG00000081014	4.24448	6.77505	2.28e-10	9.95e-08	11.6056	AP4E1	2.1036	1.07286
ENSG00000099622	8.27996	-6.86562	1.4e-10	7.08e-08	11.596	CIRBP	0.136256	-2.87561
ENSG00000023839	0.614756	6.68696	3.65e-10	1.29e-07	11.5812	ABCC2	6.30466	2.65642
ENSG00000273270	2.87305	-6.73459	2.83e-10	1.11e-07	11.5455	AC090114.2	0.267195	-1.90403
ENSG00000151151	4.43061	6.76738	2.37e-10	1.01e-07	11.5445	IPMK	2.65557	1.40902
ENSG00000196705	5.52406	6.79131	2.09e-10	9.44e-08	11.5437	ZNF431	2.19749	1.13586
ENSG00000143127	3.30373	6.74021	2.74e-10	1.1e-07	11.5329	ITGA10	5.00734	2.32404
ENSG00000225439	3.40486	6.74168	2.72e-10	1.09e-07	11.5275	BOLA3-AS1	3.61412	1.85364
ENSG00000213976	1.27511	6.69072	3.57e-10	1.28e-07	11.5214	AC010615.1	9.6931	3.27696
ENSG00000250377	-0.664671	6.6338	4.84e-10	1.59e-07	11.4539	AC008525.1	5.10174	2.35099
ENSG00000256533	-1.38018	6.61621	5.31e-10	1.64e-07	11.4408	AP002373.2	6.30084	2.65554
ENSG00000165312	4.63006	6.74836	2.63e-10	1.08e-07	11.4208	OTUD1	2.40113	1.26372
ENSG00000163320	7.16189	6.80404	1.95e-10	9.07e-08	11.414	CGGBP1	2.61223	1.38528
ENSG00000240751	-1.24731	6.60771	5.56e-10	1.69e-07	11.3833	AC026348.1	8.05503	3.00989
ENSG00000053438	4.49107	6.73187	2.87e-10	1.11e-07	11.3519	NNAT	4.20125	2.07082
ENSG00000213024	5.50405	6.74666	2.65e-10	1.08e-07	11.3092	NUP62	1.81235	0.857862
ENSG00000092470	3.45095	6.70057	3.39e-10	1.22e-07	11.3048	WDR76	3.01702	1.59312
ENSG00000122420	-2.7327	6.56083	7.12e-10	2.05e-07	11.298	PTGFR	38.7945	5.27778
ENSG00000172775	6.28904	-6.76235	2.44e-10	1.02e-07	11.2956	FAM192A	0.591233	-0.758202
ENSG00000156232	4.48922	6.71545	3.13e-10	1.16e-07	11.2626	WHAMM	1.83329	0.874433
ENSG00000123453	1.63363	-6.65014	4.44e-10	1.49e-07	11.2515	SARDH	0.185138	-2.43333
ENSG00000112941	5.90568	6.74222	2.71e-10	1.09e-07	11.2382	TENT4A	1.83553	0.876196
ENSG00000179178	0.62324	-6.6223	5.14e-10	1.64e-07	11.2325	TMEM125	0.0607785	-4.0403
ENSG00000213699	4.63079	-6.70498	3.31e-10	1.21e-07	11.188	SLC35F6	0.45592	-1.13315
ENSG00000100418	5.63323	-6.72096	3.04e-10	1.15e-07	11.1551	DESI1	0.461108	-1.11682
ENSG00000122176	-0.852331	6.56487	6.97e-10	2.03e-07	11.1227	FMOD	30.4572	4.92871
ENSG00000187773	2.33671	-6.63983	4.69e-10	1.56e-07	11.1116	DIPK1C	0.173809	-2.52443
ENSG00000228727	-0.358698	-6.57622	6.57e-10	1.94e-07	11.1107	SAPCD1	0.12845	-2.96072
ENSG00000169129	6.07633	6.71745	3.1e-10	1.16e-07	11.0896	AFAP1L2	3.52254	1.81661
ENSG00000254081	-2.67934	-6.52085	8.79e-10	2.35e-07	11.0717	LINC01299	0.0324902	-4.94385
ENSG00000272927	-1.51788	-6.54299	7.83e-10	2.19e-07	11.0667	AC107464.3	0.149398	-2.74277
ENSG00000080839	3.56318	6.65706	4.28e-10	1.46e-07	11.0619	RBL1	1.92156	0.942278
ENSG00000067057	7.13235	6.73355	2.84e-10	1.11e-07	11.0466	PFKP	4.02279	2.0082
ENSG00000181904	7.09479	6.7285	2.92e-10	1.12e-07	11.0225	C5orf24	2.44103	1.28749
ENSG00000245904	2.60905	6.62633	5.04e-10	1.63e-07	11.0152	AC025164.1	3.673	1.87696
ENSG00000271723	3.88325	-6.6543	4.34e-10	1.47e-07	11.0072	MROH7-TTC4	0.353163	-1.5016
ENSG00000166091	3.08636	-6.63519	4.8e-10	1.59e-07	10.9986	CMTM5	0.171354	-2.54495
ENSG00000204228	0.700549	-6.57917	6.46e-10	1.92e-07	10.9974	HSD17B8	0.131884	-2.92266
ENSG00000113300	6.49184	6.70868	3.25e-10	1.2e-07	10.9913	CNOT6	2.09628	1.06783
ENSG00000187607	4.20223	6.65608	4.3e-10	1.46e-07	10.9843	ZNF286A	2.29635	1.19934
ENSG00000125877	2.97053	-6.62276	5.13e-10	1.64e-07	10.9472	ITPA	0.294948	-1.76147
ENSG00000105419	2.92156	-6.62023	5.2e-10	1.64e-07	10.9398	MEIS3	0.126792	-2.97947
ENSG00000177614	6.90615	6.7037	3.34e-10	1.21e-07	10.9143	PGBD5	1.94279	0.958131
ENSG00000203814	0.655114	6.5582	7.22e-10	2.06e-07	10.9081	HIST2H2BF	13.2443	3.7273
ENSG00000046647	3.13725	-6.6178	5.27e-10	1.64e-07	10.9024	GEMIN8	0.495243	-1.01379
ENSG00000131475	3.32211	-6.61895	5.24e-10	1.64e-07	10.8868	VPS25	0.442751	-1.17543
ENSG00000118762	5.34582	6.66257	4.15e-10	1.43e-07	10.8852	PKD2	1.66749	0.73768
ENSG00000157184	3.07227	-6.60668	5.59e-10	1.69e-07	10.8515	CPT2	0.344112	-1.53905
ENSG00000159792	3.73528	-6.62136	5.17e-10	1.64e-07	10.8515	PSKH1	0.261568	-1.93474
ENSG00000105357	6.26432	-6.67659	3.85e-10	1.35e-07	10.8458	MYH14	0.300081	-1.73658
ENSG00000124596	3.70143	-6.61005	5.49e-10	1.68e-07	10.7966	OARD1	0.377615	-1.40501
ENSG00000139351	2.10685	6.57106	6.75e-10	1.99e-07	10.7895	SYCP3	5.2223	2.38468
ENSG00000087206	4.58991	6.62312	5.12e-10	1.64e-07	10.7667	UIMC1	1.82329	0.866541
ENSG00000105989	-0.739222	6.49539	1.01e-09	2.63e-07	10.7507	WNT2	30.4711	4.92937
ENSG00000183066	0.9152	-6.5308	8.34e-10	2.27e-07	10.7194	WBP2NL	0.21331	-2.22898
ENSG00000212643	1.33925	6.53531	8.15e-10	2.26e-07	10.697	ZRSR2P1	3.75574	1.9091
ENSG00000178814	3.62537	-6.58767	6.18e-10	1.86e-07	10.6883	OPLAH	0.133267	-2.90761
ENSG00000161791	5.0828	-6.61482	5.35e-10	1.65e-07	10.6628	FMNL3	0.358625	-1.47945
ENSG00000173757	7.43787	6.66636	4.07e-10	1.41e-07	10.6522	STAT5B	1.79333	0.842641
ENSG00000003056	5.35173	-6.61831	5.25e-10	1.64e-07	10.6504	M6PR	0.602445	-0.731098
ENSG00000175155	6.31746	6.63283	4.86e-10	1.59e-07	10.6144	YPEL2	2.05752	1.0409
ENSG00000167614	7.20876	-6.65003	4.44e-10	1.49e-07	10.5908	TTYH1	0.197905	-2.33712
ENSG00000168079	-2.93681	6.4197	1.49e-09	3.4e-07	10.5893	SCARA5	124.598	6.96114
ENSG00000164808	5.87192	6.6161	5.32e-10	1.64e-07	10.5809	SPIDR	2.33564	1.22382
ENSG00000196154	-0.0738616	6.46766	1.16e-09	2.91e-07	10.5259	S100A4	9.26611	3.21196
ENSG00000156675	2.98195	6.53971	7.96e-10	2.21e-07	10.5199	RAB11FIP1	3.43472	1.78019
ENSG00000186868	9.0224	6.67866	3.81e-10	1.34e-07	10.5157	MAPT	1.54032	0.623233
ENSG00000154537	-2.34706	6.41187	1.56e-09	3.48e-07	10.4844	NA	5.63345	2.49402
ENSG00000104325	4.22017	-6.55733	7.26e-10	2.06e-07	10.4631	DECR1	0.434803	-1.20157
ENSG00000154237	3.17039	-6.53373	8.22e-10	2.27e-07	10.4607	LRRK1	0.323889	-1.62643
ENSG00000134283	5.69169	6.58793	6.17e-10	1.86e-07	10.4549	PPHLN1	2.01648	1.01184
ENSG00000273802	-1.04081	6.42994	1.42e-09	3.28e-07	10.4458	HIST1H2BG	22.1236	4.46751
ENSG00000272341	3.23215	6.53059	8.35e-10	2.27e-07	10.4444	AL137003.2	4.39009	2.13425
ENSG00000247092	2.91324	6.52321	8.68e-10	2.34e-07	10.4402	SNHG10	2.01647	1.01183
ENSG00000172053	4.94017	-6.56225	7.07e-10	2.05e-07	10.4059	QARS	0.449658	-1.1531
ENSG00000180287	5.51257	6.56773	6.87e-10	2.01e-07	10.3727	PLD5	3.23484	1.6937
ENSG00000165185	5.52697	6.56588	6.93e-10	2.03e-07	10.3608	KIAA1958	2.76071	1.46504
ENSG00000198106	-1.7292	-6.3969	1.68e-09	3.66e-07	10.3366	AC025279.1	0.145591	-2.78001
ENSG00000198715	2.69869	-6.49823	9.9e-10	2.6e-07	10.3326	GLMP	0.456877	-1.13012
ENSG00000270716	-2.1684	6.3822	1.82e-09	3.78e-07	10.3174	BNIP3P15	10.7619	3.42786
ENSG00000181790	5.23974	-6.5516	7.48e-10	2.12e-07	10.3148	ADGRB1	0.199682	-2.32423
ENSG00000227536	-1.46085	6.39589	1.69e-09	3.66e-07	10.3137	SOCS5P4	11.4858	3.52178
ENSG00000272657	-0.0495624	6.42511	1.45e-09	3.33e-07	10.3046	AP000317.2	9.43293	3.23771
ENSG00000152779	-1.60799	6.38839	1.76e-09	3.74e-07	10.2947	SLC16A12	26.9806	4.75385
ENSG00000204644	-1.7156	-6.38542	1.79e-09	3.77e-07	10.2765	ZFP57	0.0891687	-3.48732
ENSG00000214401	0.292947	-6.42625	1.44e-09	3.32e-07	10.2577	KANSL1-AS1	0.0960305	-3.38036
ENSG00000143889	5.8404	6.55007	7.54e-10	2.12e-07	10.2409	HNRNPLL	2.35404	1.23514
ENSG00000114023	4.95159	-6.52997	8.38e-10	2.27e-07	10.2368	FAM162A	0.384036	-1.38069
ENSG00000164707	2.73054	6.47874	1.1e-09	2.81e-07	10.2349	SLC13A4	4.148	2.05241
ENSG00000109220	2.50967	6.46926	1.15e-09	2.91e-07	10.2097	CHIC2	2.17313	1.11977
ENSG00000106299	6.51018	6.55868	7.2e-10	2.06e-07	10.2042	WASL	1.86362	0.898105
ENSG00000172262	5.41869	6.53092	8.34e-10	2.27e-07	10.1907	ZNF131	1.85877	0.894345
ENSG00000112029	2.63068	6.46684	1.17e-09	2.91e-07	10.1859	FBXO5	4.34558	2.11955
ENSG00000176124	2.49441	6.46212	1.2e-09	2.95e-07	10.177	DLEU1	3.6133	1.85332
ENSG00000243836	-4.14724	6.33447	2.33e-09	4.5e-07	10.1734	WDR86-AS1	28.5228	4.83405
ENSG00000183475	4.22274	6.49956	9.83e-10	2.59e-07	10.1666	ASB7	1.78703	0.837561
ENSG00000270067	1.3826	6.43283	1.39e-09	3.26e-07	10.1628	NA	3.70417	1.88915
ENSG00000274211	7.83662	6.58059	6.42e-10	1.92e-07	10.1549	SOCS7	2.18874	1.1301
ENSG00000100796	6.53814	6.54835	7.61e-10	2.13e-07	10.1468	PPP4R3A	1.63461	0.708946
ENSG00000185551	3.80268	6.48526	1.06e-09	2.74e-07	10.144	NR2F2	4.4184	2.14352
ENSG00000018869	2.99753	6.467	1.17e-09	2.91e-07	10.1404	ZNF582	2.30974	1.20773
ENSG00000135517	-1.82373	6.35238	2.12e-09	4.25e-07	10.133	MIP	22.3804	4.48416
ENSG00000224204	0.566698	-6.40586	1.61e-09	3.57e-07	10.1193	PHEX-AS1	0.124946	-3.00062
ENSG00000185792	-2.65934	-6.33519	2.32e-09	4.5e-07	10.1175	NLRP9	0.105335	-3.24695
ENSG00000166432	4.93372	-6.49976	9.82e-10	2.59e-07	10.0819	ZMAT1	0.199171	-2.32792
ENSG00000152380	0.0348514	6.38241	1.81e-09	3.78e-07	10.0714	FAM151B	3.32964	1.73536
ENSG00000223963	0.0685396	6.38057	1.83e-09	3.78e-07	10.0635	THAP12P8	11.1448	3.4783
ENSG00000211451	2.40889	6.43113	1.41e-09	3.28e-07	10.0254	GNRHR2	2.03111	1.02227
ENSG00000134575	4.04116	-6.46785	1.16e-09	2.91e-07	10.02	ACP2	0.236265	-2.08152
ENSG00000272897	0.853281	6.39098	1.74e-09	3.72e-07	10.0139	AL109827.1	3.17272	1.66572
ENSG00000166436	4.75851	-6.4808	1.09e-09	2.79e-07	10.005	TRIM66	0.422902	-1.24161
ENSG00000272789	-3.86121	-6.29251	2.89e-09	5.29e-07	9.99004	AC010976.2	0.034682	-4.84967
ENSG00000172175	4.58954	6.47286	1.13e-09	2.88e-07	9.98774	MALT1	2.37702	1.24915
ENSG00000197054	1.22242	-6.39449	1.7e-09	3.67e-07	9.9794	ZNF763	0.323666	-1.62742
ENSG00000136297	2.63522	-6.4281	1.43e-09	3.3e-07	9.97851	MMD2	0.192708	-2.37551
ENSG00000228392	-4.82196	-6.30842	2.66e-09	4.96e-07	9.97709	AL162391.1	0.0411482	-4.60303
ENSG00000260300	-1.04418	-6.33969	2.26e-09	4.45e-07	9.97168	AC009119.2	0.142093	-2.81509
ENSG00000158636	5.44995	6.48834	1.04e-09	2.7e-07	9.96655	EMSY	1.75927	0.81498
ENSG00000141646	7.04919	6.52113	8.78e-10	2.35e-07	9.94316	SMAD4	1.69891	0.764611
ENSG00000134627	2.73871	6.42102	1.48e-09	3.39e-07	9.93471	PIWIL4	2.39976	1.26289
ENSG00000205913	-0.870919	-6.33466	2.32e-09	4.5e-07	9.92694	SRRM2-AS1	0.148014	-2.75619
ENSG00000143376	7.00198	6.51633	9e-10	2.4e-07	9.92358	SNX27	1.44981	0.535864
ENSG00000103740	5.88548	-6.49005	1.03e-09	2.69e-07	9.92047	ACSBG1	0.435903	-1.19792
ENSG00000140365	4.50992	-6.45741	1.23e-09	3e-07	9.91277	COMMD4	0.330038	-1.5993
ENSG00000109805	1.4038	6.3841	1.8e-09	3.78e-07	9.91004	NCAPG	3.30574	1.72497
ENSG00000139697	6.73821	6.50419	9.6e-10	2.55e-07	9.89355	SBNO1	1.64587	0.718846
ENSG00000157734	4.46764	-6.4518	1.26e-09	3.06e-07	9.88874	SNX22	0.321219	-1.63837
ENSG00000259834	4.27659	6.44593	1.3e-09	3.1e-07	9.88689	AL365361.1	3.97662	1.99154
ENSG00000007255	1.73284	-6.38881	1.75e-09	3.74e-07	9.88671	TRAPPC6A	0.21694	-2.20463
ENSG00000121864	5.18946	6.46386	1.19e-09	2.93e-07	9.87111	ZNF639	1.91018	0.933709
ENSG00000129103	5.03233	-6.461	1.2e-09	2.95e-07	9.87104	SUMF2	0.377545	-1.40528
ENSG00000196890	2.6885	6.40582	1.61e-09	3.57e-07	9.86614	HIST3H2BB	4.94595	2.30625
ENSG00000165617	5.63818	6.46888	1.16e-09	2.91e-07	9.84639	DACT1	3.54475	1.82569
ENSG00000117222	4.83098	6.44936	1.28e-09	3.07e-07	9.83921	RBBP5	2.66425	1.41373
ENSG00000109016	3.20235	-6.41277	1.55e-09	3.48e-07	9.83396	DHRS7B	0.539065	-0.891469
ENSG00000104524	2.18013	-6.38702	1.77e-09	3.76e-07	9.82277	PYCR3	0.174279	-2.52053
ENSG00000112936	0.739293	6.34846	2.16e-09	4.29e-07	9.8212	C7	20.2234	4.33795
ENSG00000106804	2.04785	-6.38345	1.8e-09	3.78e-07	9.82059	C5	0.253021	-1.98267
ENSG00000204444	0.286542	-6.33854	2.28e-09	4.45e-07	9.8109	APOM	0.362338	-1.46459
ENSG00000258752	-2.37028	6.2776	3.12e-09	5.57e-07	9.80536	AL357093.2	8.49349	3.08636
ENSG00000146414	5.40685	6.45323	1.25e-09	3.05e-07	9.79209	SHPRH	2.72517	1.44635
ENSG00000168566	5.37128	6.4498	1.28e-09	3.07e-07	9.77843	SNRNP48	2.57195	1.36286
ENSG00000181938	3.52571	6.40256	1.63e-09	3.62e-07	9.74929	GINS3	3.1085	1.63622
ENSG00000152465	5.40526	6.44403	1.32e-09	3.11e-07	9.74417	NMT2	2.16974	1.11752
ENSG00000164291	3.37695	6.3963	1.69e-09	3.66e-07	9.73324	ARSK	2.31179	1.20901
ENSG00000165030	4.48371	6.41938	1.5e-09	3.4e-07	9.72823	NFIL3	5.63874	2.49537
ENSG00000175283	2.2913	-6.36215	2.02e-09	4.11e-07	9.68224	DOLK	0.295401	-1.75925
ENSG00000171016	5.50401	6.4338	1.39e-09	3.25e-07	9.68053	PYGO1	2.597	1.37685
ENSG00000163605	6.23022	6.44822	1.29e-09	3.07e-07	9.66746	PPP4R2	2.18061	1.12473
ENSG00000135823	6.36727	6.45144	1.27e-09	3.06e-07	9.66613	STX6	1.42724	0.51323
ENSG00000179082	-2.86316	-6.2366	3.85e-09	6.59e-07	9.6386	C9orf106	0.0358723	-4.80098
ENSG00000159873	4.30993	6.39744	1.68e-09	3.66e-07	9.63342	CCDC117	3.25859	1.70425
ENSG00000213066	5.10934	6.41485	1.53e-09	3.47e-07	9.62833	FGFR1OP	1.80576	0.852609
ENSG00000006534	0.143865	-6.29677	2.83e-09	5.19e-07	9.61588	ALDH3B1	0.24981	-2.00109
ENSG00000265688	0.0126439	-6.29153	2.91e-09	5.3e-07	9.60528	MAFG-DT	0.237639	-2.07316
ENSG00000278012	2.25028	6.34197	2.24e-09	4.41e-07	9.59799	AL031658.2	11.6799	3.54596
ENSG00000263002	3.84912	6.37859	1.85e-09	3.81e-07	9.58942	ZNF234	3.00009	1.58501
ENSG00000137075	6.40392	6.43711	1.36e-09	3.21e-07	9.58919	RNF38	2.09808	1.06907
ENSG00000163602	5.49112	6.41406	1.54e-09	3.47e-07	9.58071	RYBP	2.58244	1.36873
ENSG00000172508	4.00968	-6.38136	1.82e-09	3.78e-07	9.57983	CARNS1	0.0760531	-3.71685
ENSG00000089902	4.96083	6.40103	1.65e-09	3.64e-07	9.5749	RCOR1	1.8939	0.921361
ENSG00000174738	7.6698	6.46368	1.19e-09	2.93e-07	9.57174	NR1D2	3.14943	1.65509
ENSG00000107779	5.03997	6.4	1.66e-09	3.64e-07	9.5602	BMPR1A	1.75695	0.813076
ENSG00000136933	3.33518	-6.36009	2.04e-09	4.13e-07	9.54916	RABEPK	0.545043	-0.875559
ENSG00000144451	4.09849	-6.37717	1.86e-09	3.83e-07	9.54876	SPAG16	0.477059	-1.06776
ENSG00000197837	1.64845	6.31338	2.6e-09	4.86e-07	9.51981	HIST4H4	3.70588	1.88982
ENSG00000273329	2.10821	-6.32474	2.45e-09	4.65e-07	9.51426	AC078846.1	0.417097	-1.26155
ENSG00000085840	0.340232	6.27917	3.1e-09	5.54e-07	9.51019	ORC1	4.28194	2.09826
ENSG00000227617	5.43809	6.39649	1.69e-09	3.66e-07	9.49805	CERS6-AS1	3.47532	1.79715
ENSG00000141349	4.16048	-6.3618	2.02e-09	4.11e-07	9.4629	G6PC3	0.387605	-1.36734
ENSG00000119977	4.18109	-6.35762	2.06e-09	4.17e-07	9.43986	TCTN3	0.599013	-0.73934
ENSG00000058673	7.99228	6.44394	1.32e-09	3.11e-07	9.42804	ZC3H11A	2.06744	1.04785
ENSG00000161526	5.65349	-6.38257	1.81e-09	3.78e-07	9.39575	SAP30BP	0.451534	-1.14709
ENSG00000204634	4.39709	6.35064	2.14e-09	4.27e-07	9.38291	TBC1D8	2.19066	1.13136
ENSG00000255310	2.49844	6.3003	2.78e-09	5.13e-07	9.35169	AF131215.5	5.77007	2.52859
ENSG00000124496	4.57331	6.34769	2.17e-09	4.3e-07	9.34786	TRERF1	2.35727	1.23712
ENSG00000134245	3.40438	6.31986	2.51e-09	4.74e-07	9.34086	WNT2B	2.74976	1.4593
ENSG00000231167	-1.72221	6.19334	4.81e-09	7.63e-07	9.3137	YBX1P2	7.78253	2.96024
ENSG00000117362	5.63683	-6.35683	2.07e-09	4.17e-07	9.26632	APH1A	0.466652	-1.09958
ENSG00000235609	2.68957	6.28522	3e-09	5.4e-07	9.2509	AF127577.4	4.35499	2.12267
ENSG00000271396	-0.3194	6.21077	4.4e-09	7.2e-07	9.24446	AC091167.4	4.10349	2.03685
ENSG00000140905	2.14039	-6.27152	3.22e-09	5.71e-07	9.24025	GCSH	0.36446	-1.45617
ENSG00000157514	7.34326	6.39133	1.73e-09	3.72e-07	9.23944	TSC22D3	2.23459	1.16001
ENSG00000127080	4.96147	6.33268	2.35e-09	4.53e-07	9.22613	IPPK	2.07142	1.05062
ENSG00000257135	-1.94858	-6.17106	5.39e-09	8.35e-07	9.21689	ODC1-DT	0.0822379	-3.60405
ENSG00000115421	5.02796	6.33152	2.36e-09	4.55e-07	9.2119	PAPOLG	1.71524	0.778409
ENSG00000133805	2.99915	-6.28614	2.99e-09	5.4e-07	9.21167	AMPD3	0.344343	-1.53808
ENSG00000162384	5.04712	-6.32852	2.4e-09	4.59e-07	9.19101	CZIB	0.350629	-1.51198
ENSG00000218536	0.0947608	6.20406	4.55e-09	7.33e-07	9.16935	AP002530.1	20.2384	4.33902
ENSG00000120802	6.15053	6.34893	2.16e-09	4.29e-07	9.1682	TMPO	1.96288	0.972971
ENSG00000136159	3.5941	6.28635	2.98e-09	5.4e-07	9.14747	NUDT15	1.86385	0.898286
ENSG00000183530	5.97391	6.33848	2.28e-09	4.45e-07	9.13616	PRR14L	1.95348	0.966044
ENSG00000151445	4.25167	-6.29881	2.8e-09	5.15e-07	9.13237	VIPAS39	0.516683	-0.95265
ENSG00000235597	-0.483393	-6.18452	5.03e-09	7.92e-07	9.12469	LINC01102	0.166757	-2.58418
ENSG00000119950	7.41619	6.36704	1.97e-09	4.02e-07	9.10521	MXI1	1.68958	0.756665
ENSG00000259442	-1.56675	-6.15586	5.83e-09	8.85e-07	9.10103	AC105339.3	0.20762	-2.26798
ENSG00000189343	2.00163	6.23818	3.82e-09	6.55e-07	9.09903	RPS2P46	6.94412	2.79579
ENSG00000231889	3.06676	6.26255	3.37e-09	5.88e-07	9.08772	TRAF3IP2-AS1	1.71657	0.77953
ENSG00000265480	-3.88879	6.11115	7.31e-09	1.04e-06	9.07819	KRT18P55	25.1719	4.65374
ENSG00000235711	3.69522	6.27171	3.22e-09	5.71e-07	9.0661	ANKRD34C	5.42644	2.44001
ENSG00000108950	0.365459	6.19021	4.89e-09	7.74e-07	9.05916	FAM20A	4.87774	2.28621
ENSG00000124766	5.046	6.30132	2.76e-09	5.11e-07	9.05762	SOX4	2.54559	1.348
ENSG00000104218	4.48434	6.28852	2.95e-09	5.37e-07	9.05639	CSPP1	1.76984	0.823621
ENSG00000174945	1.55896	-6.21942	4.21e-09	6.99e-07	9.04878	AMZ1	0.269432	-1.89201
ENSG00000197448	3.88033	-6.27137	3.22e-09	5.71e-07	9.0358	GSTK1	0.518291	-0.948167
ENSG00000196741	1.96939	6.22541	4.08e-09	6.87e-07	9.03363	LINC01560	2.62545	1.39256
ENSG00000172748	3.57787	-6.26345	3.36e-09	5.88e-07	9.02972	ZNF596	0.294331	-1.76449
ENSG00000213593	5.98226	-6.31578	2.56e-09	4.82e-07	9.01622	TMX2	0.506209	-0.982194
ENSG00000205336	5.78598	-6.31083	2.63e-09	4.91e-07	9.01353	ADGRG1	0.199554	-2.32515
ENSG00000228812	-2.56271	-6.11578	7.14e-09	1.03e-06	9.00417	LAMA5-AS1	0.0838685	-3.57573
ENSG00000157540	6.73594	6.33018	2.38e-09	4.56e-07	9.00115	DYRK1A	1.67432	0.743576
ENSG00000205209	-1.21711	-6.14271	6.23e-09	9.25e-07	8.99816	SCGB2B2	0.233929	-2.09586
ENSG00000273541	-1.08173	6.14373	6.2e-09	9.24e-07	8.99558	RF02104	5.09584	2.34932
ENSG00000260777	-2.26797	6.11596	7.14e-09	1.03e-06	8.98641	AC061975.1	13.7415	3.78047
ENSG00000196821	7.84397	6.35224	2.12e-09	4.25e-07	8.97702	ILRUN	2.10189	1.07169
ENSG00000144040	6.79648	-6.32602	2.43e-09	4.63e-07	8.96881	SFXN5	0.278843	-1.84248
ENSG00000176108	2.88884	-6.23554	3.88e-09	6.61e-07	8.96873	CHMP6	0.264218	-1.9202
ENSG00000110057	1.86447	-6.20977	4.42e-09	7.2e-07	8.96241	UNC93B1	0.28059	-1.83347
ENSG00000124215	1.48549	6.19815	4.69e-09	7.5e-07	8.95656	CDH26	2.68391	1.42434
ENSG00000100348	5.38462	-6.28567	2.99e-09	5.4e-07	8.93444	TXN2	0.507814	-0.977627
ENSG00000165475	5.25911	-6.28274	3.04e-09	5.46e-07	8.93357	CRYL1	0.284288	-1.81458
ENSG00000180155	6.81031	-6.31786	2.54e-09	4.78e-07	8.92572	LYNX1	0.305516	-1.71068
ENSG00000106723	7.14096	6.32244	2.48e-09	4.69e-07	8.91241	SPIN1	1.89774	0.924284
ENSG00000160703	2.86939	-6.2213	4.17e-09	6.98e-07	8.89944	NLRX1	0.36023	-1.47301
ENSG00000136514	-1.43146	-6.11519	7.17e-09	1.03e-06	8.88366	RTP4	0.169744	-2.55857
ENSG00000136098	1.96533	-6.19529	4.76e-09	7.58e-07	8.87724	NEK3	0.247573	-2.01408
ENSG00000249896	0.398058	6.15438	5.87e-09	8.9e-07	8.87474	LINC02495	3.84982	1.94479
ENSG00000164603	4.63517	6.25483	3.51e-09	6.09e-07	8.86979	BMT2	2.54704	1.34882
ENSG00000275221	-3.48196	6.06823	9.09e-09	1.22e-06	8.86049	HIST1H2AK	14.4046	3.84845
ENSG00000088888	7.08607	-6.30533	2.71e-09	5.02e-07	8.82859	MAVS	0.42415	-1.23735
ENSG00000004866	5.55279	6.2666	3.3e-09	5.8e-07	8.8213	ST7	1.89183	0.919779
ENSG00000100823	5.42736	-6.26219	3.38e-09	5.88e-07	8.81072	APEX1	0.560208	-0.835965
ENSG00000147724	5.2308	6.25339	3.54e-09	6.12e-07	8.79464	FAM135B	3.53492	1.82168
ENSG00000275066	5.86933	6.26766	3.29e-09	5.78e-07	8.78868	SYNRG	1.69759	0.763485
ENSG00000143867	-3.79162	6.04942	1e-08	1.3e-06	8.7759	OSR1	25.7427	4.68609
ENSG00000228107	-0.40642	6.11395	7.21e-09	1.03e-06	8.77183	AP000692.1	6.06302	2.60004
ENSG00000158019	3.55461	-6.21069	4.4e-09	7.2e-07	8.7669	BABAM2	0.495652	-1.0126
ENSG00000172292	6.17665	6.26774	3.28e-09	5.78e-07	8.75484	CERS6	3.46311	1.79207
ENSG00000189184	1.25565	6.15064	5.98e-09	9e-07	8.75177	PCDH18	6.77686	2.76062
ENSG00000272145	2.31319	6.17646	5.24e-09	8.16e-07	8.74551	NFYC-AS1	2.50727	1.32612
ENSG00000039537	-1.67114	6.07818	8.64e-09	1.19e-06	8.73299	C6	5.97047	2.57784
ENSG00000213963	1.13614	-6.1403	6.31e-09	9.34e-07	8.70514	AC019080.1	0.353687	-1.49945
ENSG00000116191	4.78298	6.22474	4.1e-09	6.87e-07	8.70165	RALGPS2	3.10241	1.63339
ENSG00000255082	2.49666	-6.17007	5.42e-09	8.36e-07	8.68637	GRM5-AS1	0.159828	-2.64541
ENSG00000271304	-3.6067	-6.02894	1.11e-08	1.4e-06	8.66876	DPRXP2	0.0712967	-3.81002
ENSG00000185963	6.09405	6.2488	3.62e-09	6.25e-07	8.6663	BICD2	1.6186	0.694745
ENSG00000106633	3.39459	6.18427	5.04e-09	7.92e-07	8.65734	GCK	2.85817	1.51509
ENSG00000101294	5.32747	-6.22804	4.03e-09	6.81e-07	8.65045	HM13	0.668476	-0.581052
ENSG00000279758	-3.07531	-6.03271	1.09e-08	1.38e-06	8.64283	AC105339.5	0.0686409	-3.86479
ENSG00000129255	4.41792	-6.20554	4.52e-09	7.3e-07	8.64231	MPDU1	0.543493	-0.879667
ENSG00000198873	4.50286	6.20588	4.51e-09	7.3e-07	8.63839	GRK5	2.61739	1.38813
ENSG00000198743	5.41322	6.22555	4.08e-09	6.87e-07	8.63816	SLC5A3	11.2992	3.49814
ENSG00000144647	6.07562	6.23911	3.81e-09	6.54e-07	8.62004	POMGNT2	1.84579	0.884239
ENSG00000102128	-1.36083	6.06131	9.41e-09	1.24e-06	8.61565	RAB40AL	4.69881	2.2323
ENSG00000117859	5.68912	-6.22944	4e-09	6.8e-07	8.61442	OSBPL9	0.549443	-0.863959
ENSG00000198185	4.57406	-6.20223	4.6e-09	7.37e-07	8.60684	ZNF334	0.263025	-1.92673
ENSG00000222640	-4.86262	6.04065	1.04e-08	1.34e-06	8.60656	RNU2-51P	15.5325	3.95722
ENSG00000177485	5.46387	6.22066	4.18e-09	6.98e-07	8.60143	ZBTB33	2.89363	1.53288
ENSG00000261071	-1.85644	6.04776	1.01e-08	1.31e-06	8.60141	AL441883.1	5.49049	2.45693
ENSG00000272602	3.88119	6.18274	5.08e-09	7.96e-07	8.59287	ZNF595	2.2338	1.1595
ENSG00000178568	5.88419	6.22817	4.02e-09	6.81e-07	8.58916	ERBB4	2.73334	1.45066
ENSG00000268643	3.02636	6.16138	5.66e-09	8.64e-07	8.58473	AC006486.1	2.36179	1.23988
ENSG00000226803	1.56697	6.12362	6.86e-09	1e-06	8.57435	ZNF451-AS1	3.18597	1.67173
ENSG00000148154	5.37559	6.21147	4.38e-09	7.2e-07	8.56451	UGCG	2.13965	1.09737
ENSG00000279314	-0.503911	6.06664	9.16e-09	1.22e-06	8.55313	AC002525.1	19.3382	4.27338
ENSG00000254872	-2.06129	-6.03275	1.09e-08	1.38e-06	8.54163	LINC02688	0.0479712	-4.38169
ENSG00000165972	-2.61573	6.0192	1.16e-08	1.44e-06	8.53988	CCDC38	7.34645	2.87705
ENSG00000145332	4.23595	6.17879	5.18e-09	8.1e-07	8.53361	KLHL8	3.10939	1.63663
ENSG00000267192	-3.28084	5.99945	1.29e-08	1.53e-06	8.50636	AC006116.4	12.5684	3.65173
ENSG00000170836	5.6334	6.20358	4.57e-09	7.33e-07	8.49463	PPM1D	2.31265	1.20955
ENSG00000125779	5.90114	6.2096	4.43e-09	7.2e-07	8.49302	PANK2	2.27664	1.18691
ENSG00000185697	3.16758	6.1462	6.12e-09	9.17e-07	8.49253	MYBL1	2.47534	1.30763
ENSG00000279880	0.0590214	6.06908	9.05e-09	1.22e-06	8.49206	AC134407.3	4.10855	2.03863
ENSG00000128928	5.91525	-6.20964	4.43e-09	7.2e-07	8.48706	IVD	0.348221	-1.52192
ENSG00000117983	-2.59095	-6.00865	1.23e-08	1.48e-06	8.47794	MUC5B	0.0160686	-5.95961
ENSG00000168807	4.73997	6.17783	5.21e-09	8.12e-07	8.47023	SNTB2	2.60714	1.38247
ENSG00000145882	4.1052	-6.16388	5.59e-09	8.56e-07	8.46816	PCYOX1L	0.101273	-3.30368
ENSG00000174326	0.626132	-6.07975	8.58e-09	1.18e-06	8.46742	SLC16A11	0.224415	-2.15576
ENSG00000215196	0.467747	6.07409	8.82e-09	1.19e-06	8.46645	BASP1-AS1	3.90889	1.96676
ENSG00000205740	0.424947	-6.07444	8.81e-09	1.19e-06	8.46605	AL359878.1	0.150059	-2.7364
ENSG00000266527	0.124885	-6.06528	9.23e-09	1.22e-06	8.45764	AC005697.2	0.156794	-2.67306
ENSG00000085185	4.66525	6.17179	5.37e-09	8.34e-07	8.44794	BCORL1	2.1714	1.11863
ENSG00000148985	2.89415	-6.13055	6.63e-09	9.74e-07	8.4417	PGAP2	0.36777	-1.44312
ENSG00000269814	0.758912	6.07582	8.75e-09	1.19e-06	8.43952	AC008403.4	4.67737	2.2257
ENSG00000051341	-0.0415444	6.05385	9.77e-09	1.28e-06	8.42836	POLQ	3.59755	1.84701
ENSG00000272335	5.50405	6.18708	4.97e-09	7.84e-07	8.42688	AC093297.2	2.16662	1.11544
ENSG00000134294	7.7881	6.24077	3.77e-09	6.5e-07	8.42215	SLC38A2	4.88144	2.28731
ENSG00000266947	-1.48335	-6.02093	1.15e-08	1.43e-06	8.42206	AC022916.1	0.0860454	-3.53876
ENSG00000076641	7.15481	6.21983	4.2e-09	6.99e-07	8.39226	PAG1	2.36029	1.23897
ENSG00000158092	4.37101	6.15233	5.93e-09	8.97e-07	8.38478	NCK1	2.4732	1.30638
ENSG00000187902	3.90218	-6.14252	6.24e-09	9.25e-07	8.3847	SHISA7	0.262612	-1.92899
ENSG00000019144	6.88978	-6.20892	4.44e-09	7.21e-07	8.36529	PHLDB1	0.356666	-1.48735
ENSG00000185477	7.35056	6.21874	4.22e-09	7e-07	8.36445	GPRIN3	3.73287	1.90029
ENSG00000123472	6.49157	-6.19727	4.72e-09	7.52e-07	8.35651	ATPAF1	0.695545	-0.523784
ENSG00000241935	3.45507	-6.12556	6.8e-09	9.93e-07	8.3513	HOGA1	0.260008	-1.94337
ENSG00000163960	7.1325	6.21054	4.41e-09	7.2e-07	8.34707	UBXN7	1.68893	0.756106
ENSG00000169314	-1.76764	-5.99856	1.29e-08	1.53e-06	8.34217	C22orf15	0.174156	-2.52155
ENSG00000182796	3.36031	-6.11901	7.03e-09	1.02e-06	8.32969	TMEM198B	0.297132	-1.75083
ENSG00000134253	1.5098	-6.07251	8.89e-09	1.2e-06	8.32104	TRIM45	0.328029	-1.6081
ENSG00000130921	4.71895	6.14736	6.08e-09	9.13e-07	8.31941	C12orf65	2.12819	1.08963
ENSG00000169026	1.38661	-6.06326	9.32e-09	1.23e-06	8.29035	SLC49A3	0.21323	-2.22952
ENSG00000143811	5.12456	-6.15147	5.96e-09	8.99e-07	8.28901	PYCR2	0.419442	-1.25346
ENSG00000270499	-2.25357	5.97532	1.45e-08	1.66e-06	8.28688	MKI67P1	6.78201	2.76171
ENSG00000116678	3.78742	6.11438	7.19e-09	1.03e-06	8.26325	LEPR	3.29639	1.72089
ENSG00000276182	2.11468	6.07447	8.81e-09	1.19e-06	8.26252	AL163051.2	3.3777	1.75604
ENSG00000204310	5.92749	-6.16487	5.56e-09	8.53e-07	8.26129	AGPAT1	0.457489	-1.12819
ENSG00000137133	2.96329	-6.0943	7.97e-09	1.12e-06	8.25297	HINT2	0.337315	-1.56783
ENSG00000182648	2.746	6.0878	8.23e-09	1.15e-06	8.25141	LINC01006	2.72225	1.4448
ENSG00000033011	3.68256	-6.11026	7.35e-09	1.04e-06	8.24947	ALG1	0.453379	-1.14121
ENSG00000279879	-2.26857	-5.96887	1.5e-08	1.7e-06	8.24846	AC091152.4	0.131591	-2.92586
ENSG00000111886	-2.39404	5.96181	1.55e-08	1.74e-06	8.24086	GABRR2	24.0547	4.58825
ENSG00000204410	0.357974	-6.02344	1.14e-08	1.42e-06	8.22219	MSH5	0.18919	-2.40209
ENSG00000183801	1.29481	6.04572	1.02e-08	1.31e-06	8.222	OLFML1	3.61259	1.85303
ENSG00000163617	2.18085	-6.06729	9.13e-09	1.22e-06	8.21233	CCDC191	0.289017	-1.79078
ENSG00000146833	4.81034	6.12751	6.73e-09	9.85e-07	8.20986	TRIM4	2.20049	1.13782
ENSG00000171763	3.68893	6.10045	7.72e-09	1.09e-06	8.20331	SPATA5L1	1.9248	0.94471
ENSG00000111785	5.35726	6.13772	6.39e-09	9.44e-07	8.19595	RIC8B	1.56031	0.64183
ENSG00000008513	4.5762	6.11843	7.05e-09	1.02e-06	8.19157	ST3GAL1	2.22104	1.15123
ENSG00000168959	2.38041	-6.06734	9.13e-09	1.22e-06	8.18841	GRM5	0.153859	-2.70032
ENSG00000198046	4.67156	6.11859	7.04e-09	1.02e-06	8.1808	ZNF667	1.81074	0.856577
ENSG00000133067	2.54339	-6.06533	9.22e-09	1.22e-06	8.16006	LGR6	0.0660026	-3.92133
ENSG00000106144	4.65308	6.113	7.24e-09	1.03e-06	8.15521	CASP2	1.88866	0.91736
ENSG00000112739	7.09504	6.16973	5.43e-09	8.36e-07	8.14768	PRPF4B	2.16469	1.11416
ENSG00000118194	-4.6097	5.95073	1.64e-08	1.81e-06	8.14717	TNNT2	46.1373	5.52786
ENSG00000217275	-3.10186	5.92793	1.84e-08	1.95e-06	8.1416	AL031777.1	21.9885	4.45868
ENSG00000164032	7.01416	6.16491	5.56e-09	8.53e-07	8.13346	H2AFZ	2.16106	1.11174
ENSG00000185100	0.88632	-6.01867	1.17e-08	1.44e-06	8.13278	ADSSL1	0.297524	-1.74892
ENSG00000237945	-0.0436328	5.9908	1.34e-08	1.56e-06	8.11753	LINC00649	3.56886	1.83546
ENSG00000164024	4.30406	6.09671	7.87e-09	1.11e-06	8.11424	METAP1	1.92502	0.944875
ENSG00000189367	5.75025	6.12894	6.68e-09	9.8e-07	8.10722	KIAA0408	2.50656	1.32571
ENSG00000221944	2.47011	-6.05191	9.87e-09	1.28e-06	8.10109	TIGD1	0.245365	-2.027
ENSG00000234329	-1.0603	5.96196	1.55e-08	1.74e-06	8.09726	AL604028.2	11.5073	3.52448
ENSG00000132570	2.26881	-6.04477	1.02e-08	1.31e-06	8.09034	PCBD2	0.386605	-1.37107
ENSG00000139187	1.70689	6.0253	1.13e-08	1.42e-06	8.07135	KLRG1	4.96549	2.31194
ENSG00000162512	7.28426	-6.15937	5.72e-09	8.71e-07	8.06763	SDC3	0.26607	-1.91012
ENSG00000213839	1.31086	6.01475	1.19e-08	1.45e-06	8.06724	TMX2P1	3.70683	1.89019
ENSG00000088325	1.45964	6.01747	1.17e-08	1.45e-06	8.06081	TPX2	2.80447	1.48773
ENSG00000176986	6.3248	6.13377	6.52e-09	9.61e-07	8.06057	SEC24C	1.44283	0.528905
ENSG00000181472	3.54279	6.06628	9.18e-09	1.22e-06	8.05157	ZBTB2	2.68442	1.42461
ENSG00000050426	5.41902	-6.11072	7.33e-09	1.04e-06	8.05097	LETMD1	0.378253	-1.40258
ENSG00000280434	0.108343	-5.97939	1.42e-08	1.63e-06	8.03657	AL031595.3	0.290432	-1.78373
ENSG00000180198	3.2787	6.04702	1.01e-08	1.31e-06	7.98748	RCC1	3.22121	1.6876
ENSG00000266306	-4.33335	5.89398	2.18e-08	2.2e-06	7.98671	AC061975.5	15.3301	3.93829
ENSG00000263311	-3.56201	5.88872	2.23e-08	2.24e-06	7.98524	AC009127.2	14.3915	3.84715
ENSG00000165983	4.85641	6.08144	8.5e-09	1.18e-06	7.97801	PTER	4.58497	2.19691
ENSG00000144579	4.72366	-6.07976	8.57e-09	1.18e-06	7.97783	CTDSP1	0.278147	-1.84608
ENSG00000170085	4.08682	6.06421	9.28e-09	1.23e-06	7.97754	SIMC1	1.77687	0.829342
ENSG00000122367	1.30338	-5.99117	1.34e-08	1.56e-06	7.94525	LDB3	0.109718	-3.18813
ENSG00000157219	4.97936	6.07666	8.71e-09	1.19e-06	7.94119	HTR5A	5.94676	2.5721
ENSG00000232682	1.74967	5.99931	1.29e-08	1.53e-06	7.93979	AL592430.1	6.64686	2.73267
ENSG00000272389	-1.98674	5.90909	2.02e-08	2.1e-06	7.93387	NA	4.60069	2.20185
ENSG00000168385	7.85416	-6.14517	6.15e-09	9.19e-07	7.92626	SEPTIN2	0.503089	-0.991113
ENSG00000182054	5.32483	-6.08296	8.44e-09	1.17e-06	7.92365	IDH2	0.268931	-1.89469
ENSG00000214300	1.6399	-5.99443	1.32e-08	1.54e-06	7.91918	SPDYE3	0.331392	-1.59339
ENSG00000160055	2.67671	-6.01905	1.16e-08	1.44e-06	7.91449	TMEM234	0.458465	-1.12512
ENSG00000100249	-2.44444	-5.8956	2.16e-08	2.19e-06	7.90896	C22orf31	0.107238	-3.22112
ENSG00000125122	0.856931	-5.97028	1.49e-08	1.69e-06	7.89836	LRRC29	0.232348	-2.10564
ENSG00000260233	2.76402	6.01666	1.18e-08	1.45e-06	7.89654	SSSCA1-AS1	2.30384	1.20404
ENSG00000186583	-0.741454	-5.92992	1.82e-08	1.95e-06	7.894	SPATC1	0.0933801	-3.42074
ENSG00000110713	5.98146	6.0918	8.07e-09	1.13e-06	7.893	NUP98	1.52482	0.60864
ENSG00000156802	3.5432	6.0342	1.08e-08	1.38e-06	7.89276	ATAD2	2.63817	1.39954
ENSG00000087269	5.35281	6.07544	8.76e-09	1.19e-06	7.88712	NOP14	1.94914	0.962841
ENSG00000213344	-2.19938	5.89265	2.19e-08	2.21e-06	7.88217	PCNPP3	18.2228	4.18767
ENSG00000135597	6.23566	-6.09565	7.91e-09	1.11e-06	7.87877	REPS1	0.452996	-1.14243
ENSG00000171843	4.71574	6.05879	9.53e-09	1.25e-06	7.87847	MLLT3	1.78578	0.836557
ENSG00000135956	5.74529	-6.08296	8.44e-09	1.17e-06	7.87463	TMEM127	0.48392	-1.04716
ENSG00000108771	2.62697	-6.00863	1.23e-08	1.48e-06	7.86891	DHX58	0.41845	-1.25687
ENSG00000279852	-0.323182	5.9325	1.8e-08	1.93e-06	7.86523	AC083964.2	3.59632	1.84652
ENSG00000165300	6.52189	6.09526	7.93e-09	1.11e-06	7.84683	SLITRK5	2.66317	1.41314
ENSG00000186638	0.445883	-5.94711	1.67e-08	1.83e-06	7.83673	KIF24	0.358327	-1.48065
ENSG00000187097	3.79863	-6.02921	1.11e-08	1.4e-06	7.83415	ENTPD5	0.415448	-1.26726
ENSG00000152455	3.63979	6.02371	1.14e-08	1.42e-06	7.82906	SUV39H2	2.11885	1.08328
ENSG00000116690	0.629357	5.9472	1.67e-08	1.83e-06	7.82264	PRG4	5.31438	2.4099
ENSG00000264868	-1.58553	5.89313	2.19e-08	2.21e-06	7.81658	NA	8.36595	3.06453
ENSG00000268225	2.00121	5.98028	1.42e-08	1.63e-06	7.81163	AC010487.1	3.49663	1.80596
ENSG00000116353	3.09711	-6.00781	1.23e-08	1.48e-06	7.80925	MECR	0.327238	-1.61159
ENSG00000166845	2.80731	5.99841	1.29e-08	1.53e-06	7.8024	C18orf54	2.85285	1.51241
ENSG00000167785	4.91742	6.0464	1.01e-08	1.31e-06	7.79461	ZNF558	2.2711	1.18339
ENSG00000279522	1.71899	5.96787	1.51e-08	1.7e-06	7.78528	NA	3.29258	1.71922
ENSG00000156966	1.16254	-5.95409	1.61e-08	1.79e-06	7.78072	B3GNT7	0.289579	-1.78797
ENSG00000273314	-0.229299	-5.91724	1.94e-08	2.04e-06	7.77333	AC005229.4	0.279694	-1.83808
ENSG00000243927	4.6454	6.03266	1.09e-08	1.38e-06	7.7636	MRPS6	8.52147	3.0911
ENSG00000140463	3.79651	-6.01266	1.2e-08	1.47e-06	7.75287	BBS4	0.467624	-1.09658
ENSG00000101191	6.90599	6.08088	8.53e-09	1.18e-06	7.72821	DIDO1	2.48558	1.31358
ENSG00000226981	-0.509257	5.89728	2.14e-08	2.18e-06	7.71598	ABHD17AP6	4.44264	2.15142
ENSG00000171160	4.10949	-6.01006	1.22e-08	1.48e-06	7.70424	MORN4	0.479047	-1.06176
ENSG00000179981	6.4618	6.06172	9.39e-09	1.24e-06	7.68664	TSHZ1	2.00013	1.0001
ENSG00000120129	6.10672	6.0524	9.85e-09	1.28e-06	7.68516	DUSP1	3.30252	1.72357
ENSG00000170396	3.85638	5.99732	1.3e-08	1.53e-06	7.67735	ZNF804A	4.7848	2.25846
ENSG00000173295	1.03436	-5.92847	1.83e-08	1.95e-06	7.67291	FAM86B3P	0.0497394	-4.32947
ENSG00000149357	5.22877	-6.02592	1.13e-08	1.41e-06	7.65311	LAMTOR1	0.470029	-1.08918
ENSG00000177465	0.825772	-5.91859	1.93e-08	2.03e-06	7.64994	ACOT4	0.433794	-1.20492
ENSG00000164542	5.73199	6.03561	1.07e-08	1.37e-06	7.64592	KIAA0895	2.54152	1.34569
ENSG00000264187	3.65415	5.98648	1.37e-08	1.59e-06	7.64591	AC055811.2	3.48641	1.80174
ENSG00000141298	5.28701	6.02502	1.13e-08	1.42e-06	7.64507	SSH2	1.84138	0.880785
ENSG00000099338	2.58526	-5.96036	1.56e-08	1.75e-06	7.63632	CATSPERG	0.202616	-2.30318
ENSG00000149182	6.6895	-6.05387	9.77e-09	1.28e-06	7.61645	ARFGAP2	0.507926	-0.977311
ENSG00000268573	1.05558	5.91621	1.95e-08	2.04e-06	7.61522	AC011815.1	3.10316	1.63374
ENSG00000100228	2.53161	-5.95303	1.62e-08	1.8e-06	7.60689	RAB36	0.299236	-1.74065
ENSG00000146540	5.17694	-6.01523	1.19e-08	1.45e-06	7.60583	C7orf50	0.286411	-1.80384
ENSG00000248643	4.11853	5.98844	1.36e-08	1.58e-06	7.60212	RBM14-RBM4	3.40656	1.76832
ENSG00000159256	6.01883	6.03295	1.09e-08	1.38e-06	7.59798	MORC3	2.15998	1.11102
ENSG00000168026	2.65505	-5.95382	1.62e-08	1.79e-06	7.59611	TTC21A	0.326775	-1.61363
ENSG00000259291	4.95543	-6.00779	1.23e-08	1.48e-06	7.59465	ZNF710-AS1	0.171607	-2.54282
ENSG00000228113	-1.05392	5.85553	2.63e-08	2.53e-06	7.577	AC003991.1	8.55272	3.09638
ENSG00000266050	1.1889	5.91063	2e-08	2.09e-06	7.57455	AC233702.6	5.95281	2.57357
ENSG00000177311	7.06219	6.05209	9.86e-09	1.28e-06	7.56696	ZBTB38	2.98921	1.57976
ENSG00000100399	2.6454	-5.94681	1.67e-08	1.83e-06	7.56278	CHADL	0.223812	-2.15964
ENSG00000112499	-3.44208	5.80277	3.42e-08	3.08e-06	7.56099	SLC22A2	20.5711	4.36255
ENSG00000112130	5.32094	6.00865	1.23e-08	1.48e-06	7.5607	RNF8	2.04169	1.02977
ENSG00000032742	3.2908	-5.96136	1.56e-08	1.74e-06	7.55876	IFT88	0.44852	-1.15675
ENSG00000145916	5.24864	-6.00697	1.24e-08	1.48e-06	7.55754	RMND5B	0.527378	-0.923091
ENSG00000185813	5.57768	-6.01463	1.19e-08	1.45e-06	7.55613	PCYT2	0.421631	-1.24595
ENSG00000152242	5.73093	6.01097	1.21e-08	1.47e-06	7.5233	C18orf25	1.80545	0.85236
ENSG00000267048	-0.643809	5.85432	2.65e-08	2.53e-06	7.52307	AC092143.3	4.60069	2.20185
ENSG00000136877	4.18728	-5.97476	1.45e-08	1.66e-06	7.52119	FPGS	0.3096	-1.69152
ENSG00000070495	6.3388	6.02293	1.14e-08	1.42e-06	7.51319	JMJD6	4.82295	2.26992
ENSG00000242299	-0.0520099	5.86508	2.51e-08	2.45e-06	7.50658	AC073861.1	5.61392	2.48901
ENSG00000268220	4.37144	5.97198	1.48e-08	1.67e-06	7.49031	NA	1.95508	0.96723
ENSG00000042429	5.25118	5.99189	1.34e-08	1.56e-06	7.4864	MED17	2.0744	1.0527
ENSG00000068097	4.68272	5.9767	1.44e-08	1.65e-06	7.47873	HEATR6	2.63924	1.40012
ENSG00000274712	5.59534	5.99698	1.3e-08	1.53e-06	7.47196	AC005332.4	2.76948	1.46962
ENSG00000259706	0.464876	5.86946	2.46e-08	2.41e-06	7.46603	HSP90B2P	7.40691	2.88887
ENSG00000172548	-0.319797	-5.84957	2.71e-08	2.57e-06	7.45476	NIPAL4	0.155059	-2.68911
ENSG00000239521	6.44307	-6.01463	1.19e-08	1.45e-06	7.45269	CASTOR3	0.544466	-0.877086
ENSG00000144230	1.96074	-5.90716	2.04e-08	2.11e-06	7.45213	GPR17	0.165639	-2.59388
ENSG00000136935	4.48332	-5.96591	1.52e-08	1.71e-06	7.44482	GOLGA1	0.640988	-0.641632
ENSG00000177989	2.01138	-5.90637	2.05e-08	2.11e-06	7.44204	ODF3B	0.173727	-2.52511
ENSG00000123975	1.84422	5.89928	2.12e-08	2.17e-06	7.44104	CKS2	10.2272	3.35434
ENSG00000168283	6.26559	6.00664	1.24e-08	1.48e-06	7.43931	BMI1	2.72986	1.44883
ENSG00000271275	0.810237	5.87275	2.42e-08	2.39e-06	7.43827	AC007326.1	6.46215	2.69201
ENSG00000121274	5.47577	5.98601	1.38e-08	1.59e-06	7.43174	TENT4B	2.50425	1.32438
ENSG00000168453	5.95514	-5.99855	1.29e-08	1.53e-06	7.4313	HR	0.236872	-2.07782
ENSG00000108387	9.11892	-6.07625	8.73e-09	1.19e-06	7.42133	SEPTIN4	0.363683	-1.45925
ENSG00000138061	1.38356	5.88204	2.31e-08	2.3e-06	7.41593	CYP1B1	13.647	3.77051
ENSG00000232439	-0.181486	5.84281	2.81e-08	2.64e-06	7.4145	RPL18AP7	6.08833	2.60605
ENSG00000129028	3.71119	5.94047	1.73e-08	1.89e-06	7.4126	THAP10	2.66803	1.41578
ENSG00000238217	-3.91263	-5.76647	4.09e-08	3.53e-06	7.40613	LINC01877	0.055531	-4.17056
ENSG00000177352	1.87429	-5.89527	2.16e-08	2.19e-06	7.40482	CCDC71	0.256208	-1.96462
ENSG00000267232	0.380994	5.85479	2.64e-08	2.53e-06	7.40148	AC012615.5	3.35427	1.746
ENSG00000181396	4.4773	-5.95667	1.59e-08	1.78e-06	7.39907	OGFOD3	0.287038	-1.80069
ENSG00000124788	6.80345	6.01081	1.21e-08	1.47e-06	7.39296	ATXN1	1.80965	0.855715
ENSG00000105866	5.33642	5.9744	1.46e-08	1.66e-06	7.39075	SP4	2.26731	1.18098
ENSG00000198815	6.71119	6.00724	1.24e-08	1.48e-06	7.38589	FOXJ3	1.43349	0.519528
ENSG00000172731	4.51753	-5.9543	1.61e-08	1.79e-06	7.38297	LRRC20	0.33217	-1.59001
ENSG00000100889	2.27684	-5.90053	2.11e-08	2.16e-06	7.38113	PCK2	0.238025	-2.07082
ENSG00000111801	3.20212	-5.92298	1.88e-08	1.99e-06	7.38112	BTN3A3	0.40152	-1.31646
ENSG00000160991	6.50656	5.99949	1.29e-08	1.53e-06	7.37499	ORAI2	2.80493	1.48797
ENSG00000188828	-0.139076	5.83538	2.91e-08	2.72e-06	7.37238	GLRA4	4.47212	2.16096
ENSG00000217648	0.87838	5.86129	2.56e-08	2.49e-06	7.3715	AL136116.3	3.90407	1.96498
ENSG00000153002	-2.97454	-5.77296	3.96e-08	3.46e-06	7.36973	CPB1	0.0693856	-3.84922
ENSG00000267481	1.87763	5.88508	2.28e-08	2.27e-06	7.35917	AC011477.2	2.0137	1.00985
ENSG00000166816	3.50478	-5.9247	1.87e-08	1.97e-06	7.35422	LDHD	0.270342	-1.88714
ENSG00000136156	9.95521	6.08168	8.49e-09	1.18e-06	7.34292	ITM2B	1.79376	0.842988
ENSG00000134901	1.74331	5.87754	2.36e-08	2.34e-06	7.34203	POGLUT2	3.83427	1.93895
ENSG00000225756	1.03994	-5.85987	2.58e-08	2.5e-06	7.3371	DBH-AS1	0.333456	-1.58443
ENSG00000268947	-0.708373	-5.81488	3.22e-08	2.95e-06	7.33294	AC002128.1	0.259449	-1.94648
ENSG00000164619	4.04664	5.93027	1.82e-08	1.95e-06	7.32545	BMPER	3.67524	1.87784
ENSG00000069849	6.59935	5.9916	1.34e-08	1.56e-06	7.32434	ATP1B3	2.43242	1.28239
ENSG00000074590	6.7581	5.99527	1.31e-08	1.54e-06	7.32391	NUAK1	3.06529	1.61602
ENSG00000197822	1.93143	5.87858	2.35e-08	2.34e-06	7.32369	OCLN	3.78571	1.92056
ENSG00000170577	-2.18481	5.77747	3.87e-08	3.4e-06	7.32065	SIX2	8.63919	3.1109
ENSG00000043143	6.82267	5.99638	1.31e-08	1.53e-06	7.31999	JADE2	2.06457	1.04584
ENSG00000185716	5.87979	5.97303	1.47e-08	1.67e-06	7.31932	MOSMO	2.06126	1.04353
ENSG00000092199	8.16914	6.02973	1.1e-08	1.4e-06	7.31566	HNRNPC	1.5266	0.610321
ENSG00000156030	6.349	5.98343	1.39e-08	1.61e-06	7.31438	ELMSAN1	2.30656	1.20574
ENSG00000176623	4.35097	-5.9354	1.77e-08	1.91e-06	7.31017	RMDN1	0.504047	-0.988369
ENSG00000232719	-4.40127	-5.74597	4.52e-08	3.81e-06	7.29778	AC007272.1	0.0804277	-3.63616
ENSG00000146276	-2.35276	5.76831	4.05e-08	3.51e-06	7.29761	GABRR1	18.0999	4.17791
ENSG00000136279	6.23383	-5.97587	1.45e-08	1.66e-06	7.28671	DBNL	0.3692	-1.43753
ENSG00000237457	0.573344	5.83545	2.91e-08	2.72e-06	7.28372	LINC01351	3.26032	1.70501
ENSG00000107020	1.64768	-5.86448	2.52e-08	2.46e-06	7.2835	PLGRKT	0.378203	-1.40277
ENSG00000272918	3.6161	5.90982	2.01e-08	2.09e-06	7.27264	AC005070.3	1.89487	0.922097
ENSG00000173598	5.43173	5.94849	1.66e-08	1.83e-06	7.25182	NUDT4	1.85848	0.894126
ENSG00000112406	5.44539	5.94841	1.66e-08	1.83e-06	7.25076	HECA	2.4824	1.31173
ENSG00000229278	-4.57856	-5.74239	4.6e-08	3.86e-06	7.2506	AL133353.1	0.0682238	-3.87358
ENSG00000277801	4.42164	5.92387	1.88e-08	1.98e-06	7.24923	AL138478.1	2.12767	1.08928
ENSG00000274370	-1.85528	-5.7658	4.1e-08	3.54e-06	7.22103	AC130371.2	0.105335	-3.24694
ENSG00000115942	5.32489	5.93908	1.74e-08	1.89e-06	7.21824	ORC2	1.77618	0.828777
ENSG00000074201	5.42244	-5.93915	1.74e-08	1.89e-06	7.20427	CLNS1A	0.58089	-0.783664
ENSG00000260566	3.83776	5.90056	2.11e-08	2.16e-06	7.20289	AC127459.1	2.427	1.27918
ENSG00000198879	5.22328	5.93303	1.79e-08	1.93e-06	7.20092	SFMBT2	2.02018	1.01449
ENSG00000102796	2.39337	-5.86621	2.5e-08	2.45e-06	7.2002	DHRS12	0.250471	-1.99728
ENSG00000253943	-2.26553	5.75044	4.42e-08	3.75e-06	7.19738	KRT18P37	4.95983	2.31029
ENSG00000114904	5.09852	5.92848	1.83e-08	1.95e-06	7.19253	NEK4	1.59826	0.676499
ENSG00000279149	-3.27669	-5.73001	4.89e-08	4.01e-06	7.19202	AL356750.1	0.0672314	-3.89472
ENSG00000167210	-1.29392	5.76745	4.07e-08	3.52e-06	7.17842	LOXHD1	8.12817	3.02293
ENSG00000179796	4.31398	5.90666	2.04e-08	2.11e-06	7.17804	LRRC3B	2.41989	1.27494
ENSG00000267002	1.75865	5.84336	2.8e-08	2.63e-06	7.1736	AC060780.1	3.24709	1.69915
ENSG00000066044	6.39959	5.95561	1.6e-08	1.79e-06	7.17026	ELAVL1	1.50316	0.587998
ENSG00000167123	5.46196	-5.93284	1.79e-08	1.93e-06	7.16739	CERCAM	0.145502	-2.78088
ENSG00000148297	4.74694	-5.91459	1.97e-08	2.05e-06	7.16303	MED22	0.535438	-0.901208
ENSG00000158711	5.76632	5.93639	1.76e-08	1.91e-06	7.15317	ELK4	1.97152	0.979307
ENSG00000171467	5.88994	5.93631	1.76e-08	1.91e-06	7.13849	ZNF318	2.24757	1.16837
ENSG00000215251	4.40531	5.90028	2.11e-08	2.16e-06	7.13703	FASTKD5	2.81836	1.49485
ENSG00000124535	5.92152	5.93499	1.78e-08	1.91e-06	7.12678	WRNIP1	1.44449	0.530564
ENSG00000146278	6.5131	5.94593	1.68e-08	1.84e-06	7.10981	PNRC1	1.90002	0.926012
ENSG00000080802	5.13808	5.91037	2.01e-08	2.09e-06	7.09983	CNOT4	1.75947	0.815142
ENSG00000115758	4.69882	-5.89835	2.13e-08	2.17e-06	7.08935	ODC1	0.524863	-0.929988
ENSG00000181192	4.63013	-5.89674	2.15e-08	2.18e-06	7.08927	DHTKD1	0.471291	-1.08531
ENSG00000154957	2.47341	-5.84155	2.82e-08	2.64e-06	7.07139	ZNF18	0.408274	-1.29239
ENSG00000176049	6.57199	5.93944	1.74e-08	1.89e-06	7.07106	JAKMIP2	1.98282	0.987553
ENSG00000128311	3.67862	-5.86937	2.46e-08	2.41e-06	7.0647	TST	0.241165	-2.0519
ENSG00000114127	6.09325	5.92594	1.86e-08	1.97e-06	7.06335	XRN1	2.16674	1.11553
ENSG00000112667	2.71123	-5.84509	2.77e-08	2.62e-06	7.05979	DNPH1	0.273301	-1.87144
ENSG00000100360	4.63828	-5.89077	2.21e-08	2.23e-06	7.05909	IFT27	0.402528	-1.31284
ENSG00000127720	2.30954	5.83359	2.94e-08	2.73e-06	7.0562	METTL25	1.80431	0.85145
ENSG00000196081	0.770015	5.79219	3.6e-08	3.2e-06	7.05186	ZNF724	4.26037	2.09098
ENSG00000261617	-1.80035	-5.73085	4.87e-08	4.01e-06	7.04802	LINC02177	0.106845	-3.2264
ENSG00000239884	-1.57001	5.73416	4.79e-08	3.97e-06	7.04765	RN7SL608P	6.36133	2.66933
ENSG00000099256	3.37891	-5.85338	2.66e-08	2.54e-06	7.02205	PRTFDC1	0.402296	-1.31367
ENSG00000127472	1.62787	-5.8099	3.3e-08	3.01e-06	7.02173	PLA2G5	0.188087	-2.41053
ENSG00000168772	4.36918	5.87575	2.38e-08	2.36e-06	7.02126	CXXC4	2.42807	1.27981
ENSG00000234450	-2.04247	5.71704	5.2e-08	4.22e-06	7.01349	AC005534.2	3.68342	1.88105
ENSG00000132141	-0.138546	-5.76185	4.18e-08	3.59e-06	7.0104	CCT6B	0.13038	-2.93921
ENSG00000174579	5.59409	5.90286	2.08e-08	2.15e-06	7.00988	MSL2	1.94321	0.958442
ENSG00000260490	-0.696043	5.74551	4.53e-08	3.81e-06	7.00741	MYL12BP1	8.36329	3.06407
ENSG00000205220	3.17186	-5.84245	2.81e-08	2.64e-06	6.99303	PSMB10	0.357779	-1.48286
ENSG00000204209	5.13125	5.88786	2.24e-08	2.24e-06	6.99062	DAXX	1.57706	0.657235
ENSG00000236480	-2.83482	5.69233	5.87e-08	4.58e-06	6.98217	PKMP1	15.1632	3.9225
ENSG00000138640	6.76886	5.92572	1.86e-08	1.97e-06	6.97975	FAM13A	1.87691	0.908358
ENSG00000233979	-5.10136	5.71183	5.34e-08	4.29e-06	6.97562	RPL22P21	9.59713	3.2626
ENSG00000198755	7.25484	-5.9368	1.76e-08	1.91e-06	6.97057	RPL10A	0.491197	-1.02563
ENSG00000087303	1.94915	5.80496	3.38e-08	3.06e-06	6.965	NID2	3.54826	1.82711
ENSG00000259120	-2.03862	-5.70801	5.44e-08	4.33e-06	6.96415	SMIM6	0.132604	-2.9148
ENSG00000116157	1.19841	-5.78578	3.72e-08	3.28e-06	6.95966	GPX7	0.394845	-1.34064
ENSG00000230929	-2.4916	5.69512	5.79e-08	4.55e-06	6.95919	AC099513.1	8.8952	3.15303
ENSG00000172346	6.52499	-5.91566	1.95e-08	2.05e-06	6.9562	CSDC2	0.251517	-1.99127
ENSG00000166455	2.15897	5.80854	3.32e-08	3.02e-06	6.95476	C16orf46	2.41982	1.2749
ENSG00000078403	5.50809	5.88867	2.24e-08	2.24e-06	6.95049	MLLT10	1.67229	0.741824
ENSG00000177182	4.47868	5.86277	2.54e-08	2.47e-06	6.94611	CLVS1	2.71342	1.44011
ENSG00000102897	3.99132	-5.85068	2.7e-08	2.56e-06	6.93904	LYRM1	0.515669	-0.955482
ENSG00000145022	4.32541	-5.85802	2.6e-08	2.51e-06	6.93584	TCTA	0.3684	-1.44065
ENSG00000149761	3.38196	-5.83506	2.92e-08	2.72e-06	6.93319	NUDT22	0.466278	-1.10074
ENSG00000155085	3.34572	5.8323	2.96e-08	2.74e-06	6.92826	AK9	2.40559	1.26639
ENSG00000137274	3.8382	-5.84357	2.8e-08	2.63e-06	6.92203	BPHL	0.490193	-1.02858
ENSG00000169231	3.0722	-5.82531	3.06e-08	2.82e-06	6.92164	THBS3	0.286543	-1.80318
ENSG00000168589	-0.30787	-5.73857	4.68e-08	3.9e-06	6.91994	DYNLRB2	0.285137	-1.81027
ENSG00000163521	1.03067	-5.77271	3.96e-08	3.46e-06	6.91799	GLB1L	0.416071	-1.2651
ENSG00000260170	-4.91887	5.70254	5.59e-08	4.43e-06	6.91737	AC090527.2	27.3059	4.77114
ENSG00000279232	4.16919	5.84875	2.72e-08	2.57e-06	6.91627	AC008522.1	5.14577	2.36339
ENSG00000257086	-0.193364	5.73878	4.68e-08	3.9e-06	6.91374	AP001453.4	3.82731	1.93633
ENSG00000101265	6.61398	-5.90738	2.04e-08	2.11e-06	6.90528	RASSF2	0.355377	-1.49258
ENSG00000145244	0.00654452	5.74158	4.62e-08	3.86e-06	6.90351	CORIN	4.2036	2.07162
ENSG00000175348	5.85152	-5.88792	2.24e-08	2.24e-06	6.90333	TMEM9B	0.568297	-0.815283
ENSG00000247095	1.11786	-5.77186	3.98e-08	3.46e-06	6.90256	MIR210HG	0.255317	-1.96964
ENSG00000066827	2.77886	5.81276	3.25e-08	2.97e-06	6.90062	ZFAT	2.60937	1.3837
ENSG00000165006	6.45367	5.89833	2.13e-08	2.17e-06	6.88373	UBAP1	1.45769	0.543684
ENSG00000171786	0.889351	5.75763	4.27e-08	3.65e-06	6.87694	NHLH1	12.4236	3.63502
ENSG00000215271	2.7969	-5.80757	3.34e-08	3.03e-06	6.86905	HOMEZ	0.546128	-0.872688
ENSG00000279204	-2.62504	-5.67073	6.52e-08	4.97e-06	6.84767	AC134043.2	0.108205	-3.20816
ENSG00000276600	-1.59367	-5.6926	5.86e-08	4.58e-06	6.84395	RAB7B	0.127967	-2.96616
ENSG00000167113	5.19239	-5.85879	2.59e-08	2.51e-06	6.83898	COQ4	0.316354	-1.66039
ENSG00000133639	8.06897	5.92934	1.83e-08	1.95e-06	6.83716	BTG1	2.7348	1.45144
ENSG00000261888	0.409573	-5.73925	4.67e-08	3.9e-06	6.83504	AC144831.1	0.166241	-2.58865
ENSG00000204611	3.21352	5.80865	3.32e-08	3.02e-06	6.82863	ZNF616	1.92994	0.948555
ENSG00000167747	2.57601	-5.78872	3.66e-08	3.24e-06	6.80386	C19orf48	0.266786	-1.90624
ENSG00000263818	-3.25009	-5.64794	7.28e-08	5.4e-06	6.80136	RDM1P5	0.124223	-3.00899
ENSG00000205927	3.89354	-5.81873	3.16e-08	2.9e-06	6.795	OLIG2	0.281726	-1.82763
ENSG00000161267	6.11306	-5.87166	2.43e-08	2.4e-06	6.79221	BDH1	0.354843	-1.49475
ENSG00000184988	-0.233418	-5.71317	5.3e-08	4.27e-06	6.78979	TMEM106A	0.29368	-1.76768
ENSG00000215375	2.92401	-5.79156	3.61e-08	3.21e-06	6.77625	MYL5	0.261631	-1.93439
ENSG00000134508	5.86196	-5.86208	2.55e-08	2.48e-06	6.77533	CABLES1	0.18302	-2.44993
ENSG00000180479	3.1968	5.79608	3.53e-08	3.15e-06	6.7707	ZNF571	2.32914	1.2198
ENSG00000094804	0.907618	5.73342	4.8e-08	3.97e-06	6.7511	CDC6	3.0359	1.60213
ENSG00000113163	6.77199	5.87848	2.35e-08	2.34e-06	6.74903	COL4A3BP	1.81565	0.860482
ENSG00000164164	6.27277	5.86516	2.51e-08	2.45e-06	6.74508	OTUD4	1.81467	0.859704
ENSG00000175224	6.57812	-5.87312	2.41e-08	2.39e-06	6.74368	ATG13	0.574904	-0.798607
ENSG00000100811	7.25192	5.8894	2.23e-08	2.24e-06	6.74276	YY1	1.69678	0.762798
ENSG00000122507	3.81126	5.80431	3.39e-08	3.06e-06	6.73928	BBS9	2.24645	1.16765
ENSG00000211584	5.85025	-5.85269	2.67e-08	2.54e-06	6.73177	SLC48A1	0.372208	-1.42582
ENSG00000275638	-0.841628	5.68289	6.15e-08	4.75e-06	6.72135	AC011939.3	2.62326	1.39136
ENSG00000178988	6.82481	5.87119	2.44e-08	2.4e-06	6.70655	MRFAP1L1	1.52246	0.606409
ENSG00000164949	0.655491	5.71592	5.23e-08	4.23e-06	6.70492	GEM	9.29596	3.2166
ENSG00000258365	-2.16583	-5.64999	7.21e-08	5.37e-06	6.7021	AC073655.2	0.172309	-2.53693
ENSG00000274922	-1.91995	-5.655	7.04e-08	5.28e-06	6.70007	AL139384.1	0.0979486	-3.35183
ENSG00000175470	6.23187	5.85453	2.65e-08	2.53e-06	6.69929	PPP2R2D	2.31571	1.21146
ENSG00000134046	5.28477	5.83021	2.99e-08	2.76e-06	6.69398	MBD2	2.10578	1.07435
ENSG00000167578	4.18837	-5.80323	3.41e-08	3.07e-06	6.68673	RAB4B	0.372765	-1.42366
ENSG00000197430	3.03746	-5.77443	3.93e-08	3.44e-06	6.68247	OPALIN	0.0443904	-4.49361
ENSG00000181929	4.40256	-5.80721	3.34e-08	3.03e-06	6.68166	PRKAG1	0.47132	-1.08522
ENSG00000143157	6.4647	5.85595	2.63e-08	2.53e-06	6.67709	POGK	1.79011	0.840047
ENSG00000086619	5.49101	5.83156	2.97e-08	2.75e-06	6.67613	ERO1B	2.0502	1.03577
ENSG00000279970	1.10392	-5.72277	5.06e-08	4.13e-06	6.66954	AC023024.2	0.357149	-1.4854
ENSG00000197808	4.15538	5.7976	3.51e-08	3.13e-06	6.66731	ZNF461	2.06757	1.04794
ENSG00000272711	-3.01758	-5.62184	8.26e-08	5.94e-06	6.65557	AC019069.1	0.0814871	-3.61728
ENSG00000130803	4.89343	5.81108	3.28e-08	3e-06	6.64672	ZNF317	1.75841	0.814275
ENSG00000135945	6.72838	5.85599	2.63e-08	2.53e-06	6.64558	REV1	2.03491	1.02496
ENSG00000227279	-4.76428	5.627	8.06e-08	5.85e-06	6.64477	AC110015.1	11.3231	3.5012
ENSG00000253972	-0.261583	5.67985	6.24e-08	4.79e-06	6.64235	MAL2-AS1	5.29858	2.40561
ENSG00000110315	5.73668	-5.83053	2.98e-08	2.76e-06	6.638	RNF141	0.356524	-1.48793
ENSG00000175322	4.75721	5.80522	3.38e-08	3.06e-06	6.63612	ZNF519	3.05431	1.61085
ENSG00000213901	3.2148	5.76733	4.07e-08	3.52e-06	6.63111	SLC23A3	2.79473	1.48271
ENSG00000261716	5.99288	5.83389	2.93e-08	2.73e-06	6.63048	AC239868.1	4.19296	2.06797
ENSG00000134057	2.95979	5.76114	4.19e-08	3.6e-06	6.63036	CCNB1	2.2298	1.15691
ENSG00000101126	6.96046	5.8577	2.61e-08	2.51e-06	6.62471	ADNP	1.67357	0.74293
ENSG00000165985	2.87524	5.75482	4.33e-08	3.69e-06	6.62055	C1QL3	15.297	3.93518
ENSG00000148341	6.84782	-5.85424	2.65e-08	2.53e-06	6.61797	SH3GLB2	0.257291	-1.95853
ENSG00000150773	1.04084	5.70795	5.44e-08	4.33e-06	6.61654	PIH1D2	6.27083	2.64866
ENSG00000166317	-1.38093	-5.64859	7.26e-08	5.39e-06	6.6129	SYNPO2L	0.217324	-2.20208
ENSG00000257433	0.597446	-5.69701	5.74e-08	4.52e-06	6.61042	AC004241.1	0.316819	-1.65827
ENSG00000136897	5.41557	5.81511	3.22e-08	2.95e-06	6.60612	MRPL50	2.37264	1.24649
ENSG00000188529	6.98029	5.85313	2.67e-08	2.54e-06	6.59986	SRSF10	1.54457	0.627206
ENSG00000204315	1.48901	5.71411	5.28e-08	4.26e-06	6.58428	FKBPL	2.07725	1.05467
ENSG00000272869	1.99873	5.7266	4.97e-08	4.07e-06	6.5825	NA	3.233	1.69288
ENSG00000260534	2.44129	5.73799	4.7e-08	3.91e-06	6.58098	AC100827.3	2.04493	1.03205
ENSG00000148057	2.93086	-5.74968	4.44e-08	3.76e-06	6.57434	IDNK	0.214603	-2.22026
ENSG00000185303	2.24434	5.73049	4.87e-08	4.01e-06	6.57407	SFTPA2	5.83372	2.54442
ENSG00000102359	-2.40692	5.61519	8.53e-08	6.1e-06	6.57356	SRPX2	12.2119	3.61021
ENSG00000102554	-0.0261099	5.66936	6.56e-08	4.99e-06	6.56477	KLF5	5.88591	2.55727
ENSG00000151135	5.19802	5.80076	3.45e-08	3.09e-06	6.56181	TMEM263	2.00115	1.00083
ENSG00000118242	5.87944	5.8172	3.18e-08	2.92e-06	6.56147	MREG	2.60601	1.38184
ENSG00000206418	6.03461	5.81977	3.14e-08	2.9e-06	6.55361	RAB12	1.58887	0.667999
ENSG00000171311	3.21206	-5.74703	4.49e-08	3.8e-06	6.52922	EXOSC1	0.439948	-1.1846
ENSG00000092758	2.43818	-5.72665	4.97e-08	4.07e-06	6.52291	COL9A3	0.17902	-2.48181
ENSG00000189042	3.57068	5.75298	4.37e-08	3.72e-06	6.52122	ZNF567	2.89799	1.53505
ENSG00000100284	4.91469	-5.786	3.71e-08	3.28e-06	6.5202	TOM1	0.425484	-1.23282
ENSG00000112294	6.267	-5.81906	3.16e-08	2.9e-06	6.51977	ALDH5A1	0.610574	-0.711761
ENSG00000270890	-1.13136	5.63085	7.91e-08	5.78e-06	6.51159	AL049844.2	9.90811	3.30861
ENSG00000105669	5.68094	-5.80177	3.44e-08	3.09e-06	6.50593	COPE	0.393287	-1.34634
ENSG00000196544	2.74645	-5.72916	4.91e-08	4.03e-06	6.49842	BORCS6	0.464308	-1.10685
ENSG00000235636	-2.24119	5.60173	9.1e-08	6.35e-06	6.49257	NUS1P1	10.4221	3.38158
ENSG00000114841	4.25715	-5.76357	4.15e-08	3.57e-06	6.48768	DNAH1	0.217713	-2.1995
ENSG00000120948	7.765	5.84961	2.71e-08	2.57e-06	6.48606	TARDBP	1.92602	0.945622
ENSG00000266960	-2.22573	5.6007	9.15e-08	6.37e-06	6.4859	NA	9.94527	3.31401
ENSG00000108091	5.93075	5.79631	3.53e-08	3.15e-06	6.45329	CCDC6	1.7795	0.831472
ENSG00000170322	5.12783	5.77596	3.9e-08	3.41e-06	6.4503	NFRKB	1.73133	0.791879
ENSG00000262686	-3.93055	-5.56188	1.1e-07	7.17e-06	6.44128	GLIS2-AS1	0.0684914	-3.86793
ENSG00000244687	6.2491	-5.80088	3.45e-08	3.09e-06	6.43452	UBE2V1	0.697594	-0.51954
ENSG00000130783	1.34054	5.67801	6.29e-08	4.83e-06	6.4342	CCDC62	4.12524	2.04448
ENSG00000275956	0.360616	5.65168	7.15e-08	5.35e-06	6.43046	AC104446.1	2.81695	1.49414
ENSG00000152782	4.78862	5.75887	4.24e-08	3.63e-06	6.41014	PANK1	3.53594	1.82209
ENSG00000276255	-1.94023	-5.5927	9.51e-08	6.47e-06	6.40859	AL136379.1	0.0722143	-3.79157
ENSG00000170681	0.985299	5.66316	6.76e-08	5.12e-06	6.40812	CAVIN4	3.95739	1.98455
ENSG00000116095	5.58211	5.77641	3.89e-08	3.41e-06	6.3984	PLEKHA3	1.42311	0.509043
ENSG00000197818	4.62803	-5.7532	4.36e-08	3.72e-06	6.39586	SLC9A8	0.406129	-1.29999
ENSG00000258572	-2.60364	-5.57487	1.04e-07	6.88e-06	6.3939	AL133467.1	0.201217	-2.31317
ENSG00000124151	5.18784	5.76555	4.1e-08	3.54e-06	6.3933	NCOA3	1.76069	0.816143
ENSG00000278576	1.8326	-5.68351	6.13e-08	4.74e-06	6.39172	AL162171.4	0.418163	-1.25786
ENSG00000149599	1.44897	-5.67303	6.45e-08	4.93e-06	6.38925	DUSP15	0.238744	-2.06646
ENSG00000166169	3.7824	-5.73137	4.85e-08	4.01e-06	6.38826	POLL	0.352708	-1.50345
ENSG00000258034	-1.54212	5.59579	9.37e-08	6.44e-06	6.38792	AC012157.1	4.82261	2.26981
ENSG00000160781	6.54784	-5.799	3.48e-08	3.12e-06	6.38758	PAQR6	0.192616	-2.3762
ENSG00000236499	-3.12451	-5.56207	1.1e-07	7.17e-06	6.3856	LINC00896	0.113794	-3.13551
ENSG00000166268	1.41272	5.6681	6.6e-08	5.01e-06	6.38498	MYRFL	12.9141	3.69088
ENSG00000248159	-0.516314	5.61884	8.38e-08	6.01e-06	6.38435	HSPA8P11	6.54215	2.70976
ENSG00000172765	6.2003	5.78747	3.69e-08	3.26e-06	6.37997	TMCC1	2.82351	1.49749
ENSG00000075790	5.91112	-5.77991	3.83e-08	3.36e-06	6.37388	BCAP29	0.568561	-0.814612
ENSG00000135341	6.34963	5.78949	3.65e-08	3.24e-06	6.37045	MAP3K7	2.0193	1.01386
ENSG00000137210	4.62034	-5.74634	4.51e-08	3.81e-06	6.36399	TMEM14B	0.437593	-1.19234
ENSG00000150054	4.53975	5.74146	4.62e-08	3.86e-06	6.35674	MPP7	4.73315	2.2428
ENSG00000119471	4.61737	-5.74458	4.55e-08	3.83e-06	6.35562	HSDL2	0.344314	-1.5382
ENSG00000157429	1.50914	-5.66655	6.65e-08	5.04e-06	6.35114	ZNF19	0.319121	-1.64783
ENSG00000149743	3.11123	-5.70398	5.55e-08	4.41e-06	6.33502	TRPT1	0.316977	-1.65755
ENSG00000254103	-5.36698	5.59847	9.25e-08	6.41e-06	6.33494	PPIAP85	11.5905	3.53487
ENSG00000267323	-0.830435	5.60018	9.17e-08	6.37e-06	6.33022	SLC25A1P5	3.69879	1.88706
ENSG00000076513	5.10683	-5.75076	4.41e-08	3.75e-06	6.32939	ANKRD13A	0.659054	-0.601531
ENSG00000279811	-0.83341	-5.60117	9.13e-08	6.36e-06	6.32814	AC093330.2	0.0751977	-3.73317
ENSG00000019995	6.724	5.78918	3.66e-08	3.24e-06	6.32355	ZRANB1	2.11447	1.08029
ENSG00000178202	3.74777	5.71518	5.25e-08	4.24e-06	6.31856	POGLUT3	1.89424	0.921623
ENSG00000186026	2.74524	5.69033	5.93e-08	4.62e-06	6.31735	ZNF284	2.11348	1.07962
ENSG00000196652	4.86894	5.74127	4.62e-08	3.86e-06	6.31469	ZKSCAN5	2.10691	1.07513
ENSG00000162959	3.48226	5.70793	5.44e-08	4.33e-06	6.3137	MEMO1	1.47492	0.560634
ENSG00000249006	-2.14532	5.56533	1.08e-07	7.1e-06	6.30948	AL136360.1	5.97722	2.57948
ENSG00000252481	-0.693773	5.59797	9.27e-08	6.42e-06	6.30409	SCARNA13	3.34171	1.74059
ENSG00000149809	3.96011	-5.71707	5.2e-08	4.22e-06	6.29969	TM7SF2	0.368437	-1.44051
ENSG00000108443	5.77714	5.76028	4.21e-08	3.61e-06	6.29837	RPS6KB1	1.72585	0.787304
ENSG00000197043	6.17488	-5.77075	4e-08	3.47e-06	6.29757	ANXA6	0.394997	-1.34009
ENSG00000100983	3.60104	-5.70797	5.44e-08	4.33e-06	6.29726	GSS	0.309996	-1.68968
ENSG00000275936	-3.67457	-5.53138	1.28e-07	8.03e-06	6.28687	AC004263.1	0.0769733	-3.6995
ENSG00000166548	5.45714	-5.74925	4.45e-08	3.76e-06	6.28075	TK2	0.575622	-0.796805
ENSG00000111713	-0.541144	5.59626	9.35e-08	6.44e-06	6.28075	GYS2	6.24718	2.64321
ENSG00000273301	4.05809	5.71131	5.35e-08	4.29e-06	6.26701	AC016717.2	3.70642	1.89003
ENSG00000154124	4.42265	5.72027	5.12e-08	4.17e-06	6.26592	OTULIN	2.16338	1.11328
ENSG00000227198	-0.187276	-5.59975	9.19e-08	6.38e-06	6.24763	C6orf47-AS1	0.402256	-1.31381
ENSG00000198160	5.53656	5.74256	4.59e-08	3.86e-06	6.24196	MIER1	1.68138	0.749645
ENSG00000152049	1.80321	5.64626	7.34e-08	5.43e-06	6.23261	KCNE4	12.6366	3.65953
ENSG00000139174	3.64432	5.69303	5.85e-08	4.58e-06	6.22601	PRICKLE1	2.58494	1.37013
ENSG00000249700	0.297533	-5.60586	8.93e-08	6.29e-06	6.2164	SRD5A3-AS1	0.297348	-1.74978
ENSG00000158062	3.80945	-5.69597	5.77e-08	4.54e-06	6.21614	UBXN11	0.296545	-1.75368
ENSG00000178803	1.1538	5.62525	8.13e-08	5.87e-06	6.21532	ADORA2A-AS1	13.9544	3.80265
ENSG00000156876	3.47343	5.68625	6.05e-08	4.69e-06	6.21294	SASS6	2.24664	1.16777
ENSG00000169607	-1.69935	5.55376	1.15e-07	7.4e-06	6.21011	CKAP2L	8.83217	3.14277
ENSG00000237476	0.495291	-5.60888	8.8e-08	6.22e-06	6.20602	LINC01637	0.32251	-1.63259
ENSG00000148704	-4.96766	-5.5346	1.26e-07	7.93e-06	6.20586	VAX1	0.0751976	-3.73317
ENSG00000123454	-0.651882	-5.57915	1.02e-07	6.8e-06	6.20516	DBH	0.282193	-1.82524
ENSG00000280033	-1.09692	5.56546	1.08e-07	7.1e-06	6.19664	AC116407.4	3.41434	1.77161
ENSG00000181218	5.01522	5.71889	5.16e-08	4.19e-06	6.1917	HIST3H2A	2.77114	1.47048
ENSG00000108826	4.46882	-5.70475	5.53e-08	4.39e-06	6.18294	MRPL27	0.489892	-1.02947
ENSG00000154743	4.23083	5.69803	5.71e-08	4.5e-06	6.18131	TSEN2	1.80096	0.84877
ENSG00000204311	0.911739	-5.61398	8.58e-08	6.11e-06	6.17769	PJVK	0.351827	-1.50706
ENSG00000182985	7.72722	5.78261	3.78e-08	3.32e-06	6.1675	CADM1	2.02333	1.01674
ENSG00000237212	-2.39093	-5.53105	1.28e-07	8.04e-06	6.16706	AL449403.1	0.0802881	-3.63867
ENSG00000082146	4.16346	-5.69369	5.83e-08	4.57e-06	6.16527	STRADB	0.478931	-1.06211
ENSG00000135334	4.93489	5.70912	5.41e-08	4.33e-06	6.15321	AKIRIN2	1.95212	0.96504
ENSG00000235927	-0.827386	5.56204	1.1e-07	7.17e-06	6.15143	NEXN-AS1	4.29387	2.10228
ENSG00000105576	7.45947	-5.77144	3.99e-08	3.47e-06	6.14399	TNPO2	0.61567	-0.699771
ENSG00000155463	5.20377	-5.71431	5.27e-08	4.26e-06	6.14292	OXA1L	0.400728	-1.31931
ENSG00000182218	4.14649	-5.68708	6.02e-08	4.68e-06	6.13558	HHIPL1	0.4093	-1.28877
ENSG00000242687	3.10377	5.6607	6.85e-08	5.16e-06	6.1349	NA	2.43736	1.28532
ENSG00000055130	5.95077	5.73002	4.88e-08	4.01e-06	6.13244	CUL1	1.55591	0.637759
ENSG00000108469	3.95565	-5.68113	6.2e-08	4.77e-06	6.12903	RECQL5	0.372691	-1.42395
ENSG00000260277	-0.155084	5.57204	1.05e-07	6.95e-06	6.11814	AC009019.1	2.47605	1.30804
ENSG00000214253	5.59397	-5.71837	5.17e-08	4.2e-06	6.11668	FIS1	0.524002	-0.932354
ENSG00000178982	5.80457	-5.7234	5.05e-08	4.12e-06	6.11566	EIF3K	0.51713	-0.951401
ENSG00000186272	3.72751	5.66825	6.6e-08	5.01e-06	6.09843	ZNF17	2.39426	1.25958
ENSG00000234545	4.5658	5.68846	5.98e-08	4.66e-06	6.09771	FAM133B	2.05169	1.03681
ENSG00000134443	-3.01813	5.49734	1.5e-07	9.07e-06	6.08318	GRP	14.0053	3.8079
ENSG00000105707	1.25758	-5.60301	9.05e-08	6.33e-06	6.08244	HPN	0.328357	-1.60666
ENSG00000205832	-0.941319	-5.54482	1.2e-07	7.61e-06	6.07702	C16orf96	0.229426	-2.1239
ENSG00000254858	1.61282	-5.61067	8.72e-08	6.18e-06	6.07416	MPV17L2	0.378825	-1.4004
ENSG00000167264	2.12127	-5.6235	8.2e-08	5.9e-06	6.07168	DUS2	0.304175	-1.71703
ENSG00000150712	5.23939	5.69839	5.7e-08	4.5e-06	6.06596	MTMR12	1.62992	0.704798
ENSG00000215912	-0.0964902	-5.5635	1.09e-07	7.16e-06	6.06546	TTC34	0.155574	-2.68433
ENSG00000196189	2.39666	-5.62824	8.01e-08	5.83e-06	6.06048	SEMA4A	0.240592	-2.05534
ENSG00000101417	3.34863	-5.65185	7.15e-08	5.35e-06	6.06015	PXMP4	0.460893	-1.1175
ENSG00000269403	1.19671	-5.59554	9.38e-08	6.44e-06	6.05512	AC008750.8	0.39748	-1.33105
ENSG00000102908	6.79507	5.73402	4.79e-08	3.97e-06	6.05028	NFAT5	2.16821	1.1165
ENSG00000228238	0.0633537	5.56116	1.11e-07	7.18e-06	6.04642	AL096803.1	9.28474	3.21486
ENSG00000143674	4.79626	5.68173	6.18e-08	4.76e-06	6.04004	MAP3K21	2.69955	1.43272
ENSG00000272983	1.71159	-5.60541	8.94e-08	6.29e-06	6.03688	AL117339.4	0.271321	-1.88193
ENSG00000236290	-5.85338	-5.60284	9.06e-08	6.33e-06	6.03084	EEF1GP7	0.189922	-2.39652
ENSG00000117505	6.07208	5.71134	5.35e-08	4.29e-06	6.03014	DR1	2.43406	1.28336
ENSG00000157895	3.35818	-5.64397	7.42e-08	5.48e-06	6.02132	C12orf43	0.299956	-1.73718
ENSG00000153814	5.85856	5.70311	5.57e-08	4.42e-06	6.01612	JAZF1	2.20169	1.13861
ENSG00000179988	2.78288	5.62688	8.06e-08	5.85e-06	6.01235	PSTK	2.1973	1.13573
ENSG00000214526	-1.86476	5.50753	1.43e-07	8.77e-06	6.0089	AP000343.1	4.13953	2.04947
ENSG00000176076	1.39697	-5.58903	9.68e-08	6.56e-06	5.99902	KCNE5	0.211431	-2.24174
ENSG00000135519	3.85258	-5.65032	7.2e-08	5.37e-06	5.9943	KCNH3	0.220425	-2.18164
ENSG00000164929	7.31893	-5.73617	4.74e-08	3.94e-06	5.99157	BAALC	0.363112	-1.46151
ENSG00000265265	-2.23907	5.4926	1.54e-07	9.24e-06	5.98154	AC233702.5	8.16431	3.02933
ENSG00000247675	-2.09275	-5.49704	1.5e-07	9.07e-06	5.97781	LRP4-AS1	0.236898	-2.07766
ENSG00000065559	6.4553	5.70895	5.41e-08	4.33e-06	5.97244	MAP2K4	2.40792	1.26779
ENSG00000268731	-4.47547	5.46687	1.74e-07	1e-05	5.97156	AC010615.3	9.35486	3.22572
ENSG00000261771	2.76354	-5.61784	8.42e-08	6.03e-06	5.96772	DNAAF4-CCPG1	0.381754	-1.38928
ENSG00000100941	7.04448	-5.72338	5.05e-08	4.12e-06	5.96512	PNN	0.570423	-0.809897
ENSG00000163913	5.0364	-5.67243	6.47e-08	4.94e-06	5.96341	IFT122	0.457502	-1.12815
ENSG00000181788	4.491	5.65785	6.94e-08	5.23e-06	5.96168	SIAH2	2.55019	1.3506
ENSG00000130193	3.82598	-5.64262	7.47e-08	5.51e-06	5.96111	THEM6	0.316213	-1.66103
ENSG00000129535	0.986092	-5.56959	1.06e-07	6.99e-06	5.95995	NRL	0.448016	-1.15838
ENSG00000136052	3.55572	5.63433	7.78e-08	5.7e-06	5.95705	SLC41A2	2.08009	1.05665
ENSG00000163817	-1.23894	5.5091	1.42e-07	8.73e-06	5.95407	SLC6A20	14.4719	3.85518
ENSG00000108883	5.05302	-5.66993	6.55e-08	4.98e-06	5.94986	EFTUD2	0.546067	-0.87285
ENSG00000103187	5.77661	-5.68705	6.02e-08	4.68e-06	5.94571	COTL1	0.518202	-0.948413
ENSG00000151655	-0.176282	5.53431	1.26e-07	7.93e-06	5.94526	ITIH2	3.44533	1.78464
ENSG00000259952	1.81716	5.58608	9.82e-08	6.61e-06	5.93762	AC009133.2	2.23097	1.15767
ENSG00000231880	-2.35012	5.48019	1.63e-07	9.61e-06	5.93341	KF459542.1	4.91045	2.29585
ENSG00000140548	4.51699	-5.65327	7.1e-08	5.32e-06	5.9324	ZNF710	0.372837	-1.42338
ENSG00000096696	1.4229	5.57171	1.05e-07	6.95e-06	5.92504	DSP	7.37948	2.88352
ENSG00000108932	2.2932	-5.59672	9.33e-08	6.44e-06	5.92446	SLC16A6	0.252593	-1.98511
ENSG00000229692	0.679019	5.55217	1.16e-07	7.44e-06	5.92359	SOS1-IT1	3.61157	1.85263
ENSG00000260852	1.58628	5.57558	1.03e-07	6.88e-06	5.91932	FBXL19-AS1	3.7216	1.89592
ENSG00000017797	6.30623	5.69347	5.84e-08	4.57e-06	5.91622	RALBP1	2.09019	1.06364
ENSG00000124006	6.49988	-5.69854	5.7e-08	4.5e-06	5.91267	OBSL1	0.357478	-1.48407
ENSG00000104805	6.55064	-5.69925	5.68e-08	4.49e-06	5.91029	NUCB1	0.483465	-1.04852
ENSG00000163499	-3.99377	-5.44569	1.92e-07	1.08e-05	5.90768	CRYBA2	0.090283	-3.4694
ENSG00000125869	2.76364	-5.60373	9.02e-08	6.33e-06	5.90095	LAMP5	0.246813	-2.01851
ENSG00000131470	2.32226	5.5908	9.6e-08	6.52e-06	5.89946	PSMC3IP	3.25119	1.70097
ENSG00000066422	5.81048	5.67695	6.33e-08	4.84e-06	5.89775	ZBTB11	2.40071	1.26346
ENSG00000109113	3.83921	-5.62946	7.96e-08	5.8e-06	5.89732	RAB34	0.292731	-1.77235
ENSG00000139926	5.3402	5.6629	6.77e-08	5.12e-06	5.88672	FRMD6	2.39791	1.26178
ENSG00000204791	-0.218424	-5.52181	1.34e-07	8.33e-06	5.88543	SMPD5	0.155569	-2.68437
ENSG00000143314	3.65537	-5.62171	8.27e-08	5.94e-06	5.88218	MRPL24	0.419533	-1.25315
ENSG00000215007	-2.97906	5.45197	1.86e-07	1.06e-05	5.86944	DNAJA1P3	12.9169	3.69119
ENSG00000114316	5.39407	-5.66125	6.83e-08	5.16e-06	5.86855	USP4	0.516849	-0.952185
ENSG00000136485	6.37503	5.68461	6.1e-08	4.72e-06	5.86494	DCAF7	1.63624	0.710382
ENSG00000279025	-3.29993	5.44477	1.93e-07	1.09e-05	5.86452	AL356863.1	12.593	3.65454
ENSG00000121101	1.89688	5.57132	1.05e-07	6.96e-06	5.86006	TEX14	3.2275	1.69042
ENSG00000144824	0.997836	5.54638	1.19e-07	7.59e-06	5.85692	PHLDB2	4.23004	2.08067
ENSG00000106261	6.22877	-5.67907	6.26e-08	4.81e-06	5.85294	ZKSCAN1	0.361316	-1.46867
ENSG00000237926	-1.60101	5.47727	1.65e-07	9.71e-06	5.84224	AC239367.3	6.30477	2.65644
ENSG00000105647	4.63407	5.63594	7.72e-08	5.67e-06	5.84006	PIK3R2	1.64138	0.714913
ENSG00000101146	5.18942	5.64922	7.24e-08	5.38e-06	5.83819	RAE1	1.56633	0.647387
ENSG00000205056	1.56984	5.55688	1.13e-07	7.32e-06	5.83742	LINC02397	7.12015	2.83191
ENSG00000203499	-2.75874	-5.44999	1.88e-07	1.07e-05	5.82883	IQANK1	0.152159	-2.71635
ENSG00000127954	0.321481	5.52147	1.34e-07	8.33e-06	5.82692	STEAP4	5.63898	2.49543
ENSG00000246451	3.90878	5.61469	8.55e-08	6.1e-06	5.82459	AL049840.1	2.6206	1.3899
ENSG00000139620	4.98501	5.64121	7.52e-08	5.54e-06	5.82446	KANSL2	1.72776	0.788901
ENSG00000121064	4.38392	-5.62633	8.09e-08	5.86e-06	5.8208	SCPEP1	0.519651	-0.944385
ENSG00000244405	4.68562	-5.63199	7.87e-08	5.76e-06	5.81202	ETV5	0.305162	-1.71235
ENSG00000280157	1.72326	-5.55607	1.13e-07	7.33e-06	5.8039	AL359510.2	0.130344	-2.93961
ENSG00000140948	6.97994	5.68666	6.03e-08	4.68e-06	5.8009	ZCCHC14	1.72319	0.785078
ENSG00000099800	4.25996	-5.61896	8.38e-08	6.01e-06	5.80009	TIMM13	0.4727	-1.081
ENSG00000090989	5.28827	-5.64412	7.42e-08	5.48e-06	5.80001	EXOC1	0.555313	-0.848628
ENSG00000177646	4.54127	-5.62502	8.14e-08	5.87e-06	5.79613	ACAD9	0.403709	-1.30861
ENSG00000249459	3.40523	5.59564	9.38e-08	6.44e-06	5.79256	ZNF286B	2.41271	1.27065
ENSG00000143353	3.43427	-5.5971	9.31e-08	6.43e-06	5.79169	LYPLAL1	0.415446	-1.26727
ENSG00000259315	-1.46128	-5.47095	1.7e-07	9.91e-06	5.78999	ACTG1P17	0.162179	-2.62434
ENSG00000251161	-0.0860998	-5.50395	1.45e-07	8.87e-06	5.78707	AC020661.1	0.336431	-1.57162
ENSG00000254192	-0.305354	5.49698	1.5e-07	9.07e-06	5.7864	AC011365.2	2.92686	1.54935
ENSG00000080189	4.81913	-5.62958	7.96e-08	5.8e-06	5.78531	SLC35C2	0.337781	-1.56584
ENSG00000176731	3.84098	-5.60522	8.95e-08	6.29e-06	5.78367	RBIS	0.582435	-0.77983
ENSG00000123415	3.38078	-5.59273	9.51e-08	6.47e-06	5.7775	SMUG1	0.486275	-1.04015
ENSG00000075142	6.56168	-5.67052	6.53e-08	4.97e-06	5.77227	SRI	0.457665	-1.12764
ENSG00000100865	4.26312	-5.61296	8.62e-08	6.13e-06	5.77161	CINP	0.535689	-0.900532
ENSG00000248671	0.165666	-5.50723	1.43e-07	8.77e-06	5.77141	AP002495.1	0.344393	-1.53787
ENSG00000172901	-1.29546	5.46751	1.73e-07	1e-05	5.76757	LVRN	13.5152	3.75651
ENSG00000185915	1.58725	5.54166	1.21e-07	7.7e-06	5.76201	KLHL34	4.99385	2.32015
ENSG00000173402	6.14472	-5.65673	6.98e-08	5.24e-06	5.75772	DAG1	0.548772	-0.865722
ENSG00000231861	-1.26506	5.46478	1.75e-07	1.01e-05	5.75059	OR5K2	10.7856	3.43104
ENSG00000214021	5.08748	-5.62684	8.07e-08	5.85e-06	5.74128	TTLL3	0.378839	-1.40034
ENSG00000125485	4.65874	5.61517	8.53e-08	6.1e-06	5.73982	DDX31	2.04224	1.03015
ENSG00000022976	3.81047	-5.59431	9.44e-08	6.46e-06	5.73531	ZNF839	0.420834	-1.24868
ENSG00000203472	-0.885676	5.46953	1.71e-07	9.96e-06	5.72611	AC009163.1	2.97303	1.57194
ENSG00000101076	-4.44179	-5.41459	2.22e-07	1.22e-05	5.72568	HNF4A	0.0535754	-4.22228
ENSG00000106829	6.17097	5.64879	7.25e-08	5.39e-06	5.71974	TLE4	1.69027	0.757256
ENSG00000220575	4.55766	5.60556	8.94e-08	6.29e-06	5.70998	HTR5A-AS1	5.44091	2.44385
ENSG00000198830	5.91119	-5.63885	7.61e-08	5.6e-06	5.70102	HMGN2	0.505835	-0.98326
ENSG00000268858	1.31024	-5.5228	1.33e-07	8.29e-06	5.69995	AL118506.1	0.25343	-1.98034
ENSG00000259529	1.81813	5.53457	1.26e-07	7.93e-06	5.69733	AL136295.5	2.83671	1.50422
ENSG00000213073	0.110609	5.4875	1.57e-07	9.37e-06	5.69237	AL353625.1	3.15184	1.6562
ENSG00000198855	2.71896	-5.5578	1.12e-07	7.29e-06	5.69121	FICD	0.521276	-0.939882
ENSG00000174226	0.248127	5.48867	1.56e-07	9.33e-06	5.68749	SNX31	12.5197	3.64613
ENSG00000177576	6.75869	-5.65713	6.97e-08	5.24e-06	5.68523	C18orf32	0.632392	-0.661108
ENSG00000198380	5.75932	5.63086	7.91e-08	5.78e-06	5.68477	GFPT1	1.97979	0.985349
ENSG00000228804	-2.97536	5.41069	2.26e-07	1.24e-05	5.67821	AC072022.1	9.11726	3.1886
ENSG00000176236	1.16137	5.51028	1.41e-07	8.69e-06	5.67713	RPP38-DT	17.5879	4.13651
ENSG00000163349	7.83045	5.68219	6.17e-08	4.76e-06	5.67505	HIPK1	2.40112	1.26371
ENSG00000132792	4.36902	5.59424	9.44e-08	6.46e-06	5.67363	CTNNBL1	1.47749	0.563146
ENSG00000164284	4.85573	5.60482	8.97e-08	6.3e-06	5.66823	GRPEL2	2.00961	1.00691
ENSG00000143367	4.12004	5.58622	9.81e-08	6.61e-06	5.66549	TUFT1	2.04236	1.03024
ENSG00000198736	3.12517	-5.56129	1.11e-07	7.18e-06	5.65934	MSRB1	0.381231	-1.39126
ENSG00000244625	-0.205607	-5.47281	1.69e-07	9.85e-06	5.65736	MIATNB	0.409336	-1.28864
ENSG00000149633	3.81424	-5.57521	1.03e-07	6.88e-06	5.64472	KIAA1755	0.276323	-1.85557
ENSG00000164611	0.764321	5.49363	1.53e-07	9.21e-06	5.63982	PTTG1	3.50454	1.80923
ENSG00000185591	6.45419	5.63837	7.63e-08	5.61e-06	5.63623	SP1	1.72513	0.786702
ENSG00000172379	6.88341	-5.64933	7.23e-08	5.38e-06	5.6325	ARNT2	0.496688	-1.00959
ENSG00000228484	-0.657473	-5.45504	1.84e-07	1.05e-05	5.62793	AL137025.1	0.279352	-1.83984
ENSG00000157450	5.44916	5.61006	8.75e-08	6.19e-06	5.62402	RNF111	2.39939	1.26267
ENSG00000126804	4.82988	5.59435	9.43e-08	6.46e-06	5.62283	ZBTB1	2.64696	1.40433
ENSG00000103160	5.59794	5.61364	8.6e-08	6.12e-06	5.6224	HSDL1	1.82266	0.866042
ENSG00000260583	0.0807804	-5.47192	1.69e-07	9.88e-06	5.61793	AP000223.1	0.32597	-1.61719
ENSG00000156194	0.641441	5.48487	1.59e-07	9.46e-06	5.61662	PPEF2	5.23338	2.38774
ENSG00000226944	-2.43913	5.40814	2.29e-07	1.25e-05	5.6097	AL031847.1	4.15215	2.05386
ENSG00000242193	1.40182	-5.5058	1.44e-07	8.82e-06	5.60949	CRYZL2P	0.352953	-1.50245
ENSG00000169118	4.33058	5.57949	1.01e-07	6.8e-06	5.60922	CSNK1G1	1.76254	0.817652
ENSG00000175105	4.65553	5.58669	9.79e-08	6.61e-06	5.60689	ZNF654	2.54435	1.34729
ENSG00000231249	0.378177	5.4753	1.67e-07	9.78e-06	5.60222	ITPR1-DT	2.80984	1.49049
ENSG00000225094	-4.35805	5.38411	2.57e-07	1.36e-05	5.60046	SETP20	9.91844	3.31011
ENSG00000114739	5.82902	5.6147	8.55e-08	6.1e-06	5.60001	ACVR2B	1.84875	0.886551
ENSG00000183476	-0.0548924	5.46165	1.78e-07	1.02e-05	5.59485	SH2D7	5.18995	2.37572
ENSG00000184154	3.26303	-5.55035	1.17e-07	7.48e-06	5.59256	LRTOMT	0.550861	-0.86024
ENSG00000152954	4.47748	5.57864	1.02e-07	6.8e-06	5.59169	NRSN1	4.35646	2.12316
ENSG00000147044	5.47168	5.60334	9.03e-08	6.33e-06	5.58873	CASK	1.78842	0.838688
ENSG00000255121	-0.523668	-5.44971	1.88e-07	1.07e-05	5.5881	AP003392.4	0.351916	-1.5067
ENSG00000120697	3.28983	-5.54922	1.17e-07	7.51e-06	5.58408	ALG5	0.529251	-0.917976
ENSG00000177842	3.21924	5.54573	1.19e-07	7.6e-06	5.58071	ZNF620	2.84158	1.50669
ENSG00000254676	-0.264015	5.45318	1.85e-07	1.06e-05	5.57901	AP000873.4	3.27624	1.71204
ENSG00000062822	3.63311	5.55363	1.15e-07	7.4e-06	5.56903	POLD1	2.36612	1.24252
ENSG00000259112	-3.7477	5.37353	2.7e-07	1.42e-05	5.56171	NDUFC2-KCTD14	20.087	4.32819
ENSG00000115596	-3.33835	5.37759	2.65e-07	1.4e-05	5.5593	WNT6	11.6363	3.54056
ENSG00000180336	2.03324	5.51037	1.41e-07	8.69e-06	5.55836	MEIOC	3.11391	1.63873
ENSG00000168917	4.62502	5.57579	1.03e-07	6.88e-06	5.55804	SLC35G2	1.79459	0.843655
ENSG00000174851	3.56387	-5.55033	1.17e-07	7.48e-06	5.55748	YIF1A	0.476155	-1.0705
ENSG00000268100	-4.25158	5.38014	2.61e-07	1.38e-05	5.55737	ZNF725P	21.2869	4.41189
ENSG00000155545	5.93593	5.60795	8.84e-08	6.24e-06	5.5564	MIER3	2.48579	1.31371
ENSG00000081177	5.73748	5.60248	9.07e-08	6.34e-06	5.55274	EXD2	1.54019	0.623107
ENSG00000242732	6.61785	5.62416	8.17e-08	5.89e-06	5.54913	RTL5	1.75218	0.809153
ENSG00000174456	5.38798	-5.5931	9.49e-08	6.47e-06	5.54768	C12orf76	0.589394	-0.762696
ENSG00000117139	5.70227	5.60021	9.17e-08	6.37e-06	5.54641	KDM5B	1.63871	0.712558
ENSG00000206527	6.15228	5.61097	8.71e-08	6.18e-06	5.5436	HACD2	1.85468	0.891173
ENSG00000102786	5.00004	5.58109	1.01e-07	6.75e-06	5.53923	INTS6	1.68962	0.756696
ENSG00000109794	2.87113	-5.52915	1.29e-07	8.09e-06	5.53886	FAM149A	0.377598	-1.40508
ENSG00000173611	5.39763	5.59013	9.63e-08	6.53e-06	5.53546	SCAI	1.86144	0.896418
ENSG00000214039	-0.138904	-5.4465	1.91e-07	1.08e-05	5.52638	LINC02418	0.104425	-3.25945
ENSG00000121989	5.13284	5.58156	1e-07	6.74e-06	5.52622	ACVR2A	1.81005	0.856032
ENSG00000103404	5.72304	5.5961	9.35e-08	6.44e-06	5.52566	USP31	2.26279	1.1781
ENSG00000224318	-0.430996	-5.43754	1.99e-07	1.12e-05	5.5206	CHL1-AS2	0.256907	-1.96068
ENSG00000118620	3.98491	5.55135	1.16e-07	7.46e-06	5.51736	ZNF430	1.9866	0.990301
ENSG00000266820	2.55633	5.51534	1.38e-07	8.53e-06	5.51609	KPNA2P3	2.08827	1.06231
ENSG00000137842	4.88814	5.57239	1.05e-07	6.95e-06	5.51201	TMEM62	2.02997	1.02146
ENSG00000267827	-0.324869	5.43704	2e-07	1.12e-05	5.51128	AC011468.2	2.84887	1.51039
ENSG00000143839	-4.613	-5.36992	2.74e-07	1.43e-05	5.50337	REN	0.0660234	-3.92088
ENSG00000277369	-1.14328	-5.41553	2.21e-07	1.22e-05	5.50063	AC010654.1	0.32687	-1.61321
ENSG00000163743	5.60202	5.58777	9.74e-08	6.59e-06	5.5003	RCHY1	1.90475	0.9296
ENSG00000233122	0.366197	5.45111	1.87e-07	1.06e-05	5.49199	CTAGE7P	2.92021	1.54607
ENSG00000235865	0.798299	-5.46406	1.76e-07	1.01e-05	5.49163	GSN-AS1	0.121709	-3.0385
ENSG00000169398	6.6391	-5.61248	8.64e-08	6.14e-06	5.48866	PTK2	0.593958	-0.751566
ENSG00000214562	-0.787519	-5.4205	2.16e-07	1.19e-05	5.48338	NUTM2D	0.247257	-2.01591
ENSG00000169180	5.94691	-5.59191	9.55e-08	6.49e-06	5.47585	XPO6	0.671293	-0.574986
ENSG00000231584	2.37475	-5.50261	1.46e-07	8.91e-06	5.47437	FAHD2CP	0.192891	-2.37414
ENSG00000166337	5.13702	-5.57054	1.06e-07	6.96e-06	5.47111	TAF10	0.568919	-0.813705
ENSG00000255561	-0.00749459	-5.43561	2.01e-07	1.13e-05	5.46107	FDXACB1	0.347205	-1.52614
ENSG00000198431	5.83298	5.58281	9.97e-08	6.71e-06	5.44958	TXNRD1	1.96832	0.976962
ENSG00000229931	-1.15477	5.40274	2.35e-07	1.27e-05	5.44912	AL137003.1	4.22804	2.07999
ENSG00000170558	5.63634	5.57708	1.03e-07	6.84e-06	5.44619	CDH2	2.02343	1.0168
ENSG00000092439	6.40764	5.5935	9.47e-08	6.47e-06	5.43099	TRPM7	2.14051	1.09796
ENSG00000122971	3.12873	-5.51209	1.4e-07	8.63e-06	5.42919	ACADS	0.403047	-1.31098
ENSG00000164062	4.533	-5.54649	1.19e-07	7.59e-06	5.42801	APEH	0.396817	-1.33345
ENSG00000244327	-2.77904	5.35952	2.88e-07	1.49e-05	5.42505	AC109992.2	9.66869	3.27332
ENSG00000115524	8.74285	5.65132	7.16e-08	5.35e-06	5.41192	SF3B1	1.84147	0.880859
ENSG00000049239	5.32034	-5.56191	1.1e-07	7.17e-06	5.40838	H6PD	0.336458	-1.5715
ENSG00000227203	-1.46812	5.3847	2.56e-07	1.36e-05	5.40308	SUB1P1	8.88201	3.15089
ENSG00000259332	-0.620731	5.40504	2.33e-07	1.26e-05	5.39797	ST20-MTHFS	2.31752	1.21258
ENSG00000113916	7.97147	5.62573	8.11e-08	5.87e-06	5.38961	BCL6	2.27574	1.18634
ENSG00000160199	5.52227	5.56189	1.1e-07	7.17e-06	5.3884	PKNOX1	1.99181	0.99408
ENSG00000181827	5.83572	5.56915	1.06e-07	6.99e-06	5.38524	RFX7	1.99966	0.999758
ENSG00000185869	3.25423	5.50477	1.45e-07	8.86e-06	5.3847	ZNF829	2.23765	1.16198
ENSG00000160803	5.97129	5.57268	1.05e-07	6.94e-06	5.38449	UBQLN4	1.44597	0.532037
ENSG00000251369	4.28338	5.5259	1.31e-07	8.21e-06	5.36501	ZNF550	2.49213	1.31738
ENSG00000230487	3.23815	-5.49989	1.48e-07	9.01e-06	5.35941	PSMG3-AS1	0.303577	-1.71987
ENSG00000280339	1.83531	5.46213	1.77e-07	1.02e-05	5.35741	AP001528.3	2.21133	1.14492
ENSG00000107719	4.1139	-5.52027	1.35e-07	8.37e-06	5.35358	PALD1	0.339575	-1.5582
ENSG00000047932	6.43608	5.57739	1.02e-07	6.84e-06	5.35091	GOPC	1.63376	0.708194
ENSG00000083123	3.90107	-5.51276	1.39e-07	8.61e-06	5.34305	BCKDHB	0.366698	-1.44734
ENSG00000172878	2.40883	-5.47426	1.68e-07	9.81e-06	5.33942	METAP1D	0.576141	-0.795507
ENSG00000130711	-0.954966	5.38298	2.58e-07	1.37e-05	5.33565	PRDM12	3.14429	1.65274
ENSG00000165698	3.10368	-5.49089	1.55e-07	9.3e-06	5.33356	SPACA9	0.42243	-1.24322
ENSG00000256229	3.08567	5.48929	1.56e-07	9.32e-06	5.33219	ZNF486	2.12099	1.08474
ENSG00000198892	5.78669	-5.55658	1.13e-07	7.32e-06	5.32831	SHISA4	0.396017	-1.33637
ENSG00000125459	1.95066	-5.45876	1.8e-07	1.03e-05	5.32308	MSTO1	0.374297	-1.41775
ENSG00000128805	3.17755	-5.48979	1.56e-07	9.32e-06	5.31981	ARHGAP22	0.415761	-1.26617
ENSG00000180998	6.40195	5.56939	1.06e-07	6.99e-06	5.31829	GPR137C	2.06888	1.04885
ENSG00000140374	5.13084	-5.5343	1.26e-07	7.93e-06	5.30223	ETFA	0.571287	-0.807713
ENSG00000162989	7.48117	5.59355	9.47e-08	6.47e-06	5.3	KCNJ3	2.69214	1.42875
ENSG00000124575	-3.27264	5.32064	3.45e-07	1.72e-05	5.29451	HIST1H1D	11.5819	3.5338
ENSG00000134709	5.98583	5.55299	1.15e-07	7.42e-06	5.2937	HOOK1	3.52148	1.81618
ENSG00000182963	5.29702	5.53577	1.25e-07	7.9e-06	5.29353	GJC1	2.49385	1.31837
ENSG00000124772	2.73949	-5.47301	1.69e-07	9.85e-06	5.29325	CPNE5	0.291662	-1.77763
ENSG00000128881	6.67433	5.57078	1.06e-07	6.96e-06	5.29111	TTBK2	1.75513	0.811575
ENSG00000267781	-2.03107	5.34711	3.05e-07	1.57e-05	5.29012	SLC25A36P1	6.94922	2.79685
ENSG00000139131	2.96435	5.47616	1.66e-07	9.74e-06	5.28467	YARS2	1.68163	0.749857
ENSG00000145919	4.87836	5.5233	1.33e-07	8.29e-06	5.28244	BOD1	1.42988	0.515898
ENSG00000280054	-1.34393	-5.36264	2.84e-07	1.47e-05	5.27967	AC004241.5	0.219589	-2.18713
ENSG00000142615	-1.95451	5.34662	3.06e-07	1.57e-05	5.27926	CELA2A	6.0082	2.58693
ENSG00000175482	2.80469	-5.47109	1.7e-07	9.91e-06	5.27688	POLD4	0.410787	-1.28354
ENSG00000242808	5.93233	-5.54889	1.17e-07	7.52e-06	5.2746	SOX2-OT	0.299545	-1.73916
ENSG00000138073	5.21133	-5.53014	1.28e-07	8.06e-06	5.27318	PREB	0.506215	-0.982178
ENSG00000151923	7.45971	5.5873	9.76e-08	6.6e-06	5.27182	TIAL1	1.80426	0.851408
ENSG00000161395	4.013	-5.49791	1.5e-07	9.07e-06	5.26111	PGAP3	0.351859	-1.50693
ENSG00000115112	2.11779	-5.44961	1.88e-07	1.07e-05	5.26027	TFCP2L1	0.120801	-3.0493
ENSG00000247271	1.90754	-5.44391	1.94e-07	1.09e-05	5.25968	ZBED5-AS1	0.340559	-1.55403
ENSG00000229808	-0.799165	5.36906	2.75e-07	1.44e-05	5.25766	AL391825.1	7.81738	2.96669
ENSG00000230513	2.89552	5.46794	1.73e-07	1e-05	5.25663	THAP7-AS1	2.76593	1.46776
ENSG00000171603	9.37286	5.63535	7.74e-08	5.68e-06	5.2544	CLSTN1	1.57349	0.653968
ENSG00000138764	8.04759	5.59728	9.3e-08	6.43e-06	5.24585	CCNG2	2.23797	1.16219
ENSG00000261460	1.40786	5.4247	2.12e-07	1.17e-05	5.23834	AC009690.2	2.36813	1.24375
ENSG00000155254	2.54127	-5.45495	1.84e-07	1.05e-05	5.23339	MARVELD1	0.328293	-1.60695
ENSG00000176533	6.83731	-5.56285	1.1e-07	7.17e-06	5.23064	GNG7	0.459778	-1.12099
ENSG00000145041	5.38475	5.52471	1.32e-07	8.25e-06	5.2302	DCAF1	1.63737	0.71138
ENSG00000152409	6.25836	5.54613	1.19e-07	7.59e-06	5.22626	JMY	1.78926	0.839364
ENSG00000139531	3.78082	-5.48401	1.6e-07	9.48e-06	5.22378	SUOX	0.558637	-0.840017
ENSG00000234835	-2.71263	5.31654	3.52e-07	1.75e-05	5.22217	PHBP13	7.91289	2.9842
ENSG00000086205	1.44521	-5.42307	2.14e-07	1.18e-05	5.22126	FOLH1	0.110769	-3.17437
ENSG00000214900	-0.348512	5.37282	2.71e-07	1.42e-05	5.22073	LINC01588	4.30875	2.10727
ENSG00000236512	-2.77023	5.31373	3.57e-07	1.76e-05	5.21805	AL390026.1	16.8744	4.07676
ENSG00000253671	-3.08692	-5.30721	3.68e-07	1.81e-05	5.2084	AC027117.1	0.111407	-3.16609
ENSG00000072310	5.30269	-5.51797	1.36e-07	8.44e-06	5.20478	SREBF1	0.255129	-1.9707
ENSG00000265491	7.67585	5.57868	1.02e-07	6.8e-06	5.20473	RNF115	2.01652	1.01187
ENSG00000188107	1.33495	5.41358	2.23e-07	1.23e-05	5.20004	EYS	5.1305	2.3591
ENSG00000176402	-2.59829	-5.31571	3.53e-07	1.75e-05	5.19808	GJC3	0.178719	-2.48423
ENSG00000137070	4.94661	-5.50735	1.43e-07	8.77e-06	5.19747	IL11RA	0.382725	-1.38562
ENSG00000260988	-2.32754	-5.32133	3.44e-07	1.72e-05	5.1954	AC090260.1	0.13392	-2.90055
ENSG00000116984	5.61278	-5.523	1.33e-07	8.29e-06	5.19217	MTR	0.415208	-1.2681
ENSG00000280379	-3.55333	5.29302	3.93e-07	1.9e-05	5.1912	AP003072.5	10.2392	3.35603
ENSG00000066135	5.48958	5.51887	1.35e-07	8.41e-06	5.19056	KDM4A	1.60774	0.685036
ENSG00000127483	7.619	5.57423	1.04e-07	6.9e-06	5.18986	HP1BP3	1.48774	0.573122
ENSG00000168795	4.40068	5.49039	1.55e-07	9.3e-06	5.18541	ZBTB5	1.96815	0.976839
ENSG00000260997	-1.23721	-5.34458	3.09e-07	1.58e-05	5.18528	AC004847.1	0.127712	-2.96904
ENSG00000116350	6.56327	5.54438	1.2e-07	7.62e-06	5.18053	SRSF4	1.53445	0.61772
ENSG00000272668	0.619141	-5.39135	2.48e-07	1.33e-05	5.17912	AL590560.2	0.171537	-2.54341
ENSG00000028310	5.18101	-5.50739	1.43e-07	8.77e-06	5.17063	BRD9	0.481452	-1.05453
ENSG00000230910	5.04887	-5.50387	1.46e-07	8.87e-06	5.16907	AL391807.1	0.293657	-1.7678
ENSG00000091542	6.7177	5.54508	1.2e-07	7.61e-06	5.16505	ALKBH5	1.58215	0.661889
ENSG00000106809	0.376413	5.37825	2.64e-07	1.39e-05	5.16481	OGN	18.6622	4.22205
ENSG00000121892	6.73432	5.54401	1.2e-07	7.63e-06	5.15875	PDS5A	1.96602	0.975276
ENSG00000091136	4.92983	-5.49844	1.49e-07	9.05e-06	5.15769	LAMB1	0.300467	-1.73472
ENSG00000268721	-2.08468	5.31585	3.53e-07	1.75e-05	5.15712	NA	14.9419	3.90129
ENSG00000169032	6.72768	5.54337	1.21e-07	7.64e-06	5.15648	MAP2K1	1.94085	0.95669
ENSG00000101474	7.79218	5.57089	1.06e-07	6.96e-06	5.15327	APMAP	1.8576	0.893437
ENSG00000073282	-2.69896	5.30191	3.77e-07	1.84e-05	5.15315	TP63	5.58499	2.48156
ENSG00000198646	6.5755	5.53842	1.23e-07	7.81e-06	5.15102	NCOA6	1.44853	0.534592
ENSG00000120334	1.42526	5.40591	2.32e-07	1.26e-05	5.14949	CENPL	2.27744	1.18741
ENSG00000143363	4.83708	5.49253	1.54e-07	9.24e-06	5.14444	PRUNE1	1.66131	0.732322
ENSG00000149577	5.76061	-5.51524	1.38e-07	8.53e-06	5.13874	SIDT2	0.514547	-0.958626
ENSG00000051620	5.51107	5.50362	1.46e-07	8.87e-06	5.11773	HEBP2	2.02019	1.01449
ENSG00000185787	8.70695	5.58664	9.79e-08	6.61e-06	5.11071	MORF4L1	1.56231	0.643678
ENSG00000266173	5.25041	-5.49188	1.54e-07	9.26e-06	5.09033	STRADA	0.483643	-1.04798
ENSG00000179058	-1.7456	-5.31084	3.62e-07	1.78e-05	5.08661	C9orf50	0.112261	-3.15507
ENSG00000279233	1.8647	5.40391	2.34e-07	1.27e-05	5.08643	AC122688.3	2.84207	1.50694
ENSG00000228275	-1.23646	5.32028	3.46e-07	1.73e-05	5.08212	ARMCX3-AS1	4.89148	2.29027
ENSG00000159592	6.37907	5.51757	1.36e-07	8.45e-06	5.07805	GPBP1L1	1.65634	0.727998
ENSG00000156531	5.68931	5.49952	1.49e-07	9.02e-06	5.07773	PHF6	2.14812	1.10308
ENSG00000151687	1.99329	5.4051	2.32e-07	1.26e-05	5.07606	ANKAR	2.87826	1.5252
ENSG00000280198	-0.440288	5.33495	3.23e-07	1.63e-05	5.0576	AC087163.3	3.10057	1.63253
ENSG00000138660	5.01459	5.47738	1.65e-07	9.71e-06	5.05461	AP1AR	2.34873	1.23188
ENSG00000185504	5.0415	-5.4791	1.64e-07	9.65e-06	5.05442	FAAP100	0.148878	-2.7478
ENSG00000224424	0.724985	-5.36617	2.79e-07	1.45e-05	5.05084	PRKAR2A-AS1	0.336493	-1.57135
ENSG00000100003	5.12547	-5.48015	1.63e-07	9.61e-06	5.05014	SEC14L2	0.364318	-1.45673
ENSG00000137101	-0.854502	-5.32336	3.41e-07	1.71e-05	5.04719	CD72	0.300401	-1.73504
ENSG00000139842	6.04042	5.50176	1.47e-07	8.94e-06	5.04482	CUL4A	1.41242	0.49817
ENSG00000239388	1.01549	5.37105	2.73e-07	1.43e-05	5.04219	ASB14	2.78261	1.47644
ENSG00000176601	-3.75011	5.25669	4.65e-07	2.16e-05	5.03966	MAP3K19	9.29476	3.21642
ENSG00000225194	3.06657	-5.42461	2.12e-07	1.17e-05	5.03096	LINC00092	0.234422	-2.09282
ENSG00000176438	3.81421	-5.44169	1.96e-07	1.1e-05	5.02343	SYNE3	0.342466	-1.54597
ENSG00000129158	5.0031	5.47047	1.71e-07	9.92e-06	5.02329	SERGEF	1.9489	0.962657
ENSG00000174013	5.6541	5.48657	1.58e-07	9.4e-06	5.02172	FBXO45	2.16042	1.11131
ENSG00000223501	5.47241	-5.4818	1.62e-07	9.57e-06	5.01774	VPS52	0.589019	-0.763613
ENSG00000205456	0.275298	5.3442	3.09e-07	1.58e-05	5.01602	TP53TG3D	6.27846	2.65041
ENSG00000148688	4.49204	5.45555	1.83e-07	1.05e-05	5.01291	RPP30	1.64784	0.720576
ENSG00000177425	2.69461	5.41013	2.27e-07	1.24e-05	5.01285	PAWR	2.23227	1.15851
ENSG00000178752	1.93454	-5.39073	2.49e-07	1.33e-05	5.01167	ERFE	0.131567	-2.92613
ENSG00000105968	8.14819	5.54795	1.18e-07	7.54e-06	5.00023	H2AFV	1.50028	0.585231
ENSG00000162923	7.06523	5.51887	1.35e-07	8.41e-06	5.00019	WDR26	1.69225	0.758942
ENSG00000172232	-3.90103	-5.24682	4.87e-07	2.24e-05	4.99842	AZU1	0.0874938	-3.51468
ENSG00000230373	-0.742802	-5.31429	3.56e-07	1.76e-05	4.99337	GOLGA6L5P	0.311894	-1.68087
ENSG00000259772	-0.454626	-5.32155	3.44e-07	1.72e-05	4.99207	LOC283710	0.160683	-2.63771
ENSG00000270049	-0.255659	-5.32535	3.38e-07	1.69e-05	4.98651	AC009061.2	0.344983	-1.5354
ENSG00000173786	7.39256	-5.52467	1.32e-07	8.25e-06	4.98302	CNP	0.342939	-1.54397
ENSG00000204390	2.54597	5.39762	2.41e-07	1.29e-05	4.98034	HSPA1L	8.9898	3.16829
ENSG00000137824	5.9456	-5.48574	1.59e-07	9.43e-06	4.98006	RMDN3	0.715432	-0.483114
ENSG00000153879	6.12107	5.48934	1.56e-07	9.32e-06	4.97868	CEBPG	2.09912	1.06978
ENSG00000149100	6.10372	-5.48913	1.56e-07	9.32e-06	4.97642	EIF3M	0.604667	-0.725788
ENSG00000169100	7.12495	-5.51483	1.38e-07	8.53e-06	4.97054	SLC25A6	0.399176	-1.3249
ENSG00000093167	6.22534	-5.49071	1.55e-07	9.3e-06	4.96895	LRRFIP2	0.556234	-0.846236
ENSG00000255458	-0.806837	-5.30678	3.68e-07	1.81e-05	4.96678	AC108471.2	0.364825	-1.45472
ENSG00000213551	5.35107	5.46716	1.73e-07	1e-05	4.96652	DNAJC9	1.56024	0.641768
ENSG00000188257	-4.85098	5.28192	4.14e-07	1.98e-05	4.9646	PLA2G2A	36.2666	5.18057
ENSG00000219747	-1.00789	5.29976	3.81e-07	1.86e-05	4.96257	AL133260.1	3.1643	1.66189
ENSG00000119640	3.84852	5.42752	2.09e-07	1.16e-05	4.95802	ACYP1	2.03359	1.02403
ENSG00000187260	0.994483	5.34994	3.01e-07	1.55e-05	4.94912	WDR86	3.24227	1.697
ENSG00000051596	3.88657	5.42613	2.1e-07	1.17e-05	4.94832	THOC3	2.77064	1.47022
ENSG00000270607	0.201257	-5.32917	3.32e-07	1.67e-05	4.94745	AC009549.1	0.200185	-2.32059
ENSG00000152464	3.85918	5.42522	2.11e-07	1.17e-05	4.9467	RPP38	2.31025	1.20805
ENSG00000138623	6.37838	5.48823	1.57e-07	9.35e-06	4.94353	SEMA7A	2.86603	1.51905
ENSG00000246331	-4.18931	-5.23301	5.19e-07	2.36e-05	4.94337	AC010198.1	0.104045	-3.26472
ENSG00000256667	3.05652	-5.40334	2.34e-07	1.27e-05	4.93466	KLRA1P	0.412866	-1.27625
ENSG00000137501	3.81798	-5.42193	2.15e-07	1.19e-05	4.93186	SYTL2	0.334151	-1.58143
ENSG00000100106	3.3448	-5.4091	2.28e-07	1.24e-05	4.92759	TRIOBP	0.421689	-1.24575
ENSG00000259590	-5.37814	5.29578	3.88e-07	1.88e-05	4.927	LINC02244	8.62472	3.10848
ENSG00000188338	3.37979	-5.40924	2.28e-07	1.24e-05	4.9238	SLC38A3	0.27459	-1.86465
ENSG00000272374	1.5362	-5.35936	2.88e-07	1.49e-05	4.91745	Z97832.2	0.263018	-1.92676
ENSG00000042781	0.930304	5.34052	3.15e-07	1.6e-05	4.91262	USH2A	2.22419	1.15328
ENSG00000259305	2.26992	5.37628	2.66e-07	1.4e-05	4.90856	ZHX1-C8orf76	2.04965	1.03538
ENSG00000121067	6.49776	5.48406	1.6e-07	9.48e-06	4.90757	SPOP	1.57709	0.657266
ENSG00000100575	3.66378	-5.41234	2.25e-07	1.23e-05	4.90592	TIMM9	0.497228	-1.00802
ENSG00000139496	6.0902	5.47284	1.69e-07	9.85e-06	4.90486	NUP58	1.55865	0.640297
ENSG00000088682	5.11375	-5.44818	1.9e-07	1.07e-05	4.9041	COQ9	0.549088	-0.86489
ENSG00000100577	1.64831	-5.35918	2.88e-07	1.49e-05	4.90265	GSTZ1	0.263656	-1.92327
ENSG00000183605	3.16795	-5.39879	2.39e-07	1.29e-05	4.90104	SFXN4	0.516664	-0.952702
ENSG00000058063	5.56754	5.45789	1.81e-07	1.04e-05	4.90024	ATP11B	2.96638	1.5687
ENSG00000089006	5.84028	-5.46565	1.75e-07	1.01e-05	4.89938	SNX5	0.674162	-0.568833
ENSG00000257576	-1.96171	-5.26398	4.5e-07	2.11e-05	4.8979	HSPD1P4	0.246544	-2.02008
ENSG00000278611	0.152755	-5.31672	3.52e-07	1.75e-05	4.89691	ZNF426-DT	0.219687	-2.18648
ENSG00000099942	7.36667	5.50383	1.46e-07	8.87e-06	4.89259	CRKL	1.60164	0.679546
ENSG00000165121	3.00463	5.39136	2.48e-07	1.33e-05	4.8899	AL353743.1	2.19795	1.13616
ENSG00000136521	5.96146	-5.46559	1.75e-07	1.01e-05	4.8843	NDUFB5	0.581232	-0.782815
ENSG00000186017	4.64732	5.43149	2.05e-07	1.14e-05	4.88369	ZNF566	1.53215	0.615558
ENSG00000114745	6.11331	-5.46858	1.72e-07	9.99e-06	4.87968	GORASP1	0.524434	-0.931167
ENSG00000277075	-2.17898	5.25292	4.73e-07	2.19e-05	4.87946	HIST1H2AE	7.40263	2.88804
ENSG00000005483	7.26973	5.49745	1.5e-07	9.07e-06	4.87518	KMT2E	1.70862	0.772833
ENSG00000162999	2.1134	5.36406	2.82e-07	1.47e-05	4.87307	DUSP19	2.80289	1.48692
ENSG00000126067	5.4754	-5.44959	1.88e-07	1.07e-05	4.86818	PSMB2	0.581626	-0.781837
ENSG00000092140	4.85889	5.43153	2.05e-07	1.14e-05	4.86035	G2E3	2.09533	1.06718
ENSG00000135870	6.62933	5.47716	1.65e-07	9.71e-06	4.85989	RC3H1	1.75183	0.808866
ENSG00000225892	1.43381	-5.34344	3.11e-07	1.59e-05	4.85784	NA	0.340071	-1.55609
ENSG00000090612	4.22682	-5.41554	2.21e-07	1.22e-05	4.85572	ZNF268	0.394126	-1.34327
ENSG00000276073	-1.69252	-5.26093	4.56e-07	2.12e-05	4.85542	NA	0.0967602	-3.36944
ENSG00000272054	2.50818	5.37041	2.74e-07	1.43e-05	4.85523	AC007390.2	3.56294	1.83307
ENSG00000112394	3.4869	5.39439	2.44e-07	1.31e-05	4.8479	SLC16A10	2.3774	1.24938
ENSG00000176293	3.13535	-5.38577	2.55e-07	1.35e-05	4.84474	ZNF135	0.381992	-1.38839
ENSG00000135912	4.16048	-5.41069	2.26e-07	1.24e-05	4.84134	TTLL4	0.483692	-1.04784
ENSG00000271913	-0.590829	-5.28314	4.11e-07	1.97e-05	4.83442	AL035530.2	0.241117	-2.0522
ENSG00000138777	4.341	-5.4122	2.25e-07	1.23e-05	4.82766	PPA2	0.521646	-0.938858
ENSG00000176261	3.64522	-5.39412	2.45e-07	1.31e-05	4.82422	ZBTB8OS	0.443073	-1.17438
ENSG00000255330	6.94954	5.47744	1.65e-07	9.71e-06	4.82312	AL096711.2	2.46116	1.29934
ENSG00000054690	6.81057	-5.47402	1.68e-07	9.82e-06	4.81988	PLEKHH1	0.455517	-1.13442
ENSG00000006194	5.61242	5.44109	1.96e-07	1.1e-05	4.81489	ZNF263	1.44843	0.534494
ENSG00000062370	4.20076	5.40382	2.34e-07	1.27e-05	4.80933	ZNF112	2.48794	1.31495
ENSG00000022267	7.22961	5.48121	1.62e-07	9.59e-06	4.80428	FHL1	1.50173	0.586629
ENSG00000277639	-4.70258	5.22492	5.39e-07	2.42e-05	4.79687	AC007906.2	13.771	3.78356
ENSG00000152382	4.30759	5.4031	2.35e-07	1.27e-05	4.79279	TADA1	1.90504	0.929823
ENSG00000188895	7.29281	5.48019	1.63e-07	9.61e-06	4.79184	MSL1	1.55841	0.640071
ENSG00000166579	5.6483	5.43609	2.01e-07	1.12e-05	4.78785	NDEL1	1.60738	0.684714
ENSG00000171067	3.08731	-5.37174	2.72e-07	1.43e-05	4.78618	C11orf24	0.411429	-1.28129
ENSG00000183048	2.2182	-5.34885	3.03e-07	1.56e-05	4.78516	SLC25A10	0.266387	-1.9084
ENSG00000085998	5.62598	-5.43545	2.01e-07	1.13e-05	4.78481	POMGNT1	0.512252	-0.965073
ENSG00000218631	-2.00557	-5.2362	5.11e-07	2.33e-05	4.77748	AL117344.1	0.0777171	-3.68562
ENSG00000198876	4.65767	5.40845	2.29e-07	1.25e-05	4.77644	DCAF12	1.56299	0.644305
ENSG00000139192	1.51836	-5.32707	3.35e-07	1.68e-05	4.77277	TAPBPL	0.366252	-1.44909
ENSG00000140795	-2.94171	-5.21152	5.73e-07	2.53e-05	4.76371	MYLK3	0.141896	-2.81709
ENSG00000181007	4.04794	5.38992	2.5e-07	1.33e-05	4.7622	ZFP82	1.96321	0.973215
ENSG00000068078	6.87785	-5.46242	1.77e-07	1.02e-05	4.75704	FGFR3	0.221619	-2.17384
ENSG00000174799	2.64963	5.3525	2.98e-07	1.54e-05	4.75433	CEP135	2.22211	1.15193
ENSG00000134548	4.20969	-5.39247	2.47e-07	1.32e-05	4.75131	SPX	0.250001	-1.99999
ENSG00000228146	-0.951234	-5.25516	4.68e-07	2.17e-05	4.74919	CASP16P	0.221503	-2.1746
ENSG00000103150	4.17997	-5.38895	2.51e-07	1.34e-05	4.73918	MLYCD	0.460844	-1.11765
ENSG00000204136	0.697186	-5.29612	3.87e-07	1.87e-05	4.73539	GGTA1P	0.213225	-2.22955
ENSG00000204403	1.39354	5.31232	3.59e-07	1.77e-05	4.73478	CASP12	10.7855	3.43103
ENSG00000273162	-3.26495	5.19562	6.16e-07	2.69e-05	4.7311	AL133215.2	7.99058	2.9983
ENSG00000204099	2.45652	-5.34327	3.11e-07	1.59e-05	4.73083	NEU4	0.288142	-1.79515
ENSG00000228925	0.208107	5.27975	4.18e-07	1.99e-05	4.72945	AC016722.2	3.48127	1.79961
ENSG00000092094	5.63642	-5.42381	2.13e-07	1.18e-05	4.72939	OSGEP	0.352515	-1.50424
ENSG00000110455	1.59009	-5.3195	3.47e-07	1.73e-05	4.72937	ACCS	0.127824	-2.96777
ENSG00000166033	6.82272	-5.45441	1.84e-07	1.05e-05	4.72702	HTRA1	0.301742	-1.72861
ENSG00000272645	1.35341	-5.31229	3.59e-07	1.77e-05	4.72609	GTF2IP20	0.273704	-1.86931
ENSG00000109606	6.82441	5.45294	1.85e-07	1.06e-05	4.72437	DHX15	2.05789	1.04117
ENSG00000111846	4.03943	5.37999	2.62e-07	1.38e-05	4.71886	GCNT2	2.78239	1.47632
ENSG00000229739	-1.76219	5.2259	5.36e-07	2.41e-05	4.71204	AL596220.1	4.24577	2.08603
ENSG00000110031	2.11747	-5.32879	3.33e-07	1.67e-05	4.70639	LPXN	0.389537	-1.36017
ENSG00000070061	6.92871	5.45187	1.86e-07	1.06e-05	4.70612	ELP1	1.76993	0.823691
ENSG00000106415	6.23198	5.43157	2.05e-07	1.14e-05	4.69779	GLCCI1	2.02157	1.01548
ENSG00000153786	5.24432	5.40519	2.32e-07	1.26e-05	4.69299	ZDHHC7	1.46948	0.555303
ENSG00000152443	5.30261	5.40601	2.31e-07	1.26e-05	4.69031	ZNF776	1.67197	0.741547
ENSG00000106077	3.12281	-5.34977	3.01e-07	1.55e-05	4.68153	ABHD11	0.345607	-1.5328
ENSG00000223374	-0.90916	5.23964	5.03e-07	2.31e-05	4.68084	AC005104.1	3.59206	1.84481
ENSG00000109814	3.8509	5.36706	2.78e-07	1.45e-05	4.67995	UGDH	1.87306	0.905398
ENSG00000258390	-4.15105	5.17843	6.67e-07	2.88e-05	4.67982	LINC02318	13.1952	3.72194
ENSG00000099822	5.51027	-5.40939	2.28e-07	1.24e-05	4.67831	HCN2	0.448459	-1.15695
ENSG00000132692	6.58653	-5.43651	2e-07	1.12e-05	4.6738	BCAN	0.450994	-1.14882
ENSG00000276707	0.414743	5.27248	4.32e-07	2.05e-05	4.67154	AC243773.1	4.01184	2.00426
ENSG00000163444	5.90131	5.41712	2.2e-07	1.21e-05	4.67091	TMEM183A	1.98359	0.988116
ENSG00000150477	4.13554	5.37206	2.72e-07	1.42e-05	4.67018	KIAA1328	1.84818	0.886103
ENSG00000089685	0.117188	5.26193	4.54e-07	2.12e-05	4.66048	BIRC5	3.73655	1.90171
ENSG00000267855	3.37553	-5.35101	3e-07	1.55e-05	4.65786	NDUFA7	0.375195	-1.41429
ENSG00000131115	4.64177	5.38171	2.59e-07	1.37e-05	4.65623	ZNF227	1.90973	0.933367
ENSG00000173451	4.88871	5.38711	2.53e-07	1.35e-05	4.65286	THAP2	2.24466	1.1665
ENSG00000146143	2.12983	5.31486	3.55e-07	1.76e-05	4.64529	PRIM2	1.87001	0.903049
ENSG00000174007	2.55417	5.32581	3.37e-07	1.69e-05	4.64454	CEP19	2.45799	1.29748
ENSG00000155636	2.98388	-5.33708	3.2e-07	1.62e-05	4.64013	RBM45	0.412632	-1.27707
ENSG00000122696	3.10699	5.33923	3.17e-07	1.61e-05	4.63964	SLC25A51	2.24009	1.16356
ENSG00000257815	3.59672	5.35048	3e-07	1.55e-05	4.63558	AC025159.1	3.289	1.71765
ENSG00000179761	3.21313	-5.34189	3.13e-07	1.59e-05	4.63497	PIPOX	0.319381	-1.64665
ENSG00000144504	3.26484	-5.34252	3.12e-07	1.59e-05	4.63194	ANKMY1	0.348762	-1.51969
ENSG00000226721	0.34583	5.2609	4.56e-07	2.12e-05	4.62676	EEF1DP2	3.11098	1.63737
ENSG00000141497	-0.601863	-5.23611	5.11e-07	2.33e-05	4.62376	ZMYND15	0.230245	-2.11876
ENSG00000162378	7.2938	5.44325	1.94e-07	1.09e-05	4.62161	ZYG11B	2.02929	1.02097
ENSG00000196233	5.65542	5.39897	2.39e-07	1.29e-05	4.61752	LCOR	2.41419	1.27154
ENSG00000140876	1.78523	-5.29895	3.82e-07	1.86e-05	4.61199	NUDT7	0.419591	-1.25294
ENSG00000275734	-1.25979	-5.2158	5.62e-07	2.49e-05	4.60636	AC010538.1	0.175458	-2.5108
ENSG00000115904	6.31978	5.41398	2.23e-07	1.23e-05	4.60555	SOS1	1.68165	0.749881
ENSG00000128534	3.62456	5.34486	3.08e-07	1.58e-05	4.60521	LSM8	2.20289	1.1394
ENSG00000272465	-4.83493	-5.17399	6.81e-07	2.93e-05	4.59952	AL031768.1	0.105678	-3.24226
ENSG00000278383	-1.52302	-5.2075	5.84e-07	2.57e-05	4.59765	AL031673.1	0.169276	-2.56255
ENSG00000009954	7.11199	5.43298	2.04e-07	1.14e-05	4.59565	BAZ1B	1.46517	0.551073
ENSG00000153560	6.89855	5.42614	2.1e-07	1.17e-05	4.59085	UBP1	1.6669	0.73717
ENSG00000069974	2.63563	5.31547	3.54e-07	1.75e-05	4.58664	RAB27A	1.81949	0.863538
ENSG00000138400	0.960889	-5.27034	4.36e-07	2.06e-05	4.58563	MDH1B	0.220561	-2.18075
ENSG00000130023	3.7336	-5.34222	3.12e-07	1.59e-05	4.57642	ERMARD	0.349805	-1.51538
ENSG00000111341	1.20618	5.27156	4.34e-07	2.05e-05	4.57306	MGP	10.6126	3.40771
ENSG00000159423	4.79962	-5.36763	2.77e-07	1.45e-05	4.56955	ALDH4A1	0.287388	-1.79893
ENSG00000072818	3.11963	-5.32509	3.38e-07	1.7e-05	4.56934	ACAP1	0.271693	-1.87995
ENSG00000178104	8.31838	5.45928	1.8e-07	1.03e-05	4.56733	PDE4DIP	2.13049	1.09119
ENSG00000273142	0.582214	-5.2552	4.68e-07	2.17e-05	4.56523	LINC02604	0.2625	-1.92961
ENSG00000188488	-0.665335	5.21835	5.55e-07	2.47e-05	4.56413	SERPINA5	19.2501	4.26679
ENSG00000188060	-0.736332	5.21697	5.59e-07	2.48e-05	4.55993	RAB42	3.96021	1.98558
ENSG00000205318	-2.49757	5.17238	6.86e-07	2.94e-05	4.55528	GCNT2P1	14.9298	3.90012
ENSG00000242485	5.16157	-5.37249	2.71e-07	1.42e-05	4.5505	MRPL20	0.560883	-0.834228
ENSG00000155640	1.8036	5.28379	4.1e-07	1.97e-05	4.54813	NA	3.99545	1.99836
ENSG00000223774	-1.17145	-5.20468	5.91e-07	2.59e-05	4.54722	AL513217.1	0.222977	-2.16503
ENSG00000277494	1.7199	-5.2823	4.13e-07	1.98e-05	4.54453	GPIHBP1	0.136551	-2.87249
ENSG00000178201	3.66937	5.33104	3.29e-07	1.66e-05	4.53686	VN1R1	2.06585	1.04673
ENSG00000197771	5.46368	5.37636	2.66e-07	1.4e-05	4.53492	MCMBP	1.45542	0.541433
ENSG00000170027	8.71048	5.46311	1.77e-07	1.02e-05	4.53467	YWHAG	1.92286	0.943252
ENSG00000203307	-3.64983	5.14479	7.78e-07	3.24e-05	4.53276	AL626787.1	12.3825	3.63024
ENSG00000160172	-0.476022	-5.21893	5.54e-07	2.47e-05	4.53161	FAM86C2P	0.167856	-2.57471
ENSG00000137513	3.82651	5.33343	3.25e-07	1.64e-05	4.52935	NARS2	1.88372	0.913585
ENSG00000164011	1.98458	-5.28603	4.06e-07	1.95e-05	4.52873	ZNF691	0.381059	-1.39191
ENSG00000271707	-5.763	5.26468	4.48e-07	2.1e-05	4.52459	ATP1B3P1	4.96614	2.31212
ENSG00000123329	3.17816	-5.31612	3.53e-07	1.75e-05	4.52215	ARHGAP9	0.440286	-1.18349
ENSG00000134602	2.86629	5.30676	3.69e-07	1.81e-05	4.52087	STK26	2.52953	1.33887
ENSG00000248791	-2.38671	5.16721	7.02e-07	3e-05	4.51773	AC010627.1	7.29406	2.86672
ENSG00000203876	-0.590639	-5.21131	5.73e-07	2.53e-05	4.51151	ADD3-AS1	0.283691	-1.81761
ENSG00000172426	2.08919	-5.28421	4.09e-07	1.97e-05	4.50799	RSPH9	0.502698	-0.992237
ENSG00000021826	0.756633	-5.24699	4.86e-07	2.24e-05	4.50652	CPS1	0.353042	-1.50209
ENSG00000228878	1.33411	-5.26319	4.51e-07	2.11e-05	4.50645	SEPT7-AS1	0.284516	-1.81342
ENSG00000135457	4.93169	-5.35462	2.95e-07	1.52e-05	4.49591	TFCP2	0.643179	-0.636708
ENSG00000231770	-0.190601	-5.21555	5.62e-07	2.49e-05	4.48291	TMEM44-AS1	0.265041	-1.91571
ENSG00000235033	1.03594	-5.24873	4.82e-07	2.23e-05	4.47875	AL590999.1	0.199537	-2.32528
ENSG00000167244	2.25146	5.27955	4.18e-07	1.99e-05	4.47715	IGF2	7.85194	2.97305
ENSG00000258708	0.102682	-5.22069	5.49e-07	2.45e-05	4.47023	SLC25A21-AS1	0.298943	-1.74206
ENSG00000254644	-4.40142	5.13273	8.22e-07	3.38e-05	4.467	AC007751.1	9.25474	3.21019
ENSG00000172020	6.92034	5.39775	2.41e-07	1.29e-05	4.45954	GAP43	2.86746	1.51977
ENSG00000036054	5.54328	5.36158	2.85e-07	1.48e-05	4.45821	TBC1D23	1.63173	0.7064
ENSG00000119711	7.02239	-5.40111	2.37e-07	1.28e-05	4.45709	ALDH6A1	0.389673	-1.35966
ENSG00000274949	-1.61561	5.17084	6.91e-07	2.96e-05	4.45135	AL109804.1	5.14587	2.36342
ENSG00000124479	4.86259	5.3421	3.12e-07	1.59e-05	4.45001	NDP	2.1788	1.12353
ENSG00000029993	2.43345	-5.28004	4.17e-07	1.99e-05	4.44686	HMGB3	0.374772	-1.41592
ENSG00000167779	1.94157	5.2641	4.49e-07	2.11e-05	4.43953	IGFBP6	2.30666	1.20581
ENSG00000186452	-4.26333	5.12061	8.69e-07	3.53e-05	4.43761	TMPRSS12	7.08438	2.82464
ENSG00000204256	8.16252	5.42708	2.1e-07	1.17e-05	4.43712	BRD2	1.49333	0.578531
ENSG00000225614	1.48574	-5.25151	4.76e-07	2.2e-05	4.43471	ZNF469	0.199137	-2.32817
ENSG00000260037	-2.18762	5.15349	7.48e-07	3.15e-05	4.43352	AC104938.1	3.86916	1.95202
ENSG00000168002	4.51921	-5.32951	3.31e-07	1.67e-05	4.42879	POLR2G	0.50166	-0.995218
ENSG00000067369	6.72734	5.38603	2.54e-07	1.35e-05	4.42815	TP53BP1	2.01112	1.008
ENSG00000257410	0.527316	5.21887	5.54e-07	2.47e-05	4.41907	AC089984.1	6.71454	2.74729
ENSG00000205581	6.37293	-5.37416	2.69e-07	1.41e-05	4.41291	HMGN1	0.35352	-1.50013
ENSG00000150990	3.20732	-5.29226	3.94e-07	1.9e-05	4.41066	DHX37	0.489233	-1.03141
ENSG00000140043	4.05298	-5.3123	3.59e-07	1.77e-05	4.40436	PTGR2	0.563955	-0.826348
ENSG00000175130	6.81703	-5.38321	2.58e-07	1.37e-05	4.40053	MARCKSL1	0.476349	-1.06991
ENSG00000198060	5.18958	5.33866	3.18e-07	1.61e-05	4.39504	2021-03-05	1.49127	0.576545
ENSG00000196167	0.482293	-5.2138	5.67e-07	2.51e-05	4.39203	COLCA1	0.319057	-1.64811
ENSG00000280355	2.57106	5.27008	4.37e-07	2.06e-05	4.39113	AL132656.4	3.15663	1.65839
ENSG00000089057	6.89536	-5.38297	2.58e-07	1.37e-05	4.39033	SLC23A2	0.633391	-0.658831
ENSG00000180869	-4.93031	5.13787	8.03e-07	3.32e-05	4.37474	LINC01555	11.3232	3.5012
ENSG00000230454	0.595742	-5.21213	5.71e-07	2.53e-05	4.37019	U73166.1	0.301414	-1.73018
ENSG00000184985	3.97073	-5.30189	3.77e-07	1.84e-05	4.36563	SORCS2	0.252693	-1.98454
ENSG00000141052	-2.68192	5.1248	8.52e-07	3.48e-05	4.36133	MYOCD	10.7258	3.42302
ENSG00000276131	-0.816565	5.16964	6.94e-07	2.97e-05	4.3575	AC009118.2	3.71898	1.89491
ENSG00000230163	-0.752418	5.17057	6.91e-07	2.96e-05	4.35353	AL122010.1	2.8601	1.51606
ENSG00000213608	-2.29832	5.13262	8.22e-07	3.38e-05	4.35334	SLC25A14P1	4.67921	2.22626
ENSG00000225234	1.7976	5.23951	5.03e-07	2.31e-05	4.34706	TRAPPC12-AS1	2.48434	1.31286
ENSG00000271699	-3.1585	-5.11245	9.01e-07	3.62e-05	4.3449	SNX29P2	0.141133	-2.82487
ENSG00000185112	3.39208	5.27998	4.17e-07	1.99e-05	4.33862	FAM43A	2.90633	1.5392
ENSG00000163681	5.70115	5.33899	3.17e-07	1.61e-05	4.33673	SLMAP	1.82581	0.868536
ENSG00000118200	7.57451	5.38892	2.51e-07	1.34e-05	4.33634	CAMSAP2	1.8575	0.893364
ENSG00000158445	5.94932	5.34194	3.13e-07	1.59e-05	4.32132	KCNB1	2.25781	1.17493
ENSG00000148483	-1.6282	5.14128	7.9e-07	3.28e-05	4.32063	TMEM236	4.24276	2.085
ENSG00000110042	6.1299	5.34633	3.06e-07	1.57e-05	4.31839	DTX4	1.58171	0.661484
ENSG00000149573	1.62784	5.22722	5.33e-07	2.4e-05	4.31836	MPZL2	7.10344	2.82852
ENSG00000110011	4.06182	-5.29334	3.92e-07	1.9e-05	4.3168	DNAJC4	0.379004	-1.39972
ENSG00000233862	-1.41377	-5.14595	7.74e-07	3.24e-05	4.31239	AC016907.2	0.315644	-1.66363
ENSG00000116147	6.90941	-5.36636	2.79e-07	1.45e-05	4.31142	TNR	0.294439	-1.76396
ENSG00000258881	0.84964	-5.20564	5.89e-07	2.59e-05	4.30941	AC007040.2	0.409174	-1.28921
ENSG00000185115	3.91662	5.28713	4.04e-07	1.94e-05	4.30879	NSMCE3	1.82664	0.86919
ENSG00000179841	3.15558	5.26619	4.45e-07	2.09e-05	4.30265	AKAP5	2.13878	1.09679
ENSG00000232995	-0.98082	-5.15436	7.45e-07	3.15e-05	4.3023	AL592435.1	0.317489	-1.65522
ENSG00000256771	4.71775	5.30574	3.7e-07	1.81e-05	4.30217	ZNF253	2.5983	1.37757
ENSG00000277151	1.73916	5.22715	5.33e-07	2.4e-05	4.29788	AL138820.1	1.95456	0.966846
ENSG00000251022	5.17217	-5.31666	3.52e-07	1.75e-05	4.29446	THAP9-AS1	0.479509	-1.06037
ENSG00000275549	-2.91148	-5.10473	9.34e-07	3.72e-05	4.28608	STPG3-AS1	0.0816239	-3.61486
ENSG00000173546	3.51458	-5.27214	4.33e-07	2.05e-05	4.28374	CSPG4	0.355025	-1.49401
ENSG00000204278	1.63102	-5.22191	5.46e-07	2.44e-05	4.28358	TMEM235	0.163526	-2.61241
ENSG00000103248	3.03746	-5.25851	4.61e-07	2.15e-05	4.27808	MTHFSD	0.498809	-1.00344
ENSG00000157106	8.33321	5.39486	2.44e-07	1.31e-05	4.26851	SMG1	2.11029	1.07744
ENSG00000232931	4.6178	-5.29644	3.87e-07	1.87e-05	4.26666	LINC00342	0.31971	-1.64516
ENSG00000198453	4.35154	5.28869	4.01e-07	1.93e-05	4.26574	ZNF568	1.71086	0.774719
ENSG00000164675	0.460437	5.18321	6.52e-07	2.83e-05	4.2654	IQUB	4.06462	2.02312
ENSG00000244513	1.65577	5.21646	5.6e-07	2.49e-05	4.26314	AC109587.1	3.668	1.87499
ENSG00000175309	4.0558	-5.27933	4.19e-07	2e-05	4.25439	PHYKPL	0.469703	-1.09018
ENSG00000205978	7.32814	5.36294	2.83e-07	1.47e-05	4.25017	NYNRIN	3.19128	1.67413
ENSG00000158615	6.02922	5.32797	3.34e-07	1.68e-05	4.248	PPP1R15B	2.21738	1.14885
ENSG00000144199	3.82968	-5.27215	4.33e-07	2.05e-05	4.24749	FAHD2B	0.351922	-1.50667
ENSG00000116337	6.21386	5.33178	3.28e-07	1.66e-05	4.24186	AMPD2	1.52126	0.60527
ENSG00000271714	0.0650163	-5.16843	6.98e-07	2.99e-05	4.24116	AC010501.1	0.229519	-2.12331
ENSG00000125484	6.28937	5.33268	3.27e-07	1.65e-05	4.23839	GTF3C4	2.4211	1.27567
ENSG00000273451	-1.63034	5.1215	8.65e-07	3.52e-05	4.23588	AL031666.3	8.04558	3.0082
ENSG00000130787	6.38689	-5.33491	3.23e-07	1.63e-05	4.23211	HIP1R	0.387527	-1.36763
ENSG00000267095	-3.4271	5.07817	1.05e-06	4.07e-05	4.22459	AC025048.1	11.4083	3.51201
ENSG00000275088	2.70958	-5.23779	5.07e-07	2.32e-05	4.22301	AC026469.1	0.197437	-2.34053
ENSG00000140521	5.64433	5.31261	3.59e-07	1.77e-05	4.22295	POLG	1.51088	0.595389
ENSG00000265254	0.0181343	5.16113	7.22e-07	3.07e-05	4.22004	AC015917.2	2.64739	1.40457
ENSG00000175898	-0.45228	-5.14884	7.64e-07	3.2e-05	4.21721	NA	0.350623	-1.51201
ENSG00000068745	7.36399	5.35505	2.94e-07	1.52e-05	4.208	IP6K2	2.0723	1.05123
ENSG00000056097	7.39768	5.35538	2.94e-07	1.52e-05	4.20468	ZFR	1.75807	0.813996
ENSG00000165102	5.30813	-5.30044	3.8e-07	1.85e-05	4.20445	HGSNAT	0.361102	-1.46952
ENSG00000164096	6.11633	-5.32075	3.45e-07	1.72e-05	4.20087	C4orf3	0.509814	-0.971956
ENSG00000107815	2.88442	5.2365	5.11e-07	2.33e-05	4.20054	TWNK	1.98096	0.986203
ENSG00000142687	6.09021	-5.31913	3.48e-07	1.73e-05	4.19685	KIAA0319L	0.576423	-0.794799
ENSG00000144331	5.37384	5.29869	3.83e-07	1.86e-05	4.19367	ZNF385B	2.68044	1.42247
ENSG00000225507	1.01802	5.18305	6.53e-07	2.83e-05	4.19263	AC069282.1	2.74952	1.45918
ENSG00000279207	5.33178	5.29622	3.87e-07	1.87e-05	4.18911	AC015813.6	4.0775	2.02768
ENSG00000112208	3.82234	5.25783	4.63e-07	2.15e-05	4.18828	BAG2	2.45863	1.29786
ENSG00000176624	5.28087	5.29469	3.9e-07	1.88e-05	4.1853	MEX3C	1.90053	0.926405
ENSG00000152454	3.05481	5.23605	5.12e-07	2.33e-05	4.17914	ZNF256	2.34123	1.22727
ENSG00000176761	-1.54899	5.10966	9.13e-07	3.65e-05	4.17648	ZNF285B	11.569	3.53219
ENSG00000130529	2.9461	-5.23287	5.19e-07	2.36e-05	4.17328	TRPM4	0.433896	-1.20458
ENSG00000113384	5.65163	5.30152	3.78e-07	1.85e-05	4.17171	GOLPH3	1.50461	0.589392
ENSG00000174939	5.98156	-5.31069	3.62e-07	1.78e-05	4.17113	ASPHD1	0.435127	-1.20049
ENSG00000181523	2.67895	-5.22524	5.38e-07	2.42e-05	4.17045	SGSH	0.336057	-1.57322
ENSG00000000460	3.48317	5.24485	4.91e-07	2.26e-05	4.16843	C1orf112	2.11908	1.08344
ENSG00000264548	-1.22681	-5.11732	8.82e-07	3.56e-05	4.16429	AC132872.2	0.0690176	-3.85689
ENSG00000231638	-1.45124	5.10936	9.14e-07	3.66e-05	4.16264	LUARIS	7.31368	2.8706
ENSG00000133619	3.8528	-5.25371	4.71e-07	2.18e-05	4.16175	KRBA1	0.36963	-1.43584
ENSG00000213694	2.06708	5.20452	5.92e-07	2.59e-05	4.159	S1PR3	3.96816	1.98847
ENSG00000272506	-1.75077	-5.10175	9.46e-07	3.75e-05	4.15232	AL357078.3	0.0844848	-3.56516
ENSG00000133027	1.94459	-5.20107	6.01e-07	2.63e-05	4.15203	PEMT	0.535435	-0.901218
ENSG00000182568	6.29312	5.31387	3.57e-07	1.76e-05	4.15145	SATB1	1.845	0.883622
ENSG00000237485	-3.2011	5.06443	1.12e-06	4.27e-05	4.14577	NA	25.3821	4.66574
ENSG00000142556	4.6258	5.26888	4.39e-07	2.07e-05	4.14517	ZNF614	2.04677	1.03335
ENSG00000158483	0.40211	-5.15618	7.38e-07	3.12e-05	4.14489	FAM86C1	0.279815	-1.83745
ENSG00000115289	3.29535	5.23454	5.15e-07	2.34e-05	4.14349	PCGF1	1.92912	0.947943
ENSG00000267470	2.15535	-5.20473	5.91e-07	2.59e-05	4.14225	ZNF571-AS1	0.454281	-1.13834
ENSG00000103227	3.35799	-5.23664	5.1e-07	2.33e-05	4.14187	LMF1	0.346613	-1.5286
ENSG00000114331	6.24532	5.30916	3.64e-07	1.79e-05	4.13576	ACAP2	1.80276	0.85021
ENSG00000132122	2.65692	-5.21581	5.62e-07	2.49e-05	4.13095	SPATA6	0.398152	-1.32861
ENSG00000069188	1.28377	-5.17769	6.69e-07	2.89e-05	4.12958	SDK2	0.345747	-1.53221
ENSG00000261428	1.98784	-5.1953	6.17e-07	2.69e-05	4.12021	NA	0.258876	-1.94967
ENSG00000167528	4.56944	-5.26164	4.54e-07	2.12e-05	4.11546	ZNF641	0.468204	-1.09479
ENSG00000163359	-0.901242	5.11198	9.03e-07	3.63e-05	4.11475	COL6A3	9.6596	3.27196
ENSG00000277053	-1.40741	5.09797	9.63e-07	3.8e-05	4.10797	GTF2IP1	7.92457	2.98633
ENSG00000267565	0.339154	5.14462	7.79e-07	3.24e-05	4.10782	AC011477.3	3.18926	1.67322
ENSG00000137463	3.80648	5.23831	5.06e-07	2.32e-05	4.10293	MGARP	2.90238	1.53724
ENSG00000096654	3.20265	5.22226	5.45e-07	2.44e-05	4.09994	ZNF184	2.38185	1.25208
ENSG00000162775	3.62309	5.23259	5.2e-07	2.36e-05	4.0971	RBM15	2.11003	1.07726
ENSG00000064490	3.17344	-5.22176	5.46e-07	2.44e-05	4.09671	RFXANK	0.414068	-1.27206
ENSG00000171723	5.5279	-5.28103	4.15e-07	1.99e-05	4.09091	GPHN	0.444074	-1.17113
ENSG00000269044	3.17524	-5.2203	5.5e-07	2.45e-05	4.09007	AC024075.2	0.450259	-1.15117
ENSG00000224243	-1.78161	-5.0831	1.03e-06	4e-05	4.0739	SOX1-OT	0.263339	-1.92501
ENSG00000228775	-0.609778	-5.11154	9.05e-07	3.63e-05	4.07032	WEE2-AS1	0.297164	-1.75067
ENSG00000182504	5.62878	5.2781	4.21e-07	2e-05	4.06923	CEP97	1.94379	0.958876
ENSG00000232560	-4.21818	-5.03584	1.27e-06	4.69e-05	4.05874	LINC01549	0.0705988	-3.82421
ENSG00000267731	1.75719	5.17346	6.82e-07	2.93e-05	4.05794	AC005332.2	3.32037	1.73135
ENSG00000180957	5.58528	5.27431	4.29e-07	2.03e-05	4.05686	PITPNB	1.70973	0.773765
ENSG00000174165	2.4707	-5.19392	6.21e-07	2.71e-05	4.05589	ZDHHC24	0.578759	-0.788965
ENSG00000040199	5.85789	5.28099	4.15e-07	1.99e-05	4.05461	PHLPP2	1.72545	0.786969
ENSG00000260844	-0.878487	5.0994	9.56e-07	3.78e-05	4.05444	AC055876.4	4.95602	2.30918
ENSG00000165113	4.65563	5.24765	4.85e-07	2.23e-05	4.04574	GKAP1	1.88648	0.915699
ENSG00000071051	5.62333	5.27265	4.32e-07	2.05e-05	4.04467	NCK2	1.62675	0.701993
ENSG00000266708	-1.67536	5.07658	1.06e-06	4.09e-05	4.04269	AP001793.1	7.77238	2.95836
ENSG00000228204	-2.2313	5.06212	1.13e-06	4.3e-05	4.03615	AC004830.1	5.01859	2.32728
ENSG00000075073	0.843749	5.14254	7.86e-07	3.27e-05	4.03549	TACR2	3.48099	1.7995
ENSG00000132780	6.31288	-5.28946	3.99e-07	1.93e-05	4.03515	NASP	0.504607	-0.986769
ENSG00000187678	3.52182	-5.21701	5.59e-07	2.48e-05	4.0348	SPRY4	0.333093	-1.586
ENSG00000076242	4.3145	-5.23692	5.1e-07	2.33e-05	4.03382	MLH1	0.566374	-0.820172
ENSG00000267010	3.39099	5.2121	5.71e-07	2.53e-05	4.03262	NA	2.45887	1.298
ENSG00000272993	3.38027	5.21031	5.76e-07	2.54e-05	4.02804	NA	4.14546	2.05153
ENSG00000059588	5.92761	-5.27658	4.24e-07	2.01e-05	4.02264	TARBP1	0.296895	-1.75197
ENSG00000081148	-0.47597	5.10253	9.43e-07	3.74e-05	4.02146	IMPG2	4.0837	2.02988
ENSG00000015520	0.884865	5.13815	8.02e-07	3.32e-05	4.0213	NPC1L1	19.3114	4.27138
ENSG00000205632	-1.78303	-5.07079	1.09e-06	4.18e-05	4.01968	LINC01310	0.0761276	-3.71544
ENSG00000006611	0.246984	-5.12316	8.59e-07	3.5e-05	4.01768	USH1C	0.189833	-2.3972
ENSG00000170899	5.82908	-5.27154	4.34e-07	2.05e-05	4.01219	GSTA4	0.447768	-1.15918
ENSG00000084754	6.80522	-5.29733	3.85e-07	1.87e-05	4.01102	HADHA	0.592322	-0.755547
ENSG00000127870	5.87819	5.27112	4.35e-07	2.05e-05	4.00844	RNF6	2.21728	1.14879
ENSG00000261971	2.84854	-5.1934	6.23e-07	2.71e-05	4.00764	MMP25-AS1	0.259425	-1.94661
ENSG00000096070	6.09237	5.2758	4.26e-07	2.02e-05	4.00339	BRPF3	1.92835	0.94737
ENSG00000267748	-0.753931	5.09129	9.92e-07	3.89e-05	4.00289	AC011479.1	2.9531	1.56223
ENSG00000174460	6.20242	5.27766	4.22e-07	2.01e-05	4.00086	ZCCHC12	3.58871	1.84346
ENSG00000157150	5.81371	-5.26857	4.4e-07	2.07e-05	3.99983	TIMP4	0.207983	-2.26546
ENSG00000205890	-2.95157	-5.03785	1.26e-06	4.66e-05	3.99678	AC108134.1	0.0924814	-3.43469
ENSG00000279727	-0.653367	-5.0936	9.82e-07	3.86e-05	3.99541	LINC02033	0.130791	-2.93466
ENSG00000198691	-1.27415	5.07382	1.07e-06	4.13e-05	3.98513	ABCA4	4.32159	2.11156
ENSG00000257621	5.77722	-5.26356	4.5e-07	2.11e-05	3.98259	PSMA3-AS1	0.508574	-0.97547
ENSG00000234409	0.341501	-5.11757	8.81e-07	3.56e-05	3.98115	CCDC188	0.149678	-2.74007
ENSG00000263766	0.505527	5.12083	8.68e-07	3.53e-05	3.97965	AC025682.1	1.96699	0.97599
ENSG00000159352	6.10808	-5.27141	4.34e-07	2.05e-05	3.97843	PSMD4	0.548821	-0.865594
ENSG00000168818	4.43653	-5.22714	5.33e-07	2.4e-05	3.97599	STX18	0.61794	-0.694461
ENSG00000137770	6.1162	5.27001	4.37e-07	2.06e-05	3.97421	CTDSPL2	1.84393	0.882782
ENSG00000114346	3.34398	5.19747	6.11e-07	2.67e-05	3.97296	ECT2	2.73141	1.44965
ENSG00000139410	1.13154	-5.13759	8.04e-07	3.33e-05	3.97031	SDSL	0.199499	-2.32555
ENSG00000037637	5.67882	5.25739	4.63e-07	2.15e-05	3.96903	FBXO42	1.51385	0.598225
ENSG00000183283	7.12581	-5.29654	3.86e-07	1.87e-05	3.96791	DAZAP2	0.598805	-0.739842
ENSG00000213967	1.79424	5.15397	7.46e-07	3.15e-05	3.96498	ZNF726	2.34034	1.22672
ENSG00000163050	7.27546	5.29848	3.83e-07	1.86e-05	3.96296	COQ8A	2.92343	1.54766
ENSG00000100280	6.47144	-5.27674	4.24e-07	2.01e-05	3.95851	AP1B1	0.566929	-0.818761
ENSG00000237861	-5.09782	-5.04204	1.24e-06	4.59e-05	3.9564	AL513325.1	0.135469	-2.88397
ENSG00000279530	-0.582082	5.0844	1.02e-06	3.99e-05	3.95593	AC092881.1	6.91923	2.79061
ENSG00000275345	-1.44364	5.06209	1.13e-06	4.3e-05	3.95076	AC091167.5	3.00025	1.58508
ENSG00000102098	1.86879	5.15259	7.51e-07	3.15e-05	3.94955	SCML2	2.32482	1.21712
ENSG00000251417	0.256574	-5.10701	9.24e-07	3.69e-05	3.94612	AC145285.2	0.474952	-1.07415
ENSG00000256030	-2.51542	5.03449	1.28e-06	4.71e-05	3.94469	CBX3P4	4.63414	2.2123
ENSG00000129167	-1.41599	-5.06105	1.14e-06	4.31e-05	3.93756	TPH1	0.128512	-2.96003
ENSG00000107521	5.09156	-5.23533	5.13e-07	2.34e-05	3.93692	HPS1	0.648971	-0.623775
ENSG00000125611	1.49898	-5.14032	7.94e-07	3.3e-05	3.93679	CHCHD5	0.482258	-1.05212
ENSG00000176692	-2.03168	5.04384	1.23e-06	4.56e-05	3.93645	FOXC2	7.35344	2.87842
ENSG00000100614	7.53547	5.29977	3.81e-07	1.86e-05	3.93598	PPM1A	2.63102	1.39562
ENSG00000145907	6.77286	5.27833	4.21e-07	2e-05	3.93159	G3BP1	1.64335	0.716639
ENSG00000100600	3.8499	-5.20194	5.99e-07	2.62e-05	3.93014	LGMN	0.530375	-0.914916
ENSG00000172062	0.747712	5.1157	8.88e-07	3.58e-05	3.92753	SMN1	2.5598	1.35603
ENSG00000121680	3.28962	-5.1867	6.42e-07	2.79e-05	3.92619	PEX16	0.368077	-1.44192
ENSG00000140104	2.52359	-5.16499	7.09e-07	3.02e-05	3.92016	CLBA1	0.45906	-1.12325
ENSG00000172992	4.8114	-5.22409	5.41e-07	2.43e-05	3.91849	DCAKD	0.454955	-1.1362
ENSG00000261168	2.17773	5.15353	7.47e-07	3.15e-05	3.91841	AL592424.1	4.13146	2.04665
ENSG00000188959	-2.88049	5.01755	1.38e-06	5e-05	3.91466	C9orf152	39.9357	5.31961
ENSG00000176340	5.99526	-5.25377	4.71e-07	2.18e-05	3.9122	COX8A	0.482828	-1.05042
ENSG00000227533	0.191752	-5.09684	9.68e-07	3.82e-05	3.90878	SLC2A1-AS1	0.31363	-1.67286
ENSG00000186732	0.429428	-5.10319	9.4e-07	3.73e-05	3.90668	MPPED1	0.167276	-2.5797
ENSG00000204713	5.68266	5.24328	4.95e-07	2.27e-05	3.90512	TRIM27	1.56546	0.64659
ENSG00000107438	1.09407	5.11849	8.77e-07	3.55e-05	3.90227	PDLIM1	8.83453	3.14315
ENSG00000261019	0.810816	5.11164	9.05e-07	3.63e-05	3.90122	AC010132.4	2.34871	1.23187
ENSG00000006634	2.86818	5.16822	6.99e-07	2.99e-05	3.8973	DBF4	2.09408	1.06631
ENSG00000270022	-2.87626	5.01354	1.41e-06	5.08e-05	3.89491	Z93241.1	19.3258	4.27245
ENSG00000110851	5.35814	5.23196	5.21e-07	2.36e-05	3.89319	PRDM4	1.83714	0.877458
ENSG00000143199	0.531393	5.09967	9.55e-07	3.78e-05	3.89015	ADCY10	8.84522	3.1449
ENSG00000138346	3.39957	5.17905	6.65e-07	2.87e-05	3.8846	DNA2	2.91773	1.54485
ENSG00000125875	6.5384	5.26123	4.55e-07	2.12e-05	3.88249	TBC1D20	1.36848	0.452573
ENSG00000126858	5.91997	5.24443	4.92e-07	2.26e-05	3.88193	RHOT1	1.53354	0.616862
ENSG00000123342	1.84675	-5.13703	8.06e-07	3.33e-05	3.87831	MMP19	0.268157	-1.89885
ENSG00000246705	3.58623	5.18288	6.53e-07	2.83e-05	3.87831	H2AFJ	1.79684	0.845462
ENSG00000276855	0.66224	-5.10299	9.41e-07	3.73e-05	3.87705	AC015922.3	0.38214	-1.38783
ENSG00000246223	-0.342872	-5.07452	1.07e-06	4.12e-05	3.87613	LINC01550	0.356728	-1.4871
ENSG00000157181	4.6095	-5.20913	5.79e-07	2.55e-05	3.87514	ODR4	0.556524	-0.845483
ENSG00000117707	5.73272	5.23692	5.1e-07	2.33e-05	3.87194	PROX1	2.3683	1.24385
ENSG00000257702	-0.742669	5.06116	1.14e-06	4.31e-05	3.87145	LBX2-AS1	5.59622	2.48445
ENSG00000184678	5.3265	5.22509	5.38e-07	2.42e-05	3.86913	HIST2H2BE	4.27197	2.0949
ENSG00000204347	0.535321	-5.09761	9.64e-07	3.81e-05	3.86879	BTBD17	0.190847	-2.38951
ENSG00000226055	-0.104136	5.07815	1.05e-06	4.07e-05	3.86836	PAICSP1	2.715	1.44095
ENSG00000167074	7.93116	5.29616	3.87e-07	1.87e-05	3.86819	TEF	1.58818	0.667375
ENSG00000263503	-4.13992	-5.0216	1.36e-06	4.93e-05	3.86599	MAPK8IP1P2	0.00508244	-7.62026
ENSG00000183696	6.34271	-5.25229	4.75e-07	2.19e-05	3.86315	UPP1	0.348943	-1.51894
ENSG00000160194	5.37672	-5.22638	5.35e-07	2.41e-05	3.86276	NDUFV3	0.498277	-1.00498
ENSG00000132382	5.30554	-5.22449	5.4e-07	2.42e-05	3.86234	MYBBP1A	0.395913	-1.33674
ENSG00000166669	1.72672	-5.12996	8.32e-07	3.41e-05	3.86225	ATF7IP2	0.411542	-1.28089
ENSG00000236723	-0.394724	-5.06838	1.1e-06	4.21e-05	3.85552	AL606760.2	0.393119	-1.34696
ENSG00000135736	0.288021	5.0852	1.02e-06	3.98e-05	3.85287	CCDC102A	4.30993	2.10767
ENSG00000137822	6.27731	5.24704	4.86e-07	2.24e-05	3.85084	TUBGCP4	1.63651	0.710624
ENSG00000148426	0.0522721	5.07788	1.05e-06	4.07e-05	3.84738	PROSER2	2.33033	1.22054
ENSG00000260729	2.27272	-5.14132	7.9e-07	3.28e-05	3.84559	AC009690.1	0.519263	-0.945464
ENSG00000259250	1.75824	5.12526	8.5e-07	3.47e-05	3.84473	AC018904.1	4.03942	2.01415
ENSG00000246100	1.52152	-5.1202	8.7e-07	3.53e-05	3.84448	LINC00900	0.130488	-2.93801
ENSG00000173376	-0.402858	5.06253	1.13e-06	4.3e-05	3.83953	NDNF	8.34268	3.06051
ENSG00000237669	-1.16445	5.04256	1.24e-06	4.58e-05	3.83704	AL671277.2	5.66587	2.5023
ENSG00000151474	4.83142	-5.2061	5.87e-07	2.59e-05	3.83566	FRMD4A	0.488676	-1.03305
ENSG00000280064	1.97765	5.12712	8.43e-07	3.45e-05	3.82354	AC130304.1	2.54004	1.34485
ENSG00000106086	5.02033	5.20539	5.89e-07	2.59e-05	3.81408	PLEKHA8	2.09553	1.06732
ENSG00000255074	-4.33292	4.98032	1.64e-06	5.72e-05	3.81381	AC018523.1	8.08047	3.01444
ENSG00000274363	-1.37642	-5.03366	1.29e-06	4.71e-05	3.81376	AC087742.1	0.186629	-2.42176
ENSG00000137338	4.26622	5.18296	6.53e-07	2.83e-05	3.80037	PGBD1	1.70276	0.767873
ENSG00000251405	-0.777734	-5.04433	1.23e-06	4.55e-05	3.79449	AC016571.1	0.31165	-1.682
ENSG00000157765	0.653784	5.08083	1.04e-06	4.04e-05	3.79058	SLC34A2	6.91887	2.79054
ENSG00000228446	-2.55208	4.99743	1.52e-06	5.37e-05	3.78847	AC073052.1	6.56274	2.7143
ENSG00000145248	-2.02376	-5.00944	1.44e-06	5.16e-05	3.77746	SLC10A4	0.287318	-1.79928
ENSG00000145386	3.65815	5.16097	7.22e-07	3.07e-05	3.77669	CCNA2	5.19035	2.37583
ENSG00000277449	-0.555064	-5.04597	1.22e-06	4.53e-05	3.77615	CEBPB-AS1	0.37157	-1.42829
ENSG00000232040	3.32363	5.15226	7.52e-07	3.16e-05	3.77514	ZBED9	3.65449	1.86967
ENSG00000189030	-1.33764	5.02251	1.35e-06	4.91e-05	3.77345	VHLL	18.4989	4.20937
ENSG00000258535	-4.44538	-4.96914	1.72e-06	5.95e-05	3.76524	AL079307.1	0.107931	-3.21181
ENSG00000268361	-3.23683	4.97522	1.67e-06	5.82e-05	3.76011	L34079.1	7.75747	2.95559
ENSG00000185010	2.61441	-5.13098	8.28e-07	3.4e-05	3.75804	F8	0.369338	-1.43699
ENSG00000186854	-0.82369	-5.03456	1.28e-06	4.71e-05	3.75637	TRABD2A	0.187269	-2.41681
ENSG00000240929	-1.07577	5.0259	1.33e-06	4.86e-05	3.75473	HIST2H2BB	5.8073	2.53787
ENSG00000232218	-3.96137	4.96221	1.77e-06	6.08e-05	3.75279	AL021937.2	7.2992	2.86774
ENSG00000138767	6.19476	5.22192	5.46e-07	2.44e-05	3.74842	CNOT6L	1.90684	0.931183
ENSG00000174529	3.76005	5.15754	7.34e-07	3.11e-05	3.74801	TMEM81	3.58908	1.84361
ENSG00000249286	-1.27129	5.01889	1.38e-06	4.98e-05	3.74529	AMD1P3	5.28062	2.40071
ENSG00000250988	2.58317	5.12598	8.48e-07	3.46e-05	3.74352	SNHG21	1.92234	0.942861
ENSG00000118507	4.53733	-5.17713	6.71e-07	2.89e-05	3.74044	AKAP7	0.553614	-0.853049
ENSG00000156990	4.38208	-5.17285	6.84e-07	2.94e-05	3.73923	RPUSD3	0.537115	-0.896698
ENSG00000278535	3.65291	-5.15372	7.47e-07	3.15e-05	3.73726	DHRS11	0.344489	-1.53747
ENSG00000254783	0.079411	5.05337	1.18e-06	4.42e-05	3.73696	AP003084.1	2.56821	1.36076
ENSG00000241217	-3.97228	4.95864	1.8e-06	6.14e-05	3.73061	RN7SL809P	10.3877	3.3768
ENSG00000183250	-0.190299	-5.04477	1.22e-06	4.55e-05	3.72667	LINC01547	0.204623	-2.28896
ENSG00000179292	4.28784	-5.16719	7.02e-07	3e-05	3.72425	TMEM151A	0.340401	-1.55469
ENSG00000133142	6.35593	-5.22106	5.48e-07	2.45e-05	3.72216	TCEAL4	0.642158	-0.639
ENSG00000196220	7.6235	5.25515	4.68e-07	2.17e-05	3.7218	SRGAP3	1.74889	0.806438
ENSG00000257894	-0.691523	5.0283	1.32e-06	4.81e-05	3.71916	AC027288.3	2.44085	1.28738
ENSG00000228521	-4.23911	4.96187	1.78e-06	6.08e-05	3.7189	AC099552.3	13.4278	3.74715
ENSG00000123352	5.19451	5.18878	6.36e-07	2.77e-05	3.7187	SPATS2	1.66957	0.739477
ENSG00000116062	6.5273	5.22346	5.42e-07	2.43e-05	3.71404	MSH6	1.42213	0.50805
ENSG00000090060	7.57939	5.25147	4.76e-07	2.2e-05	3.71167	PAPOLA	2.27291	1.18454
ENSG00000239569	2.50534	5.11564	8.88e-07	3.58e-05	3.70924	KMT2E-AS1	3.16538	1.66238
ENSG00000180902	3.91097	-5.15331	7.48e-07	3.15e-05	3.7059	D2HGDH	0.371919	-1.42694
ENSG00000244005	5.02083	-5.18111	6.59e-07	2.85e-05	3.70271	NFS1	0.749916	-0.415199
ENSG00000280163	-0.25905	-5.03702	1.27e-06	4.67e-05	3.7012	AC040160.2	0.219838	-2.18548
ENSG00000065361	3.13323	-5.13119	8.28e-07	3.4e-05	3.69738	ERBB3	0.258319	-1.95278
ENSG00000164904	5.72415	-5.19867	6.08e-07	2.66e-05	3.69705	ALDH7A1	0.394463	-1.34204
ENSG00000145365	3.75367	5.14574	7.75e-07	3.24e-05	3.69598	TIFA	3.31415	1.72864
ENSG00000267165	2.17442	5.10394	9.37e-07	3.72e-05	3.69559	CHMP1B-AS1	1.85577	0.892021
ENSG00000228274	2.20985	-5.10419	9.36e-07	3.72e-05	3.68893	AL021707.2	0.495477	-1.01311
ENSG00000272240	0.303312	5.0482	1.21e-06	4.5e-05	3.68778	AC004908.1	3.48706	1.80201
ENSG00000172500	4.80771	-5.17215	6.86e-07	2.95e-05	3.68663	FIBP	0.438214	-1.19029
ENSG00000176788	6.63741	5.21989	5.51e-07	2.46e-05	3.68602	BASP1	2.20171	1.13862
ENSG00000242759	1.54102	-5.08386	1.03e-06	3.99e-05	3.68194	LINC00882	0.399452	-1.32391
ENSG00000126091	4.38832	-5.16017	7.25e-07	3.08e-05	3.6816	ST3GAL3	0.394634	-1.34141
ENSG00000234840	-4.05615	-4.94479	1.92e-06	6.47e-05	3.67444	LINC01239	0.0908751	-3.45997
ENSG00000074211	7.15457	5.23146	5.23e-07	2.37e-05	3.67349	PPP2R2C	1.72293	0.784865
ENSG00000005801	4.72327	-5.16617	7.05e-07	3.01e-05	3.67006	ZNF195	0.523368	-0.934101
ENSG00000140848	4.64409	-5.16364	7.14e-07	3.04e-05	3.6675	CPNE2	0.388441	-1.36423
ENSG00000269556	3.41057	5.13035	8.31e-07	3.41e-05	3.66488	TMEM185A	1.6876	0.754976
ENSG00000139428	3.94735	-5.14462	7.79e-07	3.24e-05	3.6634	MMAB	0.463445	-1.10953
ENSG00000162595	-0.949044	-5.00983	1.43e-06	5.15e-05	3.66289	DIRAS3	0.195644	-2.3537
ENSG00000115234	5.73432	-5.19123	6.29e-07	2.74e-05	3.66276	SNX17	0.447058	-1.16146
ENSG00000006432	7.30002	5.2322	5.21e-07	2.36e-05	3.6609	MAP3K9	2.99326	1.58172
ENSG00000162695	4.32747	5.15291	7.5e-07	3.15e-05	3.65934	SLC30A7	1.59527	0.673803
ENSG00000117480	4.64807	-5.1616	7.2e-07	3.06e-05	3.6579	FAAH	0.368549	-1.44007
ENSG00000119547	3.309	5.12406	8.55e-07	3.49e-05	3.65245	ONECUT2	4.19212	2.06768
ENSG00000257218	5.66379	5.18638	6.43e-07	2.79e-05	3.65231	GATC	1.52588	0.609644
ENSG00000224729	-0.959607	-5.00665	1.45e-06	5.2e-05	3.65021	PCOLCE-AS1	0.198835	-2.33036
ENSG00000164124	4.4505	-5.15453	7.44e-07	3.15e-05	3.64882	TMEM144	0.21874	-2.19271
ENSG00000183111	4.89012	-5.16506	7.09e-07	3.02e-05	3.64542	ARHGEF37	0.423907	-1.23818
ENSG00000277182	1.59811	5.075	1.07e-06	4.12e-05	3.64135	AC006449.5	2.81273	1.49197
ENSG00000197557	2.04792	-5.08813	1.01e-06	3.93e-05	3.63749	TTC30A	0.287623	-1.79775
ENSG00000249258	-1.07937	4.99738	1.52e-06	5.37e-05	3.63053	AC079193.2	4.84754	2.27725
ENSG00000174106	5.96541	5.18915	6.35e-07	2.76e-05	3.62902	LEMD3	1.73253	0.792881
ENSG00000103472	-0.407034	-5.01579	1.4e-06	5.03e-05	3.62706	RRN3P2	0.384745	-1.37802
ENSG00000229626	-5.31485	4.99427	1.54e-06	5.42e-05	3.62255	PIGCP2	9.31566	3.21966
ENSG00000277969	1.25038	5.06069	1.14e-06	4.32e-05	3.62202	AC006449.6	2.6862	1.42557
ENSG00000254363	-2.51349	-4.96119	1.78e-06	6.09e-05	3.61946	AC011379.2	0.0841546	-3.57081
ENSG00000133739	2.44346	-5.09441	9.78e-07	3.85e-05	3.61699	LRRCC1	0.324376	-1.62426
ENSG00000177984	-1.74849	-4.97885	1.65e-06	5.75e-05	3.61521	LCN15	0.142606	-2.8099
ENSG00000047230	4.31867	-5.14268	7.85e-07	3.27e-05	3.61258	CTPS2	0.610051	-0.712998
ENSG00000177830	4.93409	-5.15847	7.31e-07	3.1e-05	3.61127	CHID1	0.50306	-0.991198
ENSG00000250156	0.0655533	5.02343	1.35e-06	4.9e-05	3.60989	LINC02060	4.21704	2.07623
ENSG00000132359	7.55479	5.22799	5.31e-07	2.4e-05	3.60917	RAP1GAP2	2.26087	1.17688
ENSG00000187522	4.6764	5.15066	7.57e-07	3.18e-05	3.609	HSPA14	1.5294	0.612969
ENSG00000253661	-3.50579	-4.9357	2e-06	6.67e-05	3.60568	ZFHX4-AS1	0.110414	-3.179
ENSG00000277224	-3.6789	4.93151	2.03e-06	6.75e-05	3.60532	HIST1H2BF	9.85111	3.30029
ENSG00000270361	-2.20152	4.9621	1.77e-06	6.08e-05	3.59751	AL451085.1	4.6566	2.21928
ENSG00000255275	2.50403	5.08964	1e-06	3.91e-05	3.59532	AL080251.1	3.61	1.852
ENSG00000144730	4.15316	-5.13384	8.18e-07	3.37e-05	3.59166	IL17RD	0.368678	-1.43957
ENSG00000127334	4.19561	5.13285	8.21e-07	3.38e-05	3.58589	DYRK2	1.83674	0.877151
ENSG00000272144	-3.04285	-4.94053	1.95e-06	6.56e-05	3.58472	AC025171.4	0.176522	-2.50208
ENSG00000151461	5.83738	5.17475	6.78e-07	2.92e-05	3.58046	UPF2	1.90466	0.929531
ENSG00000231856	0.954146	-5.04382	1.23e-06	4.56e-05	3.58011	AL162377.1	0.34506	-1.53508
ENSG00000184508	2.86017	-5.0967	9.68e-07	3.82e-05	3.57754	HDDC3	0.459847	-1.12078
ENSG00000270021	0.892819	-5.04112	1.24e-06	4.61e-05	3.5758	AC026691.1	0.226462	-2.14266
ENSG00000164733	7.84945	-5.22935	5.28e-07	2.39e-05	3.57481	CTSB	0.690812	-0.533636
ENSG00000132530	1.74251	-5.065	1.12e-06	4.26e-05	3.57357	XAF1	0.24847	-2.00885
ENSG00000153037	3.63075	-5.11598	8.87e-07	3.58e-05	3.57285	SRP19	0.445396	-1.16684
ENSG00000260578	1.41051	5.05265	1.18e-06	4.43e-05	3.56822	AC110597.1	3.70699	1.89025
ENSG00000092096	7.83789	-5.22752	5.32e-07	2.4e-05	3.56736	SLC22A17	0.478371	-1.0638
ENSG00000109758	2.37012	5.07874	1.05e-06	4.07e-05	3.56617	HGFAC	5.73839	2.52065
ENSG00000169189	4.186	-5.12803	8.4e-07	3.44e-05	3.56279	NSMCE1	0.57947	-0.787194
ENSG00000231064	1.00332	-5.03936	1.25e-06	4.64e-05	3.55439	AC234582.1	0.343152	-1.54308
ENSG00000112981	1.83697	-5.06305	1.13e-06	4.3e-05	3.55336	NME5	0.291636	-1.77776
ENSG00000145020	4.97508	-5.14571	7.75e-07	3.24e-05	3.54939	AMT	0.388268	-1.36487
ENSG00000234685	-1.14135	4.97605	1.67e-06	5.8e-05	3.54773	NUS1P2	10.7564	3.42713
ENSG00000111834	-0.308818	-5.00003	1.5e-06	5.32e-05	3.54582	RSPH4A	0.182712	-2.45236
ENSG00000133943	6.169	-5.17645	6.73e-07	2.9e-05	3.5453	DGLUCY	0.644358	-0.634066
ENSG00000253982	2.48803	-5.07842	1.05e-06	4.07e-05	3.54157	AC100810.1	0.484312	-1.04599
ENSG00000262539	-2.95017	-4.93284	2.02e-06	6.73e-05	3.54056	AC005829.2	0.0205132	-5.6073
ENSG00000153086	-1.49093	4.96588	1.74e-06	6e-05	3.53781	ACMSD	3.78257	1.91937
ENSG00000232716	-3.61122	4.91617	2.18e-06	7.11e-05	3.53293	AC016831.3	14.3943	3.84742
ENSG00000109099	5.00825	-5.14291	7.85e-07	3.27e-05	3.53289	PMP22	0.328602	-1.60559
ENSG00000198466	5.66028	-5.15839	7.31e-07	3.1e-05	3.52549	ZNF587	0.532817	-0.908287
ENSG00000264019	0.0183625	-5.00314	1.48e-06	5.26e-05	3.52088	AC018521.2	0.502153	-0.9938
ENSG00000260625	-1.2722	-4.96844	1.72e-06	5.96e-05	3.51887	AC026471.2	0.145224	-2.78365
ENSG00000104154	4.60369	5.12816	8.39e-07	3.44e-05	3.51838	SLC30A4	1.98073	0.986035
ENSG00000249047	-5.20693	4.9577	1.81e-06	6.16e-05	3.513	COX6B1P5	7.18807	2.84561
ENSG00000271959	-2.51926	-4.93615	1.99e-06	6.66e-05	3.5121	AC100803.3	0.107704	-3.21486
ENSG00000234338	2.36606	5.06646	1.11e-06	4.24e-05	3.50936	AC073349.2	3.07363	1.61994
ENSG00000164654	4.94652	5.13233	8.23e-07	3.38e-05	3.49637	MIOS	1.56727	0.648255
ENSG00000196951	-0.0815062	-4.9945	1.54e-06	5.42e-05	3.49524	SCOC-AS1	0.402502	-1.31293
ENSG00000223486	-3.39153	-4.91186	2.22e-06	7.23e-05	3.49416	AC092198.1	0.131415	-2.92779
ENSG00000237187	5.16177	5.13748	8.04e-07	3.33e-05	3.49401	NR2F1-AS1	1.53769	0.62076
ENSG00000241764	0.0147433	4.99536	1.53e-06	5.41e-05	3.49233	AC002467.1	2.86947	1.52078
ENSG00000204962	0.629058	5.01146	1.42e-06	5.12e-05	3.48793	PCDHA8	4.55088	2.18614
ENSG00000258262	-5.98982	5.07531	1.07e-06	4.11e-05	3.48664	AC063949.1	3.50056	1.80758
ENSG00000189051	-3.13917	-4.91544	2.18e-06	7.13e-05	3.48605	RNF222	0.137066	-2.86706
ENSG00000266923	-0.840315	4.96921	1.72e-06	5.95e-05	3.48258	AC063949.2	6.31672	2.65918
ENSG00000227242	-2.26775	4.93153	2.03e-06	6.75e-05	3.47345	NBPF13P	5.58575	2.48175
ENSG00000056558	3.36739	-5.08567	1.02e-06	3.97e-05	3.46958	TRAF1	0.445856	-1.16535
ENSG00000270179	-1.02972	-4.96212	1.77e-06	6.08e-05	3.46528	AP002840.2	0.240924	-2.05335
ENSG00000038274	6.4832	5.16579	7.07e-07	3.02e-05	3.46216	MAT2B	1.66922	0.739177
ENSG00000267654	-5.59836	4.99574	1.53e-06	5.41e-05	3.45657	NA	6.06439	2.60036
ENSG00000069943	3.21011	-5.07834	1.05e-06	4.07e-05	3.45549	PIGB	0.409181	-1.28919
ENSG00000197050	4.44213	5.10938	9.14e-07	3.66e-05	3.45419	ZNF420	2.09625	1.06781
ENSG00000105767	7.28661	-5.18645	6.43e-07	2.79e-05	3.45265	CADM4	0.560356	-0.835585
ENSG00000155858	5.47082	5.13607	8.1e-07	3.34e-05	3.45245	LSM11	2.14605	1.10169
ENSG00000163961	4.94276	5.12195	8.63e-07	3.52e-05	3.45117	RNF168	1.73281	0.793117
ENSG00000147548	7.68571	5.19629	6.14e-07	2.69e-05	3.44936	NSD3	1.52018	0.604241
ENSG00000254397	-4.23981	4.89105	2.43e-06	7.76e-05	3.44915	AC132192.1	5.69096	2.50867
ENSG00000245970	3.01927	5.07022	1.09e-06	4.19e-05	3.44591	AP003352.1	1.99647	0.99745
ENSG00000185896	6.51411	-5.16289	7.16e-07	3.05e-05	3.44295	LAMP1	0.634951	-0.655282
ENSG00000151967	3.99097	5.09433	9.79e-07	3.85e-05	3.44082	SCHIP1	2.92876	1.55029
ENSG00000169371	3.62842	5.08489	1.02e-06	3.98e-05	3.43861	SNUPN	1.50824	0.592864
ENSG00000278922	1.35813	5.02201	1.36e-06	4.92e-05	3.43856	AC002310.6	2.22818	1.15587
ENSG00000203705	3.76752	-5.0887	1e-06	3.92e-05	3.43674	TATDN3	0.424804	-1.23513
ENSG00000081019	6.21854	5.15261	7.51e-07	3.15e-05	3.43608	RSBN1	1.91183	0.934954
ENSG00000141198	3.09745	5.06952	1.1e-06	4.2e-05	3.43416	TOM1L1	2.26603	1.18016
ENSG00000133392	1.8016	5.03234	1.3e-06	4.73e-05	3.43414	MYH11	7.65354	2.93613
ENSG00000121289	4.00143	5.09336	9.83e-07	3.86e-05	3.43279	CEP89	1.35856	0.442082
ENSG00000120784	5.07046	5.12063	8.68e-07	3.53e-05	3.43072	ZFP30	1.8862	0.915485
ENSG00000227906	2.50081	5.05144	1.19e-06	4.45e-05	3.42644	SNAP25-AS1	2.59602	1.3763
ENSG00000174917	4.01514	-5.0926	9.86e-07	3.87e-05	3.42554	MICOS13	0.451958	-1.14574
ENSG00000131375	5.83682	5.13991	7.95e-07	3.3e-05	3.42522	CAPN7	1.68848	0.755726
ENSG00000277481	-1.43541	4.94091	1.95e-06	6.55e-05	3.42514	PKD1L3	4.86491	2.28241
ENSG00000226140	-5.72285	5.00655	1.45e-06	5.2e-05	3.42349	LINC02654	6.12772	2.61535
ENSG00000088340	0.983918	-5.00676	1.45e-06	5.2e-05	3.41457	FER1L4	0.294969	-1.76136
ENSG00000259520	-2.29527	-4.91877	2.15e-06	7.06e-05	3.41404	AC051619.5	0.10766	-3.21544
ENSG00000178719	7.6553	-5.18791	6.39e-07	2.78e-05	3.41311	GRINA	0.538048	-0.894194
ENSG00000236937	-3.13377	4.8969	2.37e-06	7.62e-05	3.41263	PTGES3P4	4.11601	2.04125
ENSG00000246731	2.06225	-5.03694	1.27e-06	4.67e-05	3.41147	AC100786.1	0.398906	-1.32588
ENSG00000105865	1.95741	-5.03394	1.29e-06	4.71e-05	3.41117	DUS4L	0.354108	-1.49774
ENSG00000185065	0.846761	5.00065	1.49e-06	5.3e-05	3.41112	AC000068.1	2.80922	1.49017
ENSG00000256514	1.59901	-5.02353	1.35e-06	4.9e-05	3.4104	AP003419.1	0.400273	-1.32095
ENSG00000270060	-0.956388	-4.951	1.86e-06	6.33e-05	3.4096	AC090589.3	0.347897	-1.52327
ENSG00000176834	3.83728	-5.08399	1.03e-06	3.99e-05	3.40831	VSIG10	0.538861	-0.892016
ENSG00000106258	0.100115	4.97736	1.66e-06	5.78e-05	3.40267	CYP3A5	2.10777	1.07572
ENSG00000266202	-1.61967	-4.93207	2.03e-06	6.75e-05	3.3996	AC005697.1	0.138229	-2.85487
ENSG00000111880	4.95003	5.11037	9.1e-07	3.65e-05	3.39914	RNGTT	1.749	0.806532
ENSG00000153446	3.7938	-5.08056	1.04e-06	4.04e-05	3.39765	C16orf89	0.358165	-1.4813
ENSG00000196811	-4.47672	-4.88132	2.54e-06	8.03e-05	3.39566	CHRNG	0.139811	-2.83845
ENSG00000272540	4.43934	5.09579	9.72e-07	3.83e-05	3.39477	AL662797.1	2.2518	1.17108
ENSG00000122741	5.29154	5.11784	8.8e-07	3.56e-05	3.39188	DCAF10	1.5696	0.650393
ENSG00000213625	4.80456	-5.10534	9.31e-07	3.71e-05	3.39075	LEPROT	0.453224	-1.1417
ENSG00000117408	5.88081	-5.13354	8.19e-07	3.37e-05	3.38906	IPO13	0.597729	-0.742437
ENSG00000126870	4.9154	-5.10703	9.24e-07	3.69e-05	3.38598	WDR60	0.650704	-0.619926
ENSG00000240322	-4.55943	4.88725	2.47e-06	7.87e-05	3.38581	RN7SL481P	8.57847	3.10072
ENSG00000227345	4.27115	5.08929	1e-06	3.92e-05	3.38454	PARG	1.705	0.769771
ENSG00000135045	3.40209	5.06636	1.11e-06	4.24e-05	3.38372	C9orf40	1.71809	0.780809
ENSG00000110046	5.22165	-5.11456	8.93e-07	3.59e-05	3.38258	ATG2A	0.394751	-1.34099
ENSG00000260186	-0.268186	4.96125	1.78e-06	6.09e-05	3.38024	LINC02137	4.09492	2.03384
ENSG00000057593	-0.290759	-4.96209	1.77e-06	6.08e-05	3.37989	F7	0.307116	-1.70314
ENSG00000263698	-3.90514	-4.87583	2.6e-06	8.19e-05	3.37851	AC012417.1	0.130135	-2.94192
ENSG00000136273	3.76538	5.07338	1.08e-06	4.14e-05	3.37308	HUS1	1.93671	0.953611
ENSG00000141956	3.63075	5.06927	1.1e-06	4.2e-05	3.37017	PRDM15	1.7564	0.81262
ENSG00000103540	6.52357	5.14589	7.74e-07	3.24e-05	3.36893	CCP110	1.76068	0.816134
ENSG00000169239	3.1693	-5.05698	1.16e-06	4.37e-05	3.36672	CA5B	0.487348	-1.03697
ENSG00000188747	1.87826	-5.02075	1.36e-06	4.94e-05	3.36335	NOXA1	0.135777	-2.88069
ENSG00000062650	5.93056	5.12754	8.42e-07	3.44e-05	3.359	WAPL	1.61519	0.6917
ENSG00000116679	6.73905	5.14949	7.61e-07	3.19e-05	3.35878	IVNS1ABP	1.86903	0.902291
ENSG00000225526	3.03353	5.04919	1.2e-06	4.48e-05	3.35475	MKRN2OS	3.85992	1.94857
ENSG00000214367	5.31087	5.10967	9.13e-07	3.65e-05	3.35393	HAUS3	1.80005	0.848033
ENSG00000106266	5.11792	-5.10384	9.37e-07	3.72e-05	3.34812	SNX8	0.62234	-0.684226
ENSG00000253696	-0.114722	4.95744	1.81e-06	6.17e-05	3.34758	KBTBD11-OT1	7.23134	2.85426
ENSG00000173614	2.63439	-5.03796	1.26e-06	4.66e-05	3.34695	NMNAT1	0.595958	-0.746718
ENSG00000181027	3.01038	-5.04752	1.21e-06	4.51e-05	3.34373	FKRP	0.441291	-1.1802
ENSG00000078369	8.85651	5.20518	5.9e-07	2.59e-05	3.34037	GNB1	1.43285	0.518893
ENSG00000225484	3.36882	5.05537	1.17e-06	4.39e-05	3.34017	NUTM2B-AS1	2.15489	1.10761
ENSG00000279296	1.51562	-5.00456	1.47e-06	5.24e-05	3.3379	PRAL	0.258488	-1.95183
ENSG00000118007	5.66942	5.11476	8.92e-07	3.59e-05	3.33409	STAG1	1.86785	0.901381
ENSG00000259994	3.18271	5.04865	1.2e-06	4.49e-05	3.33198	AL353796.1	1.89693	0.923668
ENSG00000260808	-2.3925	4.89542	2.39e-06	7.66e-05	3.33174	AP003096.1	5.44283	2.44436
ENSG00000126088	5.30964	-5.10424	9.36e-07	3.72e-05	3.3273	UROD	0.591731	-0.756986
ENSG00000108641	2.03972	-5.01615	1.39e-06	5.03e-05	3.32355	B9D1	0.415659	-1.26653
ENSG00000189337	7.31678	5.15758	7.34e-07	3.11e-05	3.32316	KAZN	1.72543	0.786956
ENSG00000101746	4.97273	5.09269	9.86e-07	3.87e-05	3.31886	NOL4	1.94417	0.959153
ENSG00000157593	4.59788	-5.08332	1.03e-06	4e-05	3.31782	SLC35B2	0.51246	-0.964487
ENSG00000171681	6.71613	5.13973	7.96e-07	3.3e-05	3.31759	ATF7IP	1.4969	0.581975
ENSG00000101940	5.92934	-5.11874	8.76e-07	3.55e-05	3.31737	WDR13	0.495997	-1.0116
ENSG00000272049	-3.02348	-4.87801	2.58e-06	8.12e-05	3.31454	AC091965.4	0.124573	-3.00494
ENSG00000264443	3.61549	5.05498	1.17e-06	4.4e-05	3.3139	AL445686.2	5.5194	2.46451
ENSG00000075461	3.68437	-5.05857	1.15e-06	4.34e-05	3.31368	CACNG4	0.358361	-1.48051
ENSG00000164022	4.96429	-5.09188	9.9e-07	3.88e-05	3.3135	AIMP1	0.670369	-0.576974
ENSG00000213638	1.86146	5.00704	1.45e-06	5.2e-05	3.31258	ADAT3	3.68617	1.88212
ENSG00000262983	-4.08302	-4.86112	2.77e-06	8.55e-05	3.31206	AF001550.1	0.0767533	-3.70363
ENSG00000108733	3.62177	5.05497	1.17e-06	4.4e-05	3.30917	PEX12	2.16612	1.11511
ENSG00000225791	1.70243	-5.00307	1.48e-06	5.26e-05	3.30849	TRAM2-AS1	0.428409	-1.22294
ENSG00000278925	-2.16834	-4.89713	2.37e-06	7.62e-05	3.30801	AC005753.1	0.114342	-3.12858
ENSG00000076555	5.39576	-5.10193	9.46e-07	3.75e-05	3.30636	ACACB	0.411007	-1.28276
ENSG00000205707	3.93363	-5.06216	1.13e-06	4.3e-05	3.30115	ETFRF1	0.481267	-1.05509
ENSG00000172939	5.61032	5.1055	9.3e-07	3.71e-05	3.29964	OXSR1	1.54161	0.624436
ENSG00000189136	-0.332923	-4.94167	1.94e-06	6.55e-05	3.29718	UBE2Q2P1	0.377675	-1.40478
ENSG00000105732	4.41577	5.07172	1.08e-06	4.16e-05	3.2908	ZNF574	1.79321	0.842544
ENSG00000270441	-1.38301	-4.90995	2.24e-06	7.27e-05	3.27927	AC135506.1	0.174867	-2.51567
ENSG00000163623	-2.99843	4.86824	2.69e-06	8.38e-05	3.27822	NKX6-1	6.71471	2.74732
ENSG00000214765	4.79013	-5.07878	1.05e-06	4.07e-05	3.27577	SEPT7P2	0.559135	-0.838732
ENSG00000109046	6.38629	-5.12156	8.65e-07	3.52e-05	3.27412	WSB1	0.337231	-1.56819
ENSG00000158825	-0.078349	4.9407	1.95e-06	6.55e-05	3.26929	CDA	4.78222	2.25768
ENSG00000178177	4.26124	5.06258	1.13e-06	4.3e-05	3.2685	LCORL	1.79518	0.844131
ENSG00000146021	7.34925	5.1453	7.76e-07	3.24e-05	3.26449	KLHL3	1.67068	0.740438
ENSG00000259065	-1.48096	-4.90387	2.3e-06	7.44e-05	3.26359	AC005520.2	0.108861	-3.19944
ENSG00000269386	0.182416	-4.94832	1.89e-06	6.39e-05	3.26269	RAB11B-AS1	0.367014	-1.44609
ENSG00000270540	-2.71436	-4.87271	2.64e-06	8.26e-05	3.26069	AC093915.1	0.116109	-3.10645
ENSG00000170088	5.41455	-5.09117	9.93e-07	3.89e-05	3.25754	TMEM192	0.675283	-0.566437
ENSG00000059728	5.55713	5.09244	9.87e-07	3.87e-05	3.25032	MXD1	2.76711	1.46838
ENSG00000225083	-1.81553	-4.89205	2.42e-06	7.74e-05	3.24904	GRTP1-AS1	0.182996	-2.45012
ENSG00000110921	3.68977	-5.04255	1.24e-06	4.58e-05	3.2432	MVK	0.462652	-1.112
ENSG00000255650	-1.41755	-4.90001	2.34e-06	7.56e-05	3.24077	FAM222A-AS1	0.255968	-1.96596
ENSG00000159882	3.44987	5.0343	1.28e-06	4.71e-05	3.23822	ZNF230	1.91712	0.938944
ENSG00000143486	4.43607	-5.06085	1.14e-06	4.31e-05	3.23821	EIF2D	0.654389	-0.611779
ENSG00000218336	4.51072	5.06189	1.13e-06	4.3e-05	3.23812	TENM3	2.71071	1.43867
ENSG00000145375	3.40573	5.03285	1.29e-06	4.73e-05	3.23723	SPATA5	2.07908	1.05595
ENSG00000236104	4.42767	5.05956	1.15e-06	4.33e-05	3.23546	ZBTB22	1.47313	0.558884
ENSG00000224531	7.25505	5.13602	8.1e-07	3.34e-05	3.23537	SMIM13	1.84784	0.885841
ENSG00000240053	4.42264	-5.05987	1.14e-06	4.33e-05	3.23417	LY6G5B	0.239703	-2.06068
ENSG00000120327	3.96287	5.04586	1.22e-06	4.53e-05	3.22916	PCDHB14	1.64938	0.721923
ENSG00000066185	-0.0445427	-4.93378	2.01e-06	6.71e-05	3.22775	ZMYND12	0.270714	-1.88516
ENSG00000126950	5.84044	5.09474	9.77e-07	3.85e-05	3.22649	TMEM35A	2.60272	1.38002
ENSG00000100802	2.07406	-4.99435	1.54e-06	5.42e-05	3.22488	C14orf93	0.556895	-0.844523
ENSG00000175697	-2.33924	-4.87257	2.64e-06	8.26e-05	3.2213	GPR156	0.231677	-2.10981
ENSG00000247809	-2.43	4.86631	2.71e-06	8.42e-05	3.21187	NR2F2-AS1	6.34097	2.6647
ENSG00000011465	3.87161	5.0385	1.26e-06	4.65e-05	3.21049	DCN	3.9305	1.97471
ENSG00000143457	4.47087	5.05409	1.17e-06	4.41e-05	3.20738	GOLPH3L	1.95532	0.967406
ENSG00000266904	1.8126	-4.98255	1.62e-06	5.67e-05	3.20554	LINC00663	0.388171	-1.36524
ENSG00000229065	-1.2031	4.89453	2.39e-06	7.67e-05	3.20156	AL354893.2	5.96868	2.57741
ENSG00000215086	-4.09293	4.83764	3.08e-06	9.31e-05	3.19959	NPM1P24	15.4214	3.94686
ENSG00000257241	-4.89111	4.86329	2.75e-06	8.5e-05	3.19724	AC078922.1	8.84559	3.14496
ENSG00000218027	-3.86715	-4.83344	3.13e-06	9.43e-05	3.19457	AL512329.1	0.107484	-3.2178
ENSG00000231652	-3.97519	-4.83113	3.17e-06	9.51e-05	3.19033	AL590428.1	0.11252	-3.15174
ENSG00000187778	4.78119	-5.05785	1.15e-06	4.35e-05	3.18491	MCRS1	0.561322	-0.833101
ENSG00000165506	3.483	5.02283	1.35e-06	4.91e-05	3.18387	DNAAF2	1.68891	0.75609
ENSG00000263154	-4.79639	-4.84647	2.96e-06	9.02e-05	3.18304	AC110285.3	0.110734	-3.17483
ENSG00000135338	4.43177	5.04682	1.21e-06	4.52e-05	3.18101	LCA5	2.5804	1.36759
ENSG00000187189	8.36523	5.15292	7.5e-07	3.15e-05	3.17162	TSPYL4	2.22149	1.15153
ENSG00000162073	4.05327	-5.03431	1.28e-06	4.71e-05	3.16524	PAQR4	0.402614	-1.31253
ENSG00000125944	7.27431	5.12003	8.71e-07	3.53e-05	3.16205	HNRNPR	1.78589	0.836645
ENSG00000273261	1.95483	4.9752	1.67e-06	5.82e-05	3.16097	AC092953.2	2.43643	1.28477
ENSG00000278195	2.19375	4.97935	1.64e-06	5.74e-05	3.15986	SSTR3	15.0211	3.90892
ENSG00000183298	0.14264	4.92087	2.13e-06	7e-05	3.15929	RPSAP19	7.47609	2.90228
ENSG00000269925	-0.192591	4.91213	2.22e-06	7.22e-05	3.15832	Z98884.2	2.79291	1.48177
ENSG00000245149	3.18954	5.00711	1.45e-06	5.2e-05	3.15031	RNF139-AS1	2.13606	1.09495
ENSG00000147118	4.42864	5.03983	1.25e-06	4.63e-05	3.14943	ZNF182	1.68566	0.753313
ENSG00000101349	5.99392	5.08048	1.04e-06	4.04e-05	3.14517	PAK5	2.51836	1.33248
ENSG00000267088	-0.579317	4.8977	2.36e-06	7.61e-05	3.14359	AC087683.1	4.10544	2.03754
ENSG00000134070	2.73307	4.99294	1.55e-06	5.45e-05	3.14326	IRAK2	2.5273	1.3376
ENSG00000197536	3.16681	-5.0043	1.47e-06	5.24e-05	3.13719	C5orf56	0.564712	-0.824414
ENSG00000188833	-2.51221	-4.84772	2.94e-06	8.99e-05	3.13355	ENTPD8	0.0745145	-3.74634
ENSG00000178974	4.89096	5.04788	1.21e-06	4.5e-05	3.13202	FBXO34	2.23426	1.1598
ENSG00000226200	1.29054	-4.95048	1.87e-06	6.34e-05	3.13188	SGMS1-AS1	0.177386	-2.49504
ENSG00000121644	5.75964	5.07073	1.09e-06	4.18e-05	3.12901	DESI2	1.67951	0.748043
ENSG00000110536	4.04229	-5.02543	1.34e-06	4.86e-05	3.12837	PTPMT1	0.610578	-0.711751
ENSG00000172824	5.35715	-5.05963	1.15e-06	4.33e-05	3.1246	CES4A	0.337089	-1.5688
ENSG00000178913	7.27675	5.11153	9.05e-07	3.63e-05	3.12451	TAF7	1.96845	0.977063
ENSG00000232884	-1.57107	4.86648	2.71e-06	8.42e-05	3.12412	AF127936.2	10.6722	3.41579
ENSG00000115355	6.82397	-5.09956	9.56e-07	3.78e-05	3.12391	CCDC88A	0.469911	-1.08954
ENSG00000067221	3.81711	-5.01859	1.38e-06	4.98e-05	3.12368	STOML1	0.37488	-1.4155
ENSG00000203819	-2.91898	4.83278	3.14e-06	9.45e-05	3.12057	NA	8.33138	3.05855
ENSG00000164199	4.66987	5.03889	1.26e-06	4.64e-05	3.1199	ADGRV1	3.44799	1.78576
ENSG00000179331	1.88024	4.96159	1.78e-06	6.09e-05	3.11943	RAB39A	10.6732	3.41592
ENSG00000096080	2.7404	-4.98817	1.58e-06	5.55e-05	3.11697	MRPS18A	0.429746	-1.21844
ENSG00000276058	-3.20391	4.82515	3.25e-06	9.71e-05	3.11529	STMN1P1	8.00274	3.00049
ENSG00000197275	2.31659	4.9743	1.68e-06	5.84e-05	3.11155	RAD54B	1.88137	0.911787
ENSG00000139344	1.58778	4.95266	1.85e-06	6.29e-05	3.11049	AMDHD1	3.2698	1.7092
ENSG00000231607	2.10963	4.968	1.73e-06	5.96e-05	3.1101	DLEU2	2.14278	1.09949
ENSG00000234682	-3.8849	4.81169	3.45e-06	0.00010222	3.10906	VDAC2P4	5.98807	2.58209
ENSG00000206384	-0.938346	4.88	2.55e-06	8.07e-05	3.10803	COL6A6	3.14301	1.65215
ENSG00000235897	-2.91211	-4.82966	3.19e-06	9.55e-05	3.09811	TM4SF19-AS1	0.133327	-2.90696
ENSG00000230102	-3.93802	-4.80879	3.49e-06	0.000103332	3.09249	LINC02028	0.0950888	-3.39458
ENSG00000179818	4.78821	5.03572	1.28e-06	4.69e-05	3.09018	PCBP1-AS1	1.87833	0.909447
ENSG00000250741	-1.47151	4.86142	2.77e-06	8.55e-05	3.08842	NT5C1B-RDH14	4.47679	2.16246
ENSG00000107796	1.80313	4.95313	1.85e-06	6.28e-05	3.08654	ACTA2	4.0533	2.0191
ENSG00000245213	1.71198	4.95063	1.87e-06	6.33e-05	3.08512	AC105285.1	2.59431	1.37535
ENSG00000123066	7.90843	5.12003	8.71e-07	3.53e-05	3.0826	MED13L	1.69028	0.757259
ENSG00000219410	1.04638	4.92999	2.05e-06	6.79e-05	3.07835	AC125494.1	1.71131	0.775102
ENSG00000196975	2.66211	-4.97678	1.66e-06	5.79e-05	3.07686	ANXA4	0.408574	-1.29133
ENSG00000163344	4.89829	-5.03404	1.29e-06	4.71e-05	3.06704	PMVK	0.553652	-0.852947
ENSG00000138315	-0.509159	4.88062	2.55e-06	8.05e-05	3.06683	OIT3	12.1597	3.60403
ENSG00000140650	2.14021	-4.95968	1.79e-06	6.12e-05	3.06644	PMM2	0.506523	-0.981299
ENSG00000280385	3.78134	5.00127	1.49e-06	5.3e-05	3.06181	AP000648.3	7.40522	2.88854
ENSG00000164967	3.15545	-4.9866	1.59e-06	5.58e-05	3.06124	RPP25L	0.444044	-1.17122
ENSG00000110844	4.77996	-5.02959	1.31e-06	4.78e-05	3.06122	PRPF40B	0.506062	-0.982614
ENSG00000108528	5.47202	-5.04788	1.21e-06	4.5e-05	3.06009	SLC25A11	0.508255	-0.976374
ENSG00000155508	5.62363	5.05023	1.19e-06	4.47e-05	3.05499	CNOT8	1.53649	0.61964
ENSG00000096063	5.71832	5.05233	1.18e-06	4.43e-05	3.05324	SRPK1	1.68946	0.756559
ENSG00000114978	5.70099	5.05163	1.19e-06	4.45e-05	3.05213	MOB1A	1.63974	0.713466
ENSG00000230716	-6.0163	-4.97535	1.67e-06	5.82e-05	3.04778	KRT8P7	0.275693	-1.85886
ENSG00000236611	-3.85355	4.79956	3.63e-06	0.000106744	3.04572	LINC02556	15.7359	3.97599
ENSG00000231561	-4.09817	4.79518	3.7e-06	0.000108404	3.04275	CEACAMP5	6.80933	2.76751
ENSG00000162817	4.4738	5.01541	1.4e-06	5.04e-05	3.03846	C1orf115	2.24665	1.16777
ENSG00000224165	2.39898	-4.95959	1.79e-06	6.12e-05	3.03393	DNAJC27-AS1	0.294433	-1.76399
ENSG00000241218	1.16134	4.92147	2.13e-06	6.99e-05	3.03118	AC063944.2	4.19823	2.06978
ENSG00000054598	2.01786	4.94651	1.9e-06	6.43e-05	3.0306	FOXC1	3.48514	1.80122
ENSG00000204446	-1.86087	-4.83906	3.06e-06	9.27e-05	3.02838	C9orf170	0.229219	-2.1252
ENSG00000114942	6.25795	-5.06192	1.13e-06	4.3e-05	3.02762	EEF1B2	0.5396	-0.890037
ENSG00000267575	3.40299	4.9845	1.61e-06	5.63e-05	3.02718	AC006504.5	2.10532	1.07404
ENSG00000138107	6.86996	-5.07816	1.05e-06	4.07e-05	3.02436	ACTR1A	0.579797	-0.786381
ENSG00000081377	4.64825	-5.0173	1.39e-06	5.01e-05	3.02306	CDC14B	0.565195	-0.823181
ENSG00000276867	-0.455855	4.87158	2.65e-06	8.28e-05	3.02013	AC074050.4	7.68769	2.94255
ENSG00000137414	6.61024	5.06814	1.1e-06	4.21e-05	3.01488	FAM8A1	1.65798	0.729425
ENSG00000148344	0.406	4.89533	2.39e-06	7.66e-05	3.01252	PTGES	2.87282	1.52247
ENSG00000273306	0.430947	4.89606	2.38e-06	7.64e-05	3.01213	AC018690.1	2.49822	1.3209
ENSG00000101452	3.2266	-4.97698	1.66e-06	5.79e-05	3.01158	DHX35	0.552954	-0.854769
ENSG00000164692	1.8854	4.9376	1.98e-06	6.63e-05	3.00984	COL1A2	4.58587	2.1972
ENSG00000170500	8.02976	5.10659	9.26e-07	3.69e-05	3.0095	LONRF2	2.598	1.3774
ENSG00000245156	1.76655	4.93303	2.02e-06	6.73e-05	3.00603	AP001107.1	5.18772	2.3751
ENSG00000120756	1.92777	4.93713	1.98e-06	6.64e-05	3.00306	PLS1	4.71063	2.23592
ENSG00000168314	6.24298	-5.05542	1.17e-06	4.39e-05	2.99973	MOBP	0.13535	-2.88523
ENSG00000159322	4.59393	-5.00993	1.43e-06	5.15e-05	2.99714	ADPGK	0.544827	-0.87613
ENSG00000254180	-4.89662	4.81448	3.4e-06	0.000101076	2.99622	AB015752.1	8.19335	3.03445
ENSG00000280383	2.22224	4.94409	1.92e-06	6.48e-05	2.99292	Z95331.1	2.08905	1.06285
ENSG00000154127	6.95312	5.07211	1.08e-06	4.16e-05	2.99291	UBASH3B	3.38145	1.75764
ENSG00000188677	4.06308	-4.99493	1.53e-06	5.42e-05	2.99265	PARVB	0.436188	-1.19698
ENSG00000242689	0.242574	4.88355	2.51e-06	7.97e-05	2.98493	CNTF	4.78415	2.25826
ENSG00000158427	0.194822	4.88256	2.52e-06	8e-05	2.98484	TMSB15B	3.22897	1.69107
ENSG00000205795	3.3033	-4.97257	1.69e-06	5.87e-05	2.983	CYS1	0.356055	-1.48983
ENSG00000133318	9.18529	5.13402	8.17e-07	3.37e-05	2.98103	RTN3	1.45341	0.539437
ENSG00000254870	3.20574	4.96855	1.72e-06	5.96e-05	2.98032	ATP6V1G2-DDX39B	1.74211	0.800839
ENSG00000261229	2.09329	4.93591	1.99e-06	6.66e-05	2.97268	AC021483.2	1.66673	0.73702
ENSG00000186281	1.01126	-4.90503	2.29e-06	7.4e-05	2.97175	GPAT2	0.245859	-2.0241
ENSG00000134824	6.25429	-5.04919	1.2e-06	4.48e-05	2.97158	FADS2	0.334324	-1.58068
ENSG00000273983	-4.02073	4.78125	3.93e-06	0.00011358	2.96969	HIST1H3G	13.1758	3.71982
ENSG00000104147	-1.14179	4.84137	3.03e-06	9.2e-05	2.96553	OIP5	2.4785	1.30947
ENSG00000145016	6.55204	5.05288	1.18e-06	4.43e-05	2.95554	RUBCN	1.92538	0.945144
ENSG00000165695	-0.114462	-4.86726	2.7e-06	8.4e-05	2.95175	AK8	0.333261	-1.58527
ENSG00000027847	3.65342	-4.97415	1.68e-06	5.84e-05	2.94975	B4GALT7	0.499143	-1.00248
ENSG00000237721	-4.49455	4.78354	3.9e-06	0.000112756	2.94956	NA	8.16961	3.03027
ENSG00000253793	-2.21486	4.80838	3.5e-06	0.000103469	2.94273	AC008066.1	4.56001	2.18904
ENSG00000139687	5.70128	5.02572	1.33e-06	4.86e-05	2.93889	RB1	1.69172	0.758493
ENSG00000275074	2.36055	-4.93547	2e-06	6.67e-05	2.93468	NUDT18	0.356828	-1.4867
ENSG00000100225	5.92039	-5.03097	1.3e-06	4.76e-05	2.93319	FBXO7	0.648429	-0.62498
ENSG00000213708	-4.85795	4.79812	3.66e-06	0.000107266	2.93144	SLC16A14P1	10.2362	3.35562
ENSG00000215302	-0.193743	4.85885	2.8e-06	8.62e-05	2.93115	AC127502.1	3.04002	1.60408
ENSG00000198246	1.63663	-4.91351	2.2e-06	7.18e-05	2.92984	SLC29A3	0.436645	-1.19547
ENSG00000138802	5.58111	5.01974	1.37e-06	4.96e-05	2.92709	SEC24B	1.69133	0.758161
ENSG00000168569	2.7522	-4.9443	1.92e-06	6.48e-05	2.92636	TMEM223	0.621356	-0.686507
ENSG00000146352	7.8245	5.08107	1.04e-06	4.04e-05	2.92423	CLVS2	3.56861	1.83536
ENSG00000255741	-1.58911	4.81912	3.34e-06	9.94e-05	2.92186	AP000808.2	4.71611	2.2376
ENSG00000231528	-1.04625	-4.83453	3.12e-06	9.39e-05	2.92083	FAM225A	0.175397	-2.51131
ENSG00000134962	0.956879	4.88966	2.45e-06	7.8e-05	2.91926	KLB	3.19374	1.67525
ENSG00000279069	2.77528	4.94134	1.95e-06	6.55e-05	2.91505	AC015813.5	2.51769	1.3321
ENSG00000146802	3.71645	-4.96684	1.74e-06	5.98e-05	2.91067	TMEM168	0.432688	-1.2086
ENSG00000267080	2.41329	-4.93043	2.04e-06	6.78e-05	2.90649	ASB16-AS1	0.299019	-1.74169
ENSG00000131778	5.27315	-5.00708	1.45e-06	5.2e-05	2.90602	CHD1L	0.680718	-0.554871
ENSG00000101868	3.6693	4.96388	1.76e-06	6.05e-05	2.90586	POLA1	1.45505	0.541066
ENSG00000143493	3.53076	4.95972	1.79e-06	6.12e-05	2.90509	INTS7	2.10688	1.07511
ENSG00000118263	6.10873	5.02897	1.31e-06	4.8e-05	2.90432	KLF7	1.70563	0.770302
ENSG00000242247	5.25031	5.00537	1.46e-06	5.22e-05	2.90312	ARFGAP3	1.46669	0.552561
ENSG00000270878	-2.28243	4.79707	3.67e-06	0.000107664	2.90037	AL136038.4	2.79044	1.48049
ENSG00000186908	7.18528	5.05784	1.15e-06	4.35e-05	2.89899	ZDHHC17	1.68979	0.756847
ENSG00000138821	3.92344	4.96796	1.73e-06	5.96e-05	2.896	SLC39A8	2.45834	1.29768
ENSG00000184436	4.27038	-4.97744	1.66e-06	5.78e-05	2.89281	THAP7	0.393258	-1.34645
ENSG00000177335	0.409264	-4.86844	2.69e-06	8.37e-05	2.89177	C8orf31	0.351544	-1.50822
ENSG00000126214	9.14662	5.11255	9.01e-07	3.62e-05	2.89098	KLC1	1.43145	0.517478
ENSG00000236830	2.2294	-4.92114	2.13e-06	7e-05	2.88915	CBR3-AS1	0.410444	-1.28474
ENSG00000221890	7.55611	5.06533	1.12e-06	4.26e-05	2.88582	NPTXR	1.76032	0.815838
ENSG00000171298	4.81956	-4.9896	1.57e-06	5.52e-05	2.88226	GAA	0.424349	-1.23668
ENSG00000164919	6.51346	-5.03575	1.28e-06	4.69e-05	2.88199	COX6C	0.543487	-0.879682
ENSG00000048162	3.19359	4.94504	1.91e-06	6.47e-05	2.88037	NOP16	1.82626	0.868893
ENSG00000119541	5.05672	-4.995	1.53e-06	5.42e-05	2.87807	VPS4B	0.434956	-1.20106
ENSG00000089505	0.306693	4.86068	2.78e-06	8.57e-05	2.87609	CMTM1	2.17641	1.12195
ENSG00000244187	3.52546	-4.95234	1.85e-06	6.3e-05	2.86995	TMEM141	0.414315	-1.2712
ENSG00000279019	0.143475	-4.8555	2.84e-06	8.74e-05	2.86982	AC009090.4	0.312693	-1.67718
ENSG00000237848	-3.88539	4.75385	4.43e-06	0.000125166	2.86409	AL606489.2	7.85693	2.97397
ENSG00000172006	3.50261	-4.95018	1.87e-06	6.34e-05	2.86324	ZNF554	0.396647	-1.33407
ENSG00000115504	6.68469	5.03482	1.28e-06	4.71e-05	2.85986	EHBP1	1.6939	0.760344
ENSG00000244607	1.27265	4.88474	2.5e-06	7.94e-05	2.85869	CCDC13	3.34907	1.74376
ENSG00000235370	-1.07127	-4.81843	3.35e-06	9.95e-05	2.85558	DNM1P51	0.19452	-2.36201
ENSG00000136111	5.12663	4.99076	1.56e-06	5.5e-05	2.85494	TBC1D4	1.89546	0.922546
ENSG00000267383	-0.661997	4.82792	3.21e-06	9.61e-05	2.85405	AC011447.3	2.07964	1.05633
ENSG00000218739	5.71244	-5.00677	1.45e-06	5.2e-05	2.85203	CEBPZOS	0.488445	-1.03373
ENSG00000204179	3.40615	4.94308	1.93e-06	6.51e-05	2.85019	PTPN20	3.91845	1.97028
ENSG00000148795	0.0210739	-4.84604	2.96e-06	9.04e-05	2.8444	CYP17A1	0.225522	-2.14866
ENSG00000142528	3.85299	4.9541	1.84e-06	6.26e-05	2.84439	ZNF473	2.55513	1.3534
ENSG00000100324	5.19241	-4.99044	1.56e-06	5.5e-05	2.8422	TAB1	0.382094	-1.388
ENSG00000161960	5.60198	-5.00064	1.49e-06	5.3e-05	2.83898	EIF4A1	0.639972	-0.643919
ENSG00000241307	-1.31245	4.80656	3.52e-06	0.000104151	2.83822	AC104472.2	3.74629	1.90546
ENSG00000197935	-0.680706	-4.8246	3.26e-06	9.73e-05	2.83763	ZNF311	0.248753	-2.00721
ENSG00000280111	5.43074	4.9948	1.53e-06	5.42e-05	2.83714	NA	2.17368	1.12014
ENSG00000154328	4.77493	4.97655	1.66e-06	5.79e-05	2.8337	NEIL2	1.60508	0.682646
ENSG00000197119	5.78609	-5.00453	1.47e-06	5.24e-05	2.83301	SLC25A29	0.351984	-1.50642
ENSG00000272173	2.88617	4.92499	2.09e-06	6.92e-05	2.83142	U47924.2	2.51202	1.32885
ENSG00000163141	1.21483	4.87464	2.61e-06	8.22e-05	2.828	BNIPL	8.46981	3.08233
ENSG00000164040	5.8357	5.00406	1.47e-06	5.24e-05	2.82798	PGRMC2	1.43905	0.525115
ENSG00000205356	5.26157	-4.9885	1.58e-06	5.54e-05	2.82613	TECPR1	0.521788	-0.938465
ENSG00000218976	-4.10457	4.74243	4.66e-06	0.000129854	2.82436	AL138725.1	6.09671	2.60803
ENSG00000168785	7.61362	5.05256	1.18e-06	4.43e-05	2.82244	TSPAN5	1.65564	0.727388
ENSG00000147509	3.52295	-4.94111	1.95e-06	6.55e-05	2.82183	RGS20	0.41206	-1.27908
ENSG00000100023	5.63407	-4.99766	1.51e-06	5.37e-05	2.82146	PPIL2	0.403494	-1.30938
ENSG00000270647	6.87231	-5.03103	1.3e-06	4.76e-05	2.81743	TAF15	0.559503	-0.837783
ENSG00000102317	5.39351	-4.99004	1.57e-06	5.51e-05	2.81686	RBM3	0.404136	-1.30709
ENSG00000274775	-1.67032	4.79066	3.78e-06	0.000110107	2.80945	Z82195.2	3.47871	1.79855
ENSG00000269012	-5.57569	4.83954	3.05e-06	9.25e-05	2.80689	KRT18P40	6.88775	2.78403
ENSG00000264017	-3.35455	4.74837	4.54e-06	0.00012728	2.80579	RN7SL336P	6.09433	2.60747
ENSG00000264578	3.14516	4.92584	2.08e-06	6.9e-05	2.80406	AC009630.3	2.19123	1.13174
ENSG00000137103	5.1398	-4.97968	1.64e-06	5.73e-05	2.80217	TMEM8B	0.527794	-0.921953
ENSG00000162430	6.04781	-5.00369	1.47e-06	5.25e-05	2.7983	SELENON	0.444767	-1.16888
ENSG00000011007	5.70502	4.99245	1.55e-06	5.46e-05	2.79329	ELOA	1.51511	0.599419
ENSG00000108861	6.30359	5.0071	1.45e-06	5.2e-05	2.78583	DUSP3	1.93442	0.951901
ENSG00000133794	5.0908	4.97329	1.69e-06	5.85e-05	2.78328	ARNTL	1.84745	0.885534
ENSG00000231120	-4.37812	4.74091	4.69e-06	0.000130542	2.78062	BTF3P10	9.34626	3.22439
ENSG00000137720	2.39413	-4.89959	2.34e-06	7.56e-05	2.77689	C11orf1	0.492871	-1.02072
ENSG00000130559	6.81226	5.01918	1.37e-06	4.97e-05	2.77563	CAMSAP1	1.53244	0.615832
ENSG00000250130	-2.25553	4.76767	4.17e-06	0.000119303	2.7749	AC090519.1	3.59226	1.84489
ENSG00000092931	4.81331	4.96394	1.76e-06	6.05e-05	2.77442	MFSD11	1.46417	0.550085
ENSG00000016864	4.95489	-4.96784	1.73e-06	5.96e-05	2.7729	GLT8D1	0.659084	-0.601466
ENSG00000162104	5.47356	4.98072	1.63e-06	5.72e-05	2.77053	ADCY9	1.87583	0.907526
ENSG00000197579	5.05746	4.9664	1.74e-06	5.99e-05	2.75776	TOPORS	2.0911	1.06426
ENSG00000170092	-0.74782	-4.80329	3.57e-06	0.00010536	2.75617	SPDYE5	0.435342	-1.19978
ENSG00000165181	-1.69097	4.77722	4e-06	0.000115154	2.7552	SHOC1	3.651	1.86829
ENSG00000272279	-2.18658	-4.76602	4.2e-06	0.000120053	2.75476	AL512329.2	0.120273	-3.05561
ENSG00000198523	-1.10849	4.79104	3.77e-06	0.000109976	2.75204	PLN	6.04145	2.59489
ENSG00000274184	2.04777	4.88108	2.54e-06	8.04e-05	2.74757	AC011815.2	4.40395	2.1388
ENSG00000259940	-0.111508	4.81752	3.36e-06	9.98e-05	2.74538	AC109449.1	2.63295	1.39668
ENSG00000126231	-0.970396	4.79274	3.74e-06	0.000109463	2.74323	PROZ	4.89517	2.29136
ENSG00000266677	1.14194	4.85226	2.88e-06	8.85e-05	2.73517	AC087164.1	2.38734	1.25541
ENSG00000275713	-5.10358	4.76682	4.19e-06	0.000119692	2.73259	HIST1H2BH	8.34442	3.06081
[truncated: 62,254 more rows]
