# Supplementary material for: Identification of HnRNPC as a novel Tau exon 10 splicing factor using RNA antisense purification mass spectrometry
Source: RNA Biol. 2021 Dec 29;19(1):104–16. doi: 10.1080/15476286.2021.2015175 (PMC8786334; doi:10.1080/15476286.2021.2015175)
Supplement: Supplemental Material [file KRNB_A_2015175_SM5577.zip › supplementary/Table S5_RNA binding proteins identified by RAP-MS.xlsx]

## Sheet: RBP_PSM_Tau and GAPDH_RAP-MS
RNA binding proteins identified by Tau and GAPDH probe-based RAP-MS
* Spectra counts of each RBPs from two biological MS runs are listed. The corresponding identified spectra counts for GAPDH pulldown are also listed.
Gene name	Description	Tau-1	Tau-2	GAPDH-1	GAPDH-2
ARL6IP4	ADP ribosylation factor like GTPase 6 interacting protein 4	1	1	0	1
CLASRP	CLK4 associating serine/arginine rich protein	1	0	0	0
DDX17	DEAD-box helicase 17	0	1	0	0
DDX21	DExD-box helicase 21	4	3	0	3
DDX23	DEAD-box helicase 23	1	0	0	0
DDX39B	DExD-box helicase 39B	2	4	2	3
DDX46	DEAD-box helicase 46	0	2	0	1
DDX5	DEAD-box helicase 5	4	0	0	0
DHX15	DEAH-box helicase 15	2	3	0	2
DHX9	DExH-box helicase 9	3	3	2	3
DKC1	dyskerin pseudouridine synthase 1	1	0	0	0
EMG1	EMG1, N1-specific pseudouridine methyltransferase	1	1	0	1
FBLL1	fibrillarin-like 1	0	2	0	1
FUS	FUS RNA binding protein	4	0	0	0
HNRNPA1	heterogeneous nuclear ribonucleoprotein A1	4	12	3	0
HNRNPA2B1	heterogeneous nuclear ribonucleoprotein A2/B1	2	10	1	4
HNRNPA3	heterogeneous nuclear ribonucleoprotein A3	1	1	0	0
HNRNPAB	heterogeneous nuclear ribonucleoprotein A/B	0	1	0	0
HNRNPC	heterogeneous nuclear ribonucleoprotein C (C1/C2)	1	1	0	1
HNRNPD	heterogeneous nuclear ribonucleoprotein D	2	1	0	1
HNRNPF	heterogeneous nuclear ribonucleoprotein F	0	1	0	1
HNRNPH1	heterogeneous nuclear ribonucleoprotein H1 (H)	7	0	0	0
HNRNPH3	heterogeneous nuclear ribonucleoprotein H3	1	0	0	0
HNRNPK	heterogeneous nuclear ribonucleoprotein K	7	3	0	0
HNRNPM	heterogeneous nuclear ribonucleoprotein M	1	0	0	0
HNRNPR	heterogeneous nuclear ribonucleoprotein R	1	3	0	0
HNRNPU	heterogeneous nuclear ribonucleoprotein U	10	3	1	4
HSPA8	heat shock protein family A (Hsp70) member 8	10	13	6	11
KHDRBS1	KH RNA binding domain containing, signal transduction associated 1	1	0	0	0
LRPPRC	leucine rich pentatricopeptide repeat containing	27	38	29	29
LUC7L3	LUC7 like 3 pre-mRNA splicing factor	2	3	0	2
NOL6	nucleolar protein 6	1	0	0	0
NONO	non-POU domain containing, octamer-binding	1	1	2	0
NPM1	nucleophosmin	1	0	0	0
NUDT21	nudix hydrolase 21	0	1	0	0
PCBP3	poly(rC) binding protein 3	1	0	0	0
PLRG1	pleiotropic regulator 1	0	1	0	0
PNN	pinin, desmosome associated protein	6	3	4	5
PRPF19	pre-mRNA processing factor 19	2	2	0	2
PRPF38A	pre-mRNA processing factor 38A	2	0	1	0
PRPF40A	pre-mRNA processing factor 40 homolog A	0	2	0	1
PUF60	poly(U) binding splicing factor 60	0	2	0	1
RBM39	RNA binding motif protein 39	6	7	9	8
RBMXL2	RNA binding motif protein, X-linked like 2	0	1	0	0
RNPS1	RNA binding protein with serine rich domain 1	23	16	13	16
SARNP	SAP domain containing ribonucleoprotein	0	1	0	1
SF3B3	splicing factor 3b subunit 3(SF3B3)	10	8	3	7
SFPQ	splicing factor proline and glutamine rich	2	1	0	0
SON	SON DNA binding protein	2	1	1	1
SREK1	splicing regulatory glutamic acid and lysine rich protein 1	0	3	0	2
SRRM1	serine and arginine repetitive matrix 1	0	2	0	1
SRRM2	serine/arginine repetitive matrix 2	7	12	8	8
SRSF1	serine and arginine rich splicing factor 1	24	29	44	23
SRSF10	serine and arginine rich splicing factor 10	2	4	4	4
SRSF11	serine and arginine rich splicing factor 11	3	7	3	7
SRSF2	serine and arginine rich splicing factor 2	12	1	16	5
SRSF3	serine and arginine rich splicing factor 3	17	13	36	22
SRSF5	serine and arginine rich splicing factor 5	5	0	3	0
SRSF6	serine and arginine rich splicing factor 6	7	0	16	2
SRSF7	serine and arginine rich splicing factor 7	8	14	27	19
SRSF8	serine and arginine rich splicing factor 8	1	0	0	0
SRSF9	serine and arginine rich splicing factor 9	0	7	3	2
THRAP3	thyroid hormone receptor associated protein 3	4	3	0	1
TRA2A	transformer 2 alpha homolog	4	4	3	2
TRA2B	transformer 2 beta homolog	3	6	1	6
YBX1	Y-box binding protein 1	2	2	10	7
